# Supplementary material for: Survival at the edge: genomic vulnerability and genetic purging of a limestone cliff-endemic sky island shrub under climate change
Source: For Res (Fayettev). 2026 Apr 14;6:e013. doi: 10.48130/forres-0026-0010 (PMC13195435; doi:10.48130/forres-0026-0010)
Supplement: Supplementary file 1 — Supplementary data to this article can be found online. [file FR-2026-6-0010-S1.zip]

Archive with 50 entries (50 files):
- 10.48130_forres-0026-0010-Suppl-FigureS1.pdf
- 10.48130_forres-0026-0010-Suppl-FigureS10.pdf
- 10.48130_forres-0026-0010-Suppl-FigureS11.pdf
- 10.48130_forres-0026-0010-Suppl-FigureS12.pdf
- 10.48130_forres-0026-0010-Suppl-FigureS13.pdf
- 10.48130_forres-0026-0010-Suppl-FigureS14.pdf
- 10.48130_forres-0026-0010-Suppl-FigureS15.pdf
- 10.48130_forres-0026-0010-Suppl-FigureS16.pdf
- 10.48130_forres-0026-0010-Suppl-FigureS17.pdf
- 10.48130_forres-0026-0010-Suppl-FigureS18.pdf
- 10.48130_forres-0026-0010-Suppl-FigureS19.pdf
- 10.48130_forres-0026-0010-Suppl-FigureS2.pdf
- 10.48130_forres-0026-0010-Suppl-FigureS20.pdf
- 10.48130_forres-0026-0010-Suppl-FigureS21.pdf
- 10.48130_forres-0026-0010-Suppl-FigureS22.pdf
- 10.48130_forres-0026-0010-Suppl-FigureS23.pdf
- 10.48130_forres-0026-0010-Suppl-FigureS24.pdf
- 10.48130_forres-0026-0010-Suppl-FigureS25.pdf
- 10.48130_forres-0026-0010-Suppl-FigureS26.pdf
- 10.48130_forres-0026-0010-Suppl-FigureS27.pdf
- 10.48130_forres-0026-0010-Suppl-FigureS28.pdf
- 10.48130_forres-0026-0010-Suppl-FigureS29.pdf
- 10.48130_forres-0026-0010-Suppl-FigureS3.pdf
- 10.48130_forres-0026-0010-Suppl-FigureS4.pdf
- 10.48130_forres-0026-0010-Suppl-FigureS5.pdf
- 10.48130_forres-0026-0010-Suppl-FigureS6.pdf
- 10.48130_forres-0026-0010-Suppl-FigureS7.pdf
- 10.48130_forres-0026-0010-Suppl-FigureS8.pdf
- 10.48130_forres-0026-0010-Suppl-FigureS9.pdf
- 10.48130_forres-0026-0010-Suppl-TableS1.xlsx
- 10.48130_forres-0026-0010-Suppl-TableS10.xlsx
- 10.48130_forres-0026-0010-Suppl-TableS11.xlsx
- 10.48130_forres-0026-0010-Suppl-TableS12.xlsx
- 10.48130_forres-0026-0010-Suppl-TableS13.xlsx
- 10.48130_forres-0026-0010-Suppl-TableS14.xlsx
- 10.48130_forres-0026-0010-Suppl-TableS15.xlsx
- 10.48130_forres-0026-0010-Suppl-TableS16.xlsx
- 10.48130_forres-0026-0010-Suppl-TableS17.xlsx
- 10.48130_forres-0026-0010-Suppl-TableS18.xlsx
- 10.48130_forres-0026-0010-Suppl-TableS19.xlsx
- 10.48130_forres-0026-0010-Suppl-TableS2.xlsx
- 10.48130_forres-0026-0010-Suppl-TableS20.xlsx
- 10.48130_forres-0026-0010-Suppl-TableS21.xlsx
- 10.48130_forres-0026-0010-Suppl-TableS3.xlsx
- 10.48130_forres-0026-0010-Suppl-TableS4.xlsx
- 10.48130_forres-0026-0010-Suppl-TableS5.xlsx
- 10.48130_forres-0026-0010-Suppl-TableS6.xlsx
- 10.48130_forres-0026-0010-Suppl-TableS7.xlsx
- 10.48130_forres-0026-0010-Suppl-TableS8.xlsx
- 10.48130_forres-0026-0010-Suppl-TableS9.xlsx
