# Supplementary material for: Survival at the edge: genomic vulnerability and genetic purging of a limestone cliff-endemic sky island shrub under climate change
Source: For Res (Fayettev). 2026 Apr 14;6:e013. doi: 10.48130/forres-0026-0010 (PMC13195435; doi:10.48130/forres-0026-0010)
Supplement: Supplementary file 1 — Supplementary data to this article can be found online. [file FR-2026-6-0010-S1.zip › 10.48130_forres-0026-0010-Suppl-TableS11.xlsx]

## Sheet: Table S11
Table S11. Statistics of nucleotide diversity (π), Tajima's D value, expected heterozygosity (HE), observed heterozygosity (HO), and the number of private alleles among populations.
Population	π	Tajima's D value	HE	HO	Private alleles
JK	0.00224259	1.40299	0.273227	0.186402	22085
SS	0.00246638	-	0.273449	0.234661	0
JMS	0.00245602	1.35499	0.273381	0.227559	6729
BHS	0.00272918	1.2093	0.273515	0.23663	5318
BJS	0.00232777	1.13289	0.273407	0.238556	14
WTS	0.00280065	1.51327	0.273375	0.246339	21541
HDL	0.00248615	1.45818	0.274032	0.227693	25551

## Sheet: Sheet3
CHROM	BIN_START	BIN_END	N_VARIANTS	WEIGHTED_FST	MEAN_FST	0.155584
chr1	930001	1030000	7	0.0888713	0.0950561
chr1	940001	1040000	16	0.146372	0.123706
chr1	950001	1050000	114	0.208673	0.174011
chr1	960001	1060000	236	0.196023	0.157363
chr1	970001	1070000	349	0.19079	0.160502
chr1	980001	1080000	448	0.18677	0.153107
chr1	990001	1090000	509	0.185559	0.14911
chr1	1000001	1100000	569	0.186366	0.151163
chr1	1010001	1110000	629	0.184539	0.149027
chr1	1020001	1120000	716	0.187522	0.157049
chr1	1030001	1130000	811	0.184232	0.15386
chr1	1040001	1140000	832	0.185994	0.155159
chr1	1050001	1150000	789	0.182057	0.151211
chr1	1060001	1160000	756	0.189367	0.161865
chr1	1070001	1170000	708	0.190314	0.162306
chr1	1080001	1180000	729	0.188735	0.162234
chr1	1090001	1190000	850	0.187299	0.166372
chr1	1100001	1200000	940	0.185687	0.164834
chr1	1110001	1210000	1031	0.185297	0.164321
chr1	1120001	1220000	971	0.182388	0.159484
chr1	1130001	1230000	985	0.188632	0.16648
chr1	1140001	1240000	1042	0.171422	0.152636
chr1	1150001	1250000	1245	0.143844	0.127715
chr1	1160001	1260000	1388	0.110796	0.0969057
chr1	1170001	1270000	1554	0.0876756	0.0747376
chr1	1180001	1280000	1552	0.0759924	0.0645612
chr1	1190001	1290000	1443	0.0649876	0.0526784
chr1	1200001	1300000	1326	0.0564516	0.0448157
chr1	1210001	1310000	1269	0.0536435	0.0427579
chr1	1220001	1320000	1305	0.0609903	0.0480667
chr1	1230001	1330000	1295	0.0492628	0.0395535
chr1	1240001	1340000	1329	0.061537	0.0483674
chr1	1250001	1350000	1193	0.0760161	0.057607
chr1	1260001	1360000	1063	0.0986486	0.0751345
chr1	1270001	1370000	929	0.142437	0.114341
chr1	1280001	1380000	867	0.174365	0.13902
chr1	1290001	1390000	889	0.178812	0.14664
chr1	1300001	1400000	943	0.167202	0.138942
chr1	1310001	1410000	1127	0.170728	0.14242
chr1	1320001	1420000	1160	0.172587	0.14218
chr1	1330001	1430000	1101	0.169405	0.142776
chr1	1340001	1440000	1083	0.171653	0.144817
chr1	1350001	1450000	1057	0.190074	0.161574
chr1	1360001	1460000	1074	0.224695	0.17173
chr1	1370001	1470000	1108	0.228911	0.159343
chr1	1380001	1480000	1119	0.225666	0.152112
chr1	1390001	1490000	1129	0.232289	0.154563
chr1	1400001	1500000	1152	0.236528	0.160432
chr1	1410001	1510000	980	0.238638	0.153829
chr1	1420001	1520000	955	0.238558	0.155712
chr1	1430001	1530000	991	0.25146	0.166447
chr1	1440001	1540000	990	0.269706	0.185735
chr1	1450001	1550000	894	0.26513	0.176128
chr1	1460001	1560000	880	0.230252	0.17076
chr1	1470001	1570000	883	0.222271	0.181367
chr1	1480001	1580000	932	0.222838	0.179444
chr1	1490001	1590000	1128	0.265165	0.208641
chr1	1500001	1600000	1165	0.275909	0.207018
chr1	1510001	1610000	1207	0.297408	0.226545
chr1	1520001	1620000	1586	0.253761	0.180275
chr1	1530001	1630000	1620	0.25495	0.183088
chr1	1540001	1640000	1660	0.239584	0.167462
chr1	1550001	1650000	1764	0.235236	0.164598
chr1	1560001	1660000	1757	0.237698	0.166086
chr1	1570001	1670000	1760	0.274225	0.18716
chr1	1580001	1680000	1755	0.313065	0.215729
chr1	1590001	1690000	1651	0.28652	0.19386
chr1	1600001	1700000	1804	0.27138	0.189623
chr1	1610001	1710000	1800	0.255412	0.18193
chr1	1620001	1720000	1466	0.302212	0.226123
chr1	1630001	1730000	1486	0.302599	0.232027
chr1	1640001	1740000	1532	0.298081	0.232983
chr1	1650001	1750000	1561	0.300074	0.239108
chr1	1660001	1760000	1597	0.296856	0.236172
chr1	1670001	1770000	1539	0.262372	0.217597
chr1	1680001	1780000	1528	0.236855	0.199613
chr1	1690001	1790000	1361	0.247378	0.206707
chr1	1700001	1800000	1260	0.250765	0.221456
chr1	1710001	1810000	1126	0.25068	0.222269
chr1	1720001	1820000	1082	0.245126	0.215405
chr1	1730001	1830000	1139	0.213008	0.181326
chr1	1740001	1840000	1118	0.224912	0.189204
chr1	1750001	1850000	1104	0.229809	0.191994
chr1	1760001	1860000	1153	0.247297	0.208621
chr1	1770001	1870000	1213	0.253884	0.21469
chr1	1780001	1880000	1221	0.219479	0.198858
chr1	1790001	1890000	1238	0.213946	0.196075
chr1	1800001	1900000	1094	0.221037	0.194767
chr1	1810001	1910000	1112	0.218824	0.193078
chr1	1820001	1920000	1301	0.198523	0.171175
chr1	1830001	1930000	1186	0.212702	0.18419
chr1	1840001	1940000	1171	0.25466	0.215509
chr1	1850001	1950000	1144	0.28023	0.231282
chr1	1860001	1960000	1045	0.277343	0.22957
chr1	1870001	1970000	1012	0.275664	0.235351
chr1	1880001	1980000	1044	0.273355	0.228533
chr1	1890001	1990000	1092	0.280769	0.23557
chr1	1900001	2000000	1186	0.268309	0.220695
chr1	1910001	2010000	1270	0.263057	0.210522
chr1	1920001	2020000	1092	0.29328	0.228266
chr1	1930001	2030000	1053	0.296987	0.230368
chr1	1940001	2040000	958	0.237926	0.194692
chr1	1950001	2050000	982	0.165457	0.150268
chr1	1960001	2060000	1000	0.137882	0.123345
chr1	1970001	2070000	1116	0.109641	0.109416
chr1	1980001	2080000	1219	0.109286	0.119086
chr1	1990001	2090000	1393	0.119597	0.120219
chr1	2000001	2100000	1632	0.16069	0.150528
chr1	2010001	2110000	1633	0.166118	0.15852
chr1	2020001	2120000	1819	0.153679	0.157451
chr1	2030001	2130000	2095	0.146133	0.156102
chr1	2040001	2140000	2152	0.145051	0.154603
chr1	2050001	2150000	2241	0.161539	0.164817
chr1	2060001	2160000	2174	0.172845	0.175396
chr1	2070001	2170000	2050	0.178173	0.178071
chr1	2080001	2180000	1911	0.180018	0.174992
chr1	2090001	2190000	1726	0.176655	0.174298
chr1	2100001	2200000	1411	0.167898	0.158157
chr1	2110001	2210000	1375	0.162308	0.151178
chr1	2120001	2220000	1319	0.219123	0.194946
chr1	2130001	2230000	1297	0.2449	0.20317
chr1	2140001	2240000	1258	0.256836	0.206819
chr1	2150001	2250000	1124	0.256639	0.207297
chr1	2160001	2260000	1216	0.25165	0.204003
chr1	2170001	2270000	1241	0.256998	0.199738
chr1	2180001	2280000	1355	0.273437	0.215531
chr1	2190001	2290000	1400	0.282146	0.227947
chr1	2200001	2300000	1409	0.264251	0.214124
chr1	2210001	2310000	1491	0.257454	0.205392
chr1	2220001	2320000	1336	0.224615	0.172856
chr1	2230001	2330000	1182	0.224087	0.167959
chr1	2240001	2340000	1279	0.226279	0.172942
chr1	2250001	2350000	1290	0.225818	0.171784
chr1	2260001	2360000	1280	0.22438	0.169886
chr1	2270001	2370000	1234	0.219475	0.171405
chr1	2280001	2380000	1175	0.19378	0.150249
chr1	2290001	2390000	1312	0.15606	0.121808
chr1	2300001	2400000	1404	0.152822	0.122719
chr1	2310001	2410000	1276	0.166889	0.133602
chr1	2320001	2420000	1264	0.164112	0.133604
chr1	2330001	2430000	1184	0.154789	0.128491
chr1	2340001	2440000	1255	0.123813	0.0989142
chr1	2350001	2450000	1320	0.112194	0.0904718
chr1	2360001	2460000	1225	0.101357	0.0832459
chr1	2370001	2470000	1258	0.105732	0.0770907
chr1	2380001	2480000	1219	0.120411	0.0815385
chr1	2390001	2490000	1063	0.185949	0.117783
chr1	2400001	2500000	1052	0.258983	0.171657
chr1	2410001	2510000	1043	0.249536	0.167661
chr1	2420001	2520000	1143	0.249851	0.17549
chr1	2430001	2530000	1168	0.256856	0.187324
chr1	2440001	2540000	1006	0.298477	0.232536
chr1	2450001	2550000	970	0.298519	0.240579
chr1	2460001	2560000	1064	0.288152	0.234024
chr1	2470001	2570000	1096	0.280629	0.242875
chr1	2480001	2580000	1121	0.257382	0.232489
chr1	2490001	2590000	1200	0.2331	0.202791
chr1	2500001	2600000	1151	0.181918	0.159879
chr1	2510001	2610000	1270	0.230629	0.198937
chr1	2520001	2620000	1307	0.256146	0.219322
chr1	2530001	2630000	1330	0.262817	0.208976
chr1	2540001	2640000	1373	0.256676	0.204989
chr1	2550001	2650000	1372	0.269296	0.213445
chr1	2560001	2660000	1407	0.256661	0.210634
chr1	2570001	2670000	1271	0.259956	0.215757
chr1	2580001	2680000	1268	0.242537	0.207104
chr1	2590001	2690000	1142	0.226233	0.204479
chr1	2600001	2700000	1028	0.246472	0.217386
chr1	2610001	2710000	908	0.178309	0.169745
chr1	2620001	2720000	756	0.123999	0.120939
chr1	2630001	2730000	648	0.108407	0.121058
chr1	2640001	2740000	648	0.0608179	0.0812113
chr1	2650001	2750000	618	0.0291616	0.0494004
chr1	2660001	2760000	509	0.000227718	0.00986948
chr1	2670001	2770000	531	-0.00214144	0.00783046
chr1	2680001	2780000	526	0.00423682	0.0203166
chr1	2690001	2790000	566	0.0589167	0.0502113
chr1	2700001	2800000	576	0.0589471	0.0506548
chr1	2710001	2810000	653	0.0860749	0.0717983
chr1	2720001	2820000	716	0.0900089	0.0735651
chr1	2730001	2830000	924	0.0930008	0.0772932
chr1	2740001	2840000	805	0.114616	0.0904719
chr1	2750001	2850000	978	0.124769	0.0973042
chr1	2760001	2860000	971	0.134694	0.104512
chr1	2770001	2870000	1088	0.139139	0.107455
chr1	2780001	2880000	1012	0.151855	0.11422
chr1	2790001	2890000	1057	0.15331	0.116118
chr1	2800001	2900000	1190	0.165459	0.123724
chr1	2810001	2910000	1200	0.16448	0.120709
chr1	2820001	2920000	1245	0.170275	0.120261
chr1	2830001	2930000	1179	0.168079	0.117078
chr1	2840001	2940000	1288	0.168064	0.120392
chr1	2850001	2950000	1153	0.227019	0.168884
chr1	2860001	2960000	1209	0.219193	0.163504
chr1	2870001	2970000	1163	0.215544	0.161346
chr1	2880001	2980000	1377	0.183848	0.141154
chr1	2890001	2990000	1475	0.158625	0.124683
chr1	2900001	3000000	1538	0.139567	0.114272
chr1	2910001	3010000	1668	0.120923	0.104393
chr1	2920001	3020000	1730	0.111401	0.101181
chr1	2930001	3030000	1691	0.115255	0.104046
chr1	2940001	3040000	1633	0.110447	0.0992085
chr1	2950001	3050000	1686	0.0714797	0.0652803
chr1	2960001	3060000	1682	0.0742152	0.0677549
chr1	2970001	3070000	1700	0.0738241	0.0703804
chr1	2980001	3080000	1512	0.0926236	0.082757
chr1	2990001	3090000	1430	0.0905801	0.0780978
chr1	3000001	3100000	1224	0.0917601	0.0772753
chr1	3010001	3110000	1024	0.0898743	0.0722114
chr1	3020001	3120000	823	0.0960402	0.0744323
chr1	3030001	3130000	770	0.095126	0.0755523
chr1	3040001	3140000	823	0.104423	0.0901178
chr1	3050001	3150000	768	0.116781	0.115273
chr1	3060001	3160000	793	0.103037	0.106169
chr1	3070001	3170000	739	0.113196	0.111394
chr1	3080001	3180000	743	0.123528	0.120083
chr1	3090001	3190000	665	0.17824	0.154816
chr1	3100001	3200000	776	0.173	0.144402
chr1	3110001	3210000	847	0.223837	0.166717
chr1	3120001	3220000	902	0.226927	0.168377
chr1	3130001	3230000	906	0.248017	0.181319
chr1	3140001	3240000	887	0.23708	0.175612
chr1	3150001	3250000	877	0.245792	0.177332
chr1	3160001	3260000	876	0.259038	0.190616
chr1	3170001	3270000	920	0.252512	0.180581
chr1	3180001	3280000	935	0.226385	0.159759
chr1	3190001	3290000	940	0.212709	0.158168
chr1	3200001	3300000	906	0.2149	0.164865
chr1	3210001	3310000	861	0.18388	0.154978
chr1	3220001	3320000	825	0.175631	0.151784
chr1	3230001	3330000	775	0.1522	0.140252
chr1	3240001	3340000	700	0.156554	0.143528
chr1	3250001	3350000	607	0.138417	0.134667
chr1	3260001	3360000	598	0.16778	0.162132
chr1	3270001	3370000	604	0.212209	0.199804
chr1	3280001	3380000	557	0.237173	0.221655
chr1	3290001	3390000	506	0.248582	0.225998
chr1	3300001	3400000	445	0.26103	0.24189
chr1	3310001	3410000	463	0.270869	0.25501
chr1	3320001	3420000	480	0.279134	0.262166
chr1	3330001	3430000	490	0.279564	0.260094
chr1	3340001	3440000	589	0.272946	0.241751
chr1	3350001	3450000	674	0.272737	0.242209
chr1	3360001	3460000	678	0.269385	0.233199
chr1	3370001	3470000	678	0.27527	0.237414
chr1	3380001	3480000	708	0.271371	0.231413
chr1	3390001	3490000	794	0.26442	0.222869
chr1	3400001	3500000	914	0.27023	0.22921
chr1	3410001	3510000	972	0.281314	0.238488
chr1	3420001	3520000	1058	0.27937	0.235353
chr1	3430001	3530000	1138	0.273905	0.232964
chr1	3440001	3540000	1075	0.266604	0.229634
chr1	3450001	3550000	1033	0.256885	0.217119
chr1	3460001	3560000	997	0.244093	0.208075
chr1	3470001	3570000	1119	0.213753	0.191132
chr1	3480001	3580000	1154	0.206444	0.187956
chr1	3490001	3590000	1177	0.178966	0.168195
chr1	3500001	3600000	1163	0.15819	0.152454
chr1	3510001	3610000	1151	0.121563	0.134598
chr1	3520001	3620000	1080	0.0916561	0.121175
chr1	3530001	3630000	1009	0.0733217	0.111625
chr1	3540001	3640000	1077	0.0853412	0.118048
chr1	3550001	3650000	1076	0.0959358	0.125735
chr1	3560001	3660000	1133	0.10874	0.137477
chr1	3570001	3670000	1115	0.0992854	0.110625
chr1	3580001	3680000	1180	0.115781	0.122456
chr1	3590001	3690000	1258	0.146888	0.146571
chr1	3600001	3700000	1363	0.201774	0.181796
chr1	3610001	3710000	1459	0.214912	0.187656
chr1	3620001	3720000	1825	0.202695	0.173947
chr1	3630001	3730000	1927	0.195404	0.167442
chr1	3640001	3740000	1897	0.193774	0.164352
chr1	3650001	3750000	1953	0.204284	0.173484
chr1	3660001	3760000	2047	0.210302	0.176087
chr1	3670001	3770000	2177	0.226903	0.194538
chr1	3680001	3780000	2126	0.233009	0.194182
chr1	3690001	3790000	2020	0.227069	0.188429
chr1	3700001	3800000	1887	0.20329	0.177733
chr1	3710001	3810000	1752	0.207336	0.191965
chr1	3720001	3820000	1390	0.228582	0.21665
chr1	3730001	3830000	1435	0.26328	0.241102
chr1	3740001	3840000	1446	0.2717	0.245782
chr1	3750001	3850000	1417	0.2737	0.242419
chr1	3760001	3860000	1381	0.290297	0.245494
chr1	3770001	3870000	1100	0.319554	0.26391
chr1	3780001	3880000	1022	0.330225	0.271916
chr1	3790001	3890000	984	0.414538	0.314314
chr1	3800001	3900000	965	0.454539	0.327981
chr1	3810001	3910000	1005	0.461502	0.310596
chr1	3820001	3920000	1144	0.467156	0.303124
chr1	3830001	3930000	1044	0.48328	0.296361
chr1	3840001	3940000	1014	0.502055	0.296813
chr1	3850001	3950000	1003	0.501679	0.284083
chr1	3860001	3960000	932	0.502958	0.258294
chr1	3870001	3970000	931	0.496895	0.239791
chr1	3880001	3980000	1001	0.485553	0.228324
chr1	3890001	3990000	1003	0.427446	0.190667
chr1	3900001	4000000	977	0.369583	0.156498
chr1	3910001	4010000	875	0.321121	0.126905
chr1	3920001	4020000	797	0.26236	0.104431
chr1	3930001	4030000	786	0.234344	0.0932364
chr1	3940001	4040000	753	0.22704	0.0935373
chr1	3950001	4050000	713	0.214809	0.0927415
chr1	3960001	4060000	639	0.221095	0.0974852
chr1	3970001	4070000	587	0.210972	0.0953686
chr1	3980001	4080000	463	0.203001	0.0698358
chr1	3990001	4090000	383	0.19962	0.0732158
chr1	4000001	4100000	387	0.215051	0.0842324
chr1	4010001	4110000	360	0.218921	0.0900607
chr1	4020001	4120000	244	0.199146	0.056391
chr1	4030001	4130000	188	0.206027	0.0637669
chr1	4040001	4140000	161	0.226192	0.0774715
chr1	4050001	4150000	131	0.248909	0.0722518
chr1	4060001	4160000	91	0.243227	0.0960285
chr1	4070001	4170000	82	0.256793	0.115587
chr1	4080001	4180000	76	0.26571	0.124811
chr1	4090001	4190000	71	0.269963	0.134626
chr1	4100001	4200000	32	0.162841	0.111122
chr1	4110001	4210000	32	0.162841	0.111122
chr1	4120001	4220000	35	0.17156	0.113156
chr1	4130001	4230000	32	0.142918	0.0871219
chr1	4140001	4240000	22	0.0964786	0.0708491
chr1	4150001	4250000	21	0.0993486	0.0764848
chr1	4160001	4260000	34	0.0979494	0.0735286
chr1	4170001	4270000	30	0.0853126	0.0613969
chr1	4180001	4280000	30	0.0853126	0.0613969
chr1	4190001	4290000	33	0.0866999	0.0607772
chr1	4200001	4300000	19	0.13724	0.0769515
chr1	4210001	4310000	24	0.145117	0.0797239
chr1	4220001	4320000	22	0.1191	0.0644386
chr1	4230001	4330000	22	0.1191	0.0644386
chr1	4240001	4340000	22	0.1191	0.0644386
chr1	4250001	4350000	22	0.1191	0.0644386
chr1	4260001	4360000	9	0.141061	0.0582064
chr1	4270001	4370000	10	0.137552	0.043268
chr1	4280001	4380000	11	0.130314	0.0281936
chr1	4290001	4390000	9	0.170638	0.0456007
chr1	4300001	4400000	9	0.170638	0.0456007
chr1	4310001	4410000	12	0.168549	0.0684564
chr1	4320001	4420000	13	0.160302	0.0566252
chr1	4330001	4430000	14	0.167714	0.0672859
chr1	4340001	4440000	15	0.171803	0.0892492
chr1	4350001	4450000	15	0.171803	0.0892492
chr1	4360001	4460000	27	0.140651	0.071056
chr1	4370001	4470000	28	0.138698	0.0652546
chr1	4380001	4480000	28	0.138049	0.0680416
chr1	4390001	4490000	28	0.172099	0.0794974
chr1	4400001	4500000	28	0.172099	0.0794974
chr1	4410001	4510000	20	0.180516	0.068178
chr1	4420001	4520000	18	0.195473	0.0855605
chr1	4430001	4530000	20	0.232612	0.093208
chr1	4440001	4540000	19	0.229198	0.0772329
chr1	4450001	4550000	19	0.229198	0.0772329
chr1	4460001	4560000	7	0.335128	0.126807
chr1	4470001	4570000	7	0.287168	0.127622
chr1	4480001	4580000	7	0.318179	0.183718
chr1	4490001	4590000	6	0.256987	0.116874
chr1	4500001	4600000	8	0.233186	0.117097
chr1	4510001	4610000	8	0.233186	0.117097
chr1	4520001	4620000	8	0.233186	0.117097
chr1	4530001	4630000	6	0.180238	0.0526088
chr1	4540001	4640000	6	0.180238	0.0526088
chr1	4550001	4650000	6	0.180238	0.0526088
chr1	4560001	4660000	6	0.180238	0.0526088
chr1	4570001	4670000	6	0.205715	0.058886
chr1	4580001	4680000	5	0.0713242	0.00103246
chr1	4590001	4690000	5	0.0713242	0.00103246
chr1	4600001	4700000	3	-0.0687518	-0.0767898
chr1	4610001	4710000	3	-0.0687518	-0.0767898
chr1	4620001	4720000	3	-0.0687518	-0.0767898
chr1	4630001	4730000	2	-0.0635366	-0.0695956
chr1	4640001	4740000	2	-0.0635366	-0.0695956
chr1	4650001	4750000	5	0.115935	0.00244392
chr1	4660001	4760000	5	0.115935	0.00244392
chr1	4670001	4770000	3	0.156374	0.0504703
chr1	4680001	4780000	4	0.144563	0.0150328
chr1	4690001	4790000	6	0.112935	-0.0139502
chr1	4700001	4800000	8	0.0928963	0.00140735
chr1	4710001	4810000	14	0.0770661	-0.0129519
chr1	4720001	4820000	14	0.0770661	-0.0129519
chr1	4730001	4830000	14	0.0770661	-0.0129519
chr1	4740001	4840000	14	0.0770661	-0.0129519
chr1	4750001	4850000	15	0.0796851	-0.0186783
chr1	4760001	4860000	16	0.0760339	-0.0231138
chr1	4770001	4870000	22	0.102816	0.00590095
chr1	4780001	4880000	24	0.109088	0.0386595
chr1	4790001	4890000	31	0.178825	0.0731151
chr1	4800001	4900000	55	0.211482	0.0978241
chr1	4810001	4910000	62	0.228782	0.123077
chr1	4820001	4920000	125	0.205919	0.130947
chr1	4830001	4930000	184	0.197561	0.106154
chr1	4840001	4940000	202	0.207856	0.104771
chr1	4850001	4950000	225	0.197098	0.0940303
chr1	4860001	4960000	289	0.265374	0.116155
chr1	4870001	4970000	345	0.357283	0.162943
chr1	4880001	4980000	408	0.367094	0.182628
chr1	4890001	4990000	431	0.372441	0.196379
chr1	4900001	5000000	495	0.350872	0.203799
chr1	4910001	5010000	704	0.340063	0.208843
chr1	4920001	5020000	787	0.345333	0.212706
chr1	4930001	5030000	865	0.354673	0.227893
chr1	4940001	5040000	900	0.353495	0.229941
chr1	4950001	5050000	920	0.362548	0.245801
chr1	4960001	5060000	964	0.323223	0.230369
chr1	4970001	5070000	978	0.302638	0.229412
chr1	4980001	5080000	955	0.302978	0.227512
chr1	4990001	5090000	1017	0.309601	0.230383
chr1	5000001	5100000	1082	0.339997	0.245337
chr1	5010001	5110000	931	0.343511	0.257071
chr1	5020001	5120000	935	0.309457	0.242773
chr1	5030001	5130000	867	0.289141	0.23516
chr1	5040001	5140000	991	0.267961	0.216446
chr1	5050001	5150000	1052	0.266867	0.217433
chr1	5060001	5160000	1083	0.285564	0.232103
chr1	5070001	5170000	1044	0.278435	0.224704
chr1	5080001	5180000	1054	0.280863	0.233155
chr1	5090001	5190000	994	0.26957	0.229221
chr1	5100001	5200000	908	0.249773	0.222117
chr1	5110001	5210000	891	0.259838	0.22823
chr1	5120001	5220000	806	0.311416	0.272858
chr1	5130001	5230000	841	0.335277	0.291198
chr1	5140001	5240000	819	0.384448	0.33282
chr1	5150001	5250000	840	0.393265	0.331332
chr1	5160001	5260000	778	0.414771	0.334945
chr1	5170001	5270000	838	0.421613	0.340687
chr1	5180001	5280000	909	0.388914	0.312957
chr1	5190001	5290000	960	0.385468	0.306677
chr1	5200001	5300000	1077	0.340098	0.270798
chr1	5210001	5310000	1163	0.337042	0.265947
chr1	5220001	5320000	1174	0.3386	0.266388
chr1	5230001	5330000	1177	0.363713	0.284856
chr1	5240001	5340000	1127	0.385378	0.300351
chr1	5250001	5350000	1067	0.390097	0.303715
chr1	5260001	5360000	1076	0.409867	0.335743
chr1	5270001	5370000	1134	0.412043	0.334892
chr1	5280001	5380000	1104	0.419126	0.344758
chr1	5290001	5390000	1147	0.414771	0.313226
chr1	5300001	5400000	1104	0.441187	0.310223
chr1	5310001	5410000	1071	0.441595	0.298645
chr1	5320001	5420000	1122	0.433561	0.279989
chr1	5330001	5430000	1066	0.399794	0.244629
chr1	5340001	5440000	976	0.369424	0.216651
chr1	5350001	5450000	991	0.356454	0.206206
chr1	5360001	5460000	994	0.336343	0.181287
chr1	5370001	5470000	949	0.304203	0.163338
chr1	5380001	5480000	921	0.296647	0.1564
chr1	5390001	5490000	866	0.295736	0.177334
chr1	5400001	5500000	851	0.276092	0.184464
chr1	5410001	5510000	858	0.246228	0.167432
chr1	5420001	5520000	852	0.199823	0.146125
chr1	5430001	5530000	857	0.191646	0.143399
chr1	5440001	5540000	875	0.182912	0.136487
chr1	5450001	5550000	881	0.164717	0.118866
chr1	5460001	5560000	936	0.185114	0.12395
chr1	5470001	5570000	940	0.188605	0.121112
chr1	5480001	5580000	891	0.190044	0.121061
chr1	5490001	5590000	934	0.19471	0.128468
chr1	5500001	5600000	876	0.21097	0.139724
chr1	5510001	5610000	825	0.229038	0.152931
chr1	5520001	5620000	802	0.268512	0.203292
chr1	5530001	5630000	856	0.308725	0.235455
chr1	5540001	5640000	938	0.320878	0.249808
chr1	5550001	5650000	939	0.335836	0.273588
chr1	5560001	5660000	861	0.345694	0.285649
chr1	5570001	5670000	914	0.411081	0.323692
chr1	5580001	5680000	1066	0.407078	0.328336
chr1	5590001	5690000	1146	0.418547	0.354938
chr1	5600001	5700000	1144	0.407952	0.352676
chr1	5610001	5710000	1329	0.355245	0.302215
chr1	5620001	5720000	1329	0.326018	0.271484
chr1	5630001	5730000	1292	0.305912	0.25404
chr1	5640001	5740000	1343	0.290568	0.23171
chr1	5650001	5750000	1312	0.286993	0.225129
chr1	5660001	5760000	1378	0.287058	0.220708
chr1	5670001	5770000	1371	0.216765	0.171749
chr1	5680001	5780000	1314	0.193099	0.140465
chr1	5690001	5790000	1330	0.172369	0.115185
chr1	5700001	5800000	1443	0.186498	0.128818
chr1	5710001	5810000	1336	0.225335	0.152703
chr1	5720001	5820000	1429	0.235933	0.159156
chr1	5730001	5830000	1534	0.242034	0.160745
chr1	5740001	5840000	1465	0.264022	0.17461
chr1	5750001	5850000	1506	0.276955	0.176608
chr1	5760001	5860000	1387	0.264959	0.169227
chr1	5770001	5870000	1301	0.287249	0.187223
chr1	5780001	5880000	1373	0.282946	0.184439
chr1	5790001	5890000	1332	0.282497	0.182355
chr1	5800001	5900000	1320	0.296656	0.18436
chr1	5810001	5910000	1372	0.317608	0.205895
chr1	5820001	5920000	1269	0.3344	0.216509
chr1	5830001	5930000	1281	0.305981	0.202066
chr1	5840001	5940000	1311	0.308226	0.20739
chr1	5850001	5950000	1267	0.302943	0.211496
chr1	5860001	5960000	1509	0.274416	0.186997
chr1	5870001	5970000	1631	0.319136	0.20268
chr1	5880001	5980000	1534	0.341611	0.221563
chr1	5890001	5990000	1473	0.337742	0.214961
chr1	5900001	6000000	1344	0.33117	0.20933
chr1	5910001	6010000	1201	0.312602	0.187366
chr1	5920001	6020000	1227	0.294675	0.172103
chr1	5930001	6030000	1103	0.333413	0.197879
chr1	5940001	6040000	1085	0.336836	0.207103
chr1	5950001	6050000	1104	0.352308	0.220974
chr1	5960001	6060000	1010	0.409446	0.282192
chr1	5970001	6070000	1002	0.343585	0.255909
chr1	5980001	6080000	1041	0.318275	0.23766
chr1	5990001	6090000	989	0.34319	0.255126
chr1	6000001	6100000	1034	0.379192	0.280721
chr1	6010001	6110000	1089	0.403247	0.295736
chr1	6020001	6120000	1065	0.42801	0.327505
chr1	6030001	6130000	1213	0.415234	0.330747
chr1	6040001	6140000	1405	0.393823	0.31941
chr1	6050001	6150000	1476	0.376736	0.296807
chr1	6060001	6160000	1385	0.366255	0.276763
chr1	6070001	6170000	1309	0.370198	0.278473
chr1	6080001	6180000	1321	0.370277	0.28362
chr1	6090001	6190000	1363	0.357748	0.276027
chr1	6100001	6200000	1404	0.323825	0.248029
chr1	6110001	6210000	1392	0.310364	0.245497
chr1	6120001	6220000	1397	0.297703	0.230576
chr1	6130001	6230000	1290	0.279734	0.213606
chr1	6140001	6240000	1151	0.226173	0.173293
chr1	6150001	6250000	1087	0.211093	0.172298
chr1	6160001	6260000	1073	0.207596	0.174453
chr1	6170001	6270000	961	0.207541	0.178327
chr1	6180001	6280000	823	0.206274	0.172635
chr1	6190001	6290000	726	0.208774	0.171014
chr1	6200001	6300000	605	0.217618	0.180047
chr1	6210001	6310000	519	0.178714	0.142469
chr1	6220001	6320000	670	0.148336	0.116891
chr1	6230001	6330000	668	0.117099	0.0908292
chr1	6240001	6340000	566	0.108739	0.0840357
chr1	6250001	6350000	556	0.0887963	0.070418
chr1	6260001	6360000	670	0.0707049	0.0547844
chr1	6270001	6370000	840	0.0594223	0.0491814
chr1	6280001	6380000	986	0.0777049	0.0606622
chr1	6290001	6390000	1381	0.198643	0.155374
chr1	6300001	6400000	1711	0.237582	0.179457
chr1	6310001	6410000	1856	0.241327	0.184218
chr1	6320001	6420000	1730	0.253771	0.199152
chr1	6330001	6430000	1728	0.265421	0.208293
chr1	6340001	6440000	1744	0.271455	0.213153
chr1	6350001	6450000	1769	0.286191	0.226722
chr1	6360001	6460000	1731	0.317015	0.257635
chr1	6370001	6470000	1808	0.377824	0.320189
chr1	6380001	6480000	1720	0.402327	0.350103
chr1	6390001	6490000	1410	0.418755	0.357835
chr1	6400001	6500000	1152	0.456675	0.398636
chr1	6410001	6510000	1081	0.45903	0.405622
chr1	6420001	6520000	1058	0.452523	0.399268
chr1	6430001	6530000	1044	0.438109	0.386517
chr1	6440001	6540000	1064	0.426061	0.368899
chr1	6450001	6550000	1127	0.370994	0.313669
chr1	6460001	6560000	1081	0.341134	0.279786
chr1	6470001	6570000	919	0.220976	0.180688
chr1	6480001	6580000	872	0.175811	0.141878
chr1	6490001	6590000	829	0.0991435	0.0833707
chr1	6500001	6600000	760	0.0318196	0.0298757
chr1	6510001	6610000	714	0.0167215	0.0153438
chr1	6520001	6620000	689	0.0208925	0.0339114
chr1	6530001	6630000	683	0.0221273	0.0493909
chr1	6540001	6640000	662	0.011129	0.0607455
chr1	6550001	6650000	545	0.0418318	0.0922728
chr1	6560001	6660000	472	0.0596203	0.115573
chr1	6570001	6670000	498	0.099778	0.132334
chr1	6580001	6680000	616	0.12256	0.142349
chr1	6590001	6690000	681	0.156106	0.154918
chr1	6600001	6700000	760	0.175435	0.161695
chr1	6610001	6710000	836	0.19688	0.170048
chr1	6620001	6720000	860	0.212978	0.172233
chr1	6630001	6730000	896	0.252793	0.213102
chr1	6640001	6740000	1014	0.291809	0.241991
chr1	6650001	6750000	1196	0.328803	0.282973
chr1	6660001	6760000	1435	0.332699	0.283583
chr1	6670001	6770000	1587	0.369725	0.319844
chr1	6680001	6780000	1518	0.392986	0.33605
chr1	6690001	6790000	1548	0.420606	0.349596
chr1	6700001	6800000	1812	0.40648	0.341425
chr1	6710001	6810000	1743	0.418246	0.350358
chr1	6720001	6820000	1711	0.416724	0.349773
chr1	6730001	6830000	1648	0.387163	0.329333
chr1	6740001	6840000	1732	0.321853	0.279806
chr1	6750001	6850000	1644	0.266856	0.233482
chr1	6760001	6860000	1594	0.222329	0.20219
chr1	6770001	6870000	1544	0.151596	0.135195
chr1	6780001	6880000	1704	0.123978	0.113403
chr1	6790001	6890000	1708	0.0798781	0.0816576
chr1	6800001	6900000	1441	0.016703	0.0269421
chr1	6810001	6910000	1450	0.00779822	0.0197136
chr1	6820001	6920000	1480	-0.00515069	0.00693328
chr1	6830001	6930000	1507	-0.00738427	0.00525023
chr1	6840001	6940000	1302	-0.0151058	-0.00253052
chr1	6850001	6950000	1460	-0.00884064	-0.00219308
chr1	6860001	6960000	1398	-0.0142381	-0.00951416
chr1	6870001	6970000	1186	-0.0129845	-0.0110005
chr1	6880001	6980000	984	-0.0175425	-0.0198295
chr1	6890001	6990000	875	-0.0156687	-0.0176198
chr1	6900001	7000000	876	0.000951313	-0.00283681
chr1	6910001	7010000	919	0.0248968	0.00650666
chr1	6920001	7020000	914	0.0507511	0.0262011
chr1	6930001	7030000	976	0.104378	0.0623017
chr1	6940001	7040000	1128	0.194029	0.130688
chr1	6950001	7050000	991	0.283515	0.209607
chr1	6960001	7060000	890	0.320535	0.25
chr1	6970001	7070000	902	0.321849	0.252819
chr1	6980001	7080000	922	0.326999	0.261699
chr1	6990001	7090000	1016	0.336754	0.280858
chr1	7000001	7100000	999	0.362529	0.311331
chr1	7010001	7110000	1067	0.351095	0.301941
chr1	7020001	7120000	1148	0.335566	0.289271
chr1	7030001	7130000	1200	0.311594	0.278344
chr1	7040001	7140000	1175	0.268624	0.251963
chr1	7050001	7150000	1061	0.238463	0.236805
chr1	7060001	7160000	1118	0.235041	0.229582
chr1	7070001	7170000	1224	0.218192	0.218044
chr1	7080001	7180000	1343	0.202623	0.206076
chr1	7090001	7190000	1282	0.193786	0.187852
chr1	7100001	7200000	1320	0.176623	0.159396
chr1	7110001	7210000	1233	0.169812	0.152989
chr1	7120001	7220000	1063	0.169105	0.155285
chr1	7130001	7230000	984	0.152601	0.129332
chr1	7140001	7240000	963	0.125154	0.0951559
chr1	7150001	7250000	1027	0.113133	0.0824749
chr1	7160001	7260000	965	0.103634	0.0801724
chr1	7170001	7270000	931	0.112966	0.0805128
chr1	7180001	7280000	776	0.111823	0.0645412
chr1	7190001	7290000	953	0.103121	0.064104
chr1	7200001	7300000	968	0.106013	0.0686315
chr1	7210001	7310000	1023	0.105481	0.0717041
chr1	7220001	7320000	1174	0.103123	0.0686861
chr1	7230001	7330000	1127	0.107673	0.0752946
chr1	7240001	7340000	1142	0.096339	0.0703473
chr1	7250001	7350000	1200	0.0943765	0.069361
chr1	7260001	7360000	1399	0.0780991	0.0589496
chr1	7270001	7370000	1405	0.0862993	0.0691035
chr1	7280001	7380000	1477	0.101138	0.0850147
chr1	7290001	7390000	1363	0.114463	0.097939
chr1	7300001	7400000	1268	0.126058	0.108287
chr1	7310001	7410000	1183	0.145413	0.121376
chr1	7320001	7420000	1086	0.16376	0.139227
chr1	7330001	7430000	1032	0.175336	0.149349
chr1	7340001	7440000	864	0.214359	0.182936
chr1	7350001	7450000	782	0.256996	0.224963
chr1	7360001	7460000	823	0.323962	0.273488
chr1	7370001	7470000	890	0.310999	0.263592
chr1	7380001	7480000	1093	0.294501	0.243964
chr1	7390001	7490000	1097	0.297093	0.248617
chr1	7400001	7500000	1145	0.287912	0.241701
chr1	7410001	7510000	1205	0.272457	0.233057
chr1	7420001	7520000	1307	0.255503	0.220373
chr1	7430001	7530000	1387	0.250842	0.217923
chr1	7440001	7540000	1417	0.249293	0.219272
chr1	7450001	7550000	1457	0.255077	0.215935
chr1	7460001	7560000	1257	0.280367	0.228894
chr1	7470001	7570000	1210	0.310308	0.240432
chr1	7480001	7580000	1140	0.374586	0.271362
chr1	7490001	7590000	1123	0.39548	0.283819
chr1	7500001	7600000	1210	0.429542	0.312868
chr1	7510001	7610000	1314	0.448059	0.329569
chr1	7520001	7620000	1241	0.481278	0.356266
chr1	7530001	7630000	1241	0.497439	0.358917
chr1	7540001	7640000	1244	0.509881	0.366168
chr1	7550001	7650000	1231	0.531187	0.370295
chr1	7560001	7660000	1256	0.535358	0.358638
chr1	7570001	7670000	1270	0.551082	0.371825
chr1	7580001	7680000	1180	0.544969	0.379548
chr1	7590001	7690000	1248	0.512853	0.356007
chr1	7600001	7700000	1196	0.520771	0.352188
chr1	7610001	7710000	1064	0.530587	0.352509
chr1	7620001	7720000	1073	0.526704	0.353232
chr1	7630001	7730000	988	0.53044	0.36206
chr1	7640001	7740000	958	0.51959	0.35453
chr1	7650001	7750000	888	0.524372	0.37347
chr1	7660001	7760000	869	0.563713	0.418245
chr1	7670001	7770000	843	0.528802	0.393521
chr1	7680001	7780000	768	0.510949	0.375887
chr1	7690001	7790000	663	0.548362	0.391926
chr1	7700001	7800000	708	0.523606	0.384522
chr1	7710001	7810000	774	0.504711	0.373437
chr1	7720001	7820000	712	0.510824	0.374675
chr1	7730001	7830000	747	0.514166	0.37242
chr1	7740001	7840000	869	0.508548	0.365451
chr1	7750001	7850000	913	0.507465	0.361777
chr1	7760001	7860000	971	0.436359	0.31229
chr1	7770001	7870000	950	0.426236	0.299513
chr1	7780001	7880000	1019	0.428663	0.310312
chr1	7790001	7890000	987	0.434738	0.321952
chr1	7800001	7900000	926	0.40238	0.297957
chr1	7810001	7910000	843	0.414559	0.305811
chr1	7820001	7920000	858	0.417809	0.308624
chr1	7830001	7930000	876	0.399315	0.297909
chr1	7840001	7940000	825	0.381559	0.2799
chr1	7850001	7950000	784	0.359402	0.257561
chr1	7860001	7960000	728	0.384806	0.275031
chr1	7870001	7970000	719	0.391432	0.280343
chr1	7880001	7980000	666	0.389212	0.263911
chr1	7890001	7990000	664	0.388555	0.263079
chr1	7900001	8000000	616	0.40096	0.262368
chr1	7910001	8010000	615	0.416159	0.265026
chr1	7920001	8020000	607	0.410546	0.253952
chr1	7930001	8030000	583	0.44675	0.277854
chr1	7940001	8040000	531	0.486334	0.311179
chr1	7950001	8050000	540	0.520352	0.348336
chr1	7960001	8060000	509	0.513885	0.34623
chr1	7970001	8070000	471	0.528006	0.369211
chr1	7980001	8080000	489	0.490811	0.352581
chr1	7990001	8090000	559	0.499442	0.371335
chr1	8000001	8100000	610	0.49848	0.388177
chr1	8010001	8110000	615	0.466259	0.368055
chr1	8020001	8120000	642	0.449991	0.368164
chr1	8030001	8130000	666	0.422047	0.349467
chr1	8040001	8140000	704	0.39724	0.334918
chr1	8050001	8150000	715	0.356032	0.30562
chr1	8060001	8160000	847	0.311433	0.264144
chr1	8070001	8170000	883	0.299189	0.252506
chr1	8080001	8180000	869	0.300533	0.255165
chr1	8090001	8190000	961	0.254017	0.215032
chr1	8100001	8200000	921	0.228223	0.188121
chr1	8110001	8210000	936	0.227394	0.18408
chr1	8120001	8220000	985	0.218533	0.166558
chr1	8130001	8230000	972	0.216633	0.163522
chr1	8140001	8240000	1002	0.192911	0.144181
chr1	8150001	8250000	937	0.191831	0.141765
chr1	8160001	8260000	803	0.207858	0.153193
chr1	8170001	8270000	835	0.210563	0.152332
chr1	8180001	8280000	860	0.204397	0.140263
chr1	8190001	8290000	755	0.20162	0.13766
chr1	8200001	8300000	768	0.213386	0.15209
chr1	8210001	8310000	817	0.212417	0.154983
chr1	8220001	8320000	917	0.183415	0.127874
chr1	8230001	8330000	987	0.157842	0.106436
chr1	8240001	8340000	872	0.172581	0.109658
chr1	8250001	8350000	996	0.166067	0.10519
chr1	8260001	8360000	1029	0.176037	0.109143
chr1	8270001	8370000	1029	0.176194	0.114768
chr1	8280001	8380000	975	0.171397	0.11587
chr1	8290001	8390000	943	0.16985	0.12008
chr1	8300001	8400000	906	0.161053	0.118175
chr1	8310001	8410000	861	0.173615	0.129458
chr1	8320001	8420000	689	0.217175	0.180747
chr1	8330001	8430000	596	0.265877	0.227821
chr1	8340001	8440000	659	0.320804	0.255751
chr1	8350001	8450000	632	0.416309	0.332792
chr1	8360001	8460000	642	0.428152	0.342289
chr1	8370001	8470000	587	0.456657	0.360524
chr1	8380001	8480000	616	0.473494	0.383453
chr1	8390001	8490000	624	0.504918	0.395425
chr1	8400001	8500000	711	0.495639	0.387763
chr1	8410001	8510000	855	0.471282	0.359162
chr1	8420001	8520000	964	0.462991	0.335134
chr1	8430001	8530000	1063	0.439848	0.306344
chr1	8440001	8540000	1119	0.382144	0.268307
chr1	8450001	8550000	1040	0.326194	0.241058
chr1	8460001	8560000	1111	0.282128	0.208844
chr1	8470001	8570000	1171	0.261595	0.190066
chr1	8480001	8580000	1351	0.216106	0.147966
chr1	8490001	8590000	1428	0.182292	0.123227
chr1	8500001	8600000	1544	0.144757	0.0849177
chr1	8510001	8610000	1476	0.118917	0.0495073
chr1	8520001	8620000	1501	0.0930124	0.0333233
chr1	8530001	8630000	1448	0.0841456	0.0279851
chr1	8540001	8640000	1512	0.0976873	0.0358092
chr1	8550001	8650000	1625	0.101405	0.0440036
chr1	8560001	8660000	1609	0.119124	0.0622658
chr1	8570001	8670000	1570	0.136065	0.0704543
chr1	8580001	8680000	1411	0.191223	0.104103
chr1	8590001	8690000	1310	0.213157	0.123985
chr1	8600001	8700000	1152	0.269991	0.163455
chr1	8610001	8710000	1216	0.260979	0.157664
chr1	8620001	8720000	1239	0.260692	0.150086
chr1	8630001	8730000	1299	0.256798	0.147134
chr1	8640001	8740000	1271	0.264701	0.141511
chr1	8650001	8750000	1297	0.268552	0.128454
chr1	8660001	8760000	1266	0.269344	0.117952
chr1	8670001	8770000	1231	0.279236	0.124256
chr1	8680001	8780000	1317	0.274198	0.129697
chr1	8690001	8790000	1331	0.312496	0.145249
chr1	8700001	8800000	1380	0.312569	0.153096
chr1	8710001	8810000	1315	0.408703	0.216757
chr1	8720001	8820000	1303	0.476973	0.284353
chr1	8730001	8830000	1316	0.491515	0.320651
chr1	8740001	8840000	1241	0.498535	0.348335
chr1	8750001	8850000	1147	0.508806	0.384934
chr1	8760001	8860000	1092	0.51806	0.399223
chr1	8770001	8870000	1153	0.525347	0.401564
chr1	8780001	8880000	1167	0.576162	0.45347
chr1	8790001	8890000	1209	0.549065	0.430477
chr1	8800001	8900000	1129	0.572282	0.449112
chr1	8810001	8910000	1018	0.587459	0.453529
chr1	8820001	8920000	869	0.583011	0.442129
chr1	8830001	8930000	808	0.597565	0.440397
chr1	8840001	8940000	728	0.614376	0.461304
chr1	8850001	8950000	674	0.629664	0.479929
chr1	8860001	8960000	635	0.639591	0.490076
chr1	8870001	8970000	630	0.601547	0.467574
chr1	8880001	8980000	524	0.535018	0.375841
chr1	8890001	8990000	494	0.5471	0.382992
chr1	8900001	9000000	448	0.512626	0.360689
chr1	8910001	9010000	438	0.439289	0.315945
chr1	8920001	9020000	407	0.426245	0.311795
chr1	8930001	9030000	357	0.377508	0.278017
chr1	8940001	9040000	403	0.351549	0.250301
chr1	8950001	9050000	411	0.344193	0.245979
chr1	8960001	9060000	535	0.47096	0.3322
chr1	8970001	9070000	770	0.586414	0.408631
chr1	8980001	9080000	873	0.608245	0.427735
chr1	8990001	9090000	856	0.600107	0.422832
chr1	9000001	9100000	910	0.588751	0.40526
chr1	9010001	9110000	969	0.577357	0.385435
chr1	9020001	9120000	1036	0.57397	0.376233
chr1	9030001	9130000	1128	0.554033	0.359153
chr1	9040001	9140000	1129	0.55684	0.359613
chr1	9050001	9150000	1188	0.558813	0.356665
chr1	9060001	9160000	1142	0.513064	0.313789
chr1	9070001	9170000	971	0.388194	0.226747
chr1	9080001	9180000	842	0.298065	0.182283
chr1	9090001	9190000	826	0.292354	0.172982
chr1	9100001	9200000	881	0.268564	0.15692
chr1	9110001	9210000	872	0.280658	0.169996
chr1	9120001	9220000	813	0.280759	0.17289
chr1	9130001	9230000	823	0.378895	0.24071
chr1	9140001	9240000	923	0.409933	0.26463
chr1	9150001	9250000	972	0.441205	0.290284
chr1	9160001	9260000	924	0.470214	0.315627
chr1	9170001	9270000	816	0.498324	0.348704
chr1	9180001	9280000	894	0.477601	0.344819
chr1	9190001	9290000	905	0.483931	0.359856
chr1	9200001	9300000	837	0.500085	0.388294
chr1	9210001	9310000	750	0.510986	0.399935
chr1	9220001	9320000	746	0.507018	0.393295
chr1	9230001	9330000	627	0.47087	0.350993
chr1	9240001	9340000	480	0.470184	0.357137
chr1	9250001	9350000	356	0.40939	0.319795
chr1	9260001	9360000	303	0.365565	0.292889
chr1	9270001	9370000	279	0.325178	0.252552
chr1	9280001	9380000	157	0.219807	0.170679
chr1	9290001	9390000	97	0.118818	0.0651092
chr1	9300001	9400000	56	0.176647	0.0853289
chr1	9310001	9410000	103	0.186879	0.056791
chr1	9320001	9420000	100	0.156409	0.0221453
chr1	9330001	9430000	164	0.134968	0.0273611
chr1	9340001	9440000	286	0.155494	0.0723996
chr1	9350001	9450000	400	0.149294	0.0727408
chr1	9360001	9460000	494	0.144956	0.0693696
chr1	9370001	9470000	515	0.155152	0.0741568
chr1	9380001	9480000	643	0.181782	0.0989569
chr1	9390001	9490000	810	0.206498	0.13856
chr1	9400001	9500000	883	0.219184	0.144616
chr1	9410001	9510000	927	0.231702	0.155394
chr1	9420001	9520000	993	0.242709	0.161873
chr1	9430001	9530000	1006	0.280963	0.189311
chr1	9440001	9540000	950	0.322473	0.213309
chr1	9450001	9550000	946	0.330042	0.231045
chr1	9460001	9560000	936	0.345303	0.254146
chr1	9470001	9570000	1060	0.340377	0.23429
chr1	9480001	9580000	1074	0.358586	0.238904
chr1	9490001	9590000	1073	0.354743	0.218866
chr1	9500001	9600000	1098	0.357011	0.220776
chr1	9510001	9610000	1103	0.347583	0.209336
chr1	9520001	9620000	1134	0.352286	0.217084
chr1	9530001	9630000	1139	0.358167	0.21747
chr1	9540001	9640000	1226	0.352978	0.222161
chr1	9550001	9650000	1204	0.366781	0.232765
chr1	9560001	9660000	1278	0.378493	0.24621
chr1	9570001	9670000	1197	0.384565	0.264413
chr1	9580001	9680000	1114	0.388612	0.270817
chr1	9590001	9690000	1049	0.40444	0.282907
chr1	9600001	9700000	1061	0.403097	0.277946
chr1	9610001	9710000	1079	0.451283	0.327925
chr1	9620001	9720000	1020	0.469863	0.335912
chr1	9630001	9730000	940	0.475968	0.339185
chr1	9640001	9740000	921	0.51321	0.344105
chr1	9650001	9750000	989	0.52339	0.323063
chr1	9660001	9760000	849	0.541994	0.314342
chr1	9670001	9770000	888	0.564839	0.329646
chr1	9680001	9780000	966	0.587878	0.34852
chr1	9690001	9790000	922	0.600279	0.368173
chr1	9700001	9800000	912	0.652563	0.412488
chr1	9710001	9810000	907	0.648251	0.384047
chr1	9720001	9820000	936	0.638493	0.362294
chr1	9730001	9830000	963	0.648786	0.369098
chr1	9740001	9840000	893	0.666683	0.382785
chr1	9750001	9850000	997	0.70087	0.420372
chr1	9760001	9860000	1103	0.69645	0.413694
chr1	9770001	9870000	1033	0.706106	0.418039
chr1	9780001	9880000	1025	0.70357	0.398391
chr1	9790001	9890000	1279	0.669964	0.366495
chr1	9800001	9900000	1284	0.654808	0.352823
chr1	9810001	9910000	1399	0.651238	0.374253
chr1	9820001	9920000	1585	0.63902	0.384832
chr1	9830001	9930000	1616	0.626283	0.381697
chr1	9840001	9940000	1721	0.60095	0.373815
chr1	9850001	9950000	1580	0.546156	0.358803
chr1	9860001	9960000	1626	0.541029	0.367292
chr1	9870001	9970000	1631	0.531632	0.362201
chr1	9880001	9980000	1538	0.528038	0.366811
chr1	9890001	9990000	1273	0.558105	0.396604
chr1	9900001	10000000	1571	0.548176	0.37499
chr1	9910001	10010000	1467	0.547396	0.367316
chr1	9920001	10020000	1323	0.546935	0.369003
chr1	9930001	10030000	1485	0.504164	0.341946
chr1	9940001	10040000	1559	0.486579	0.311474
chr1	9950001	10050000	1680	0.481917	0.299187
chr1	9960001	10060000	1687	0.452596	0.283003
chr1	9970001	10070000	1841	0.451766	0.278262
chr1	9980001	10080000	1895	0.441167	0.272988
chr1	9990001	10090000	2066	0.428285	0.270494
chr1	10000001	10100000	1770	0.376696	0.256249
chr1	10010001	10110000	1775	0.352269	0.241744
chr1	10020001	10120000	1763	0.346058	0.241861
chr1	10030001	10130000	1612	0.408109	0.266985
chr1	10040001	10140000	1447	0.441454	0.29364
chr1	10050001	10150000	1266	0.455958	0.310574
chr1	10060001	10160000	1148	0.466671	0.317948
chr1	10070001	10170000	994	0.471806	0.342343
chr1	10080001	10180000	976	0.476551	0.352273
chr1	10090001	10190000	836	0.48328	0.346476
chr1	10100001	10200000	814	0.513244	0.358569
chr1	10110001	10210000	880	0.497603	0.363066
chr1	10120001	10220000	935	0.499755	0.373696
chr1	10130001	10230000	948	0.471207	0.356336
chr1	10140001	10240000	953	0.448057	0.341133
chr1	10150001	10250000	925	0.440029	0.341535
chr1	10160001	10260000	1000	0.44161	0.335109
chr1	10170001	10270000	1095	0.479378	0.36463
chr1	10180001	10280000	1065	0.478539	0.366787
chr1	10190001	10290000	1062	0.505978	0.39721
chr1	10200001	10300000	1098	0.508973	0.409737
chr1	10210001	10310000	1038	0.520165	0.41162
chr1	10220001	10320000	1239	0.491833	0.355341
chr1	10230001	10330000	1368	0.474604	0.328968
chr1	10240001	10340000	1567	0.455219	0.316852
chr1	10250001	10350000	1734	0.45223	0.315535
chr1	10260001	10360000	1832	0.521304	0.35318
chr1	10270001	10370000	1797	0.536497	0.352141
chr1	10280001	10380000	1785	0.548626	0.356916
chr1	10290001	10390000	1810	0.541024	0.342824
chr1	10300001	10400000	1731	0.5462	0.339814
chr1	10310001	10410000	1729	0.556259	0.353283
chr1	10320001	10420000	1440	0.597273	0.396189
chr1	10330001	10430000	1224	0.612307	0.420956
chr1	10340001	10440000	976	0.658902	0.46134
chr1	10350001	10450000	807	0.692808	0.488001
chr1	10360001	10460000	618	0.652029	0.442087
chr1	10370001	10470000	514	0.605483	0.399862
chr1	10380001	10480000	481	0.594143	0.396772
chr1	10390001	10490000	411	0.603962	0.400476
chr1	10400001	10500000	369	0.605143	0.394282
chr1	10410001	10510000	240	0.608599	0.354474
chr1	10420001	10520000	169	0.450631	0.232712
chr1	10430001	10530000	165	0.426118	0.231385
chr1	10440001	10540000	132	0.451636	0.250671
chr1	10450001	10550000	107	0.482844	0.248499
chr1	10460001	10560000	106	0.239543	0.0786658
chr1	10470001	10570000	348	0.0612945	0.0217014
chr1	10480001	10580000	575	0.0407565	0.0153008
chr1	10490001	10590000	731	0.0517312	0.0301865
chr1	10500001	10600000	823	0.139972	0.0810752
chr1	10510001	10610000	957	0.189325	0.114042
chr1	10520001	10620000	1080	0.219417	0.141971
chr1	10530001	10630000	1175	0.255997	0.169149
chr1	10540001	10640000	1341	0.285128	0.195749
chr1	10550001	10650000	1697	0.29742	0.212288
chr1	10560001	10660000	1857	0.305383	0.223298
chr1	10570001	10670000	1667	0.337834	0.261882
chr1	10580001	10680000	1507	0.367155	0.293173
chr1	10590001	10690000	1473	0.394761	0.313244
chr1	10600001	10700000	1660	0.370198	0.296857
chr1	10610001	10710000	1598	0.361949	0.291281
chr1	10620001	10720000	1543	0.362167	0.288053
chr1	10630001	10730000	1647	0.343069	0.26421
chr1	10640001	10740000	1573	0.332746	0.254394
chr1	10650001	10750000	1309	0.329657	0.249499
chr1	10660001	10760000	1189	0.325048	0.247677
chr1	10670001	10770000	1235	0.303885	0.222701
chr1	10680001	10780000	1245	0.305744	0.222474
chr1	10690001	10790000	1207	0.302521	0.219045
chr1	10700001	10800000	1086	0.299002	0.186813
chr1	10710001	10810000	1140	0.303757	0.17461
chr1	10720001	10820000	1178	0.302548	0.180765
chr1	10730001	10830000	1033	0.310595	0.180074
chr1	10740001	10840000	970	0.295281	0.163433
chr1	10750001	10850000	1023	0.388472	0.20722
chr1	10760001	10860000	1101	0.420399	0.220223
chr1	10770001	10870000	1037	0.441336	0.243275
chr1	10780001	10880000	1039	0.426158	0.242823
chr1	10790001	10890000	989	0.429771	0.241994
chr1	10800001	10900000	880	0.438237	0.263193
chr1	10810001	10910000	804	0.434949	0.286528
chr1	10820001	10920000	752	0.428654	0.274064
chr1	10830001	10930000	843	0.412963	0.276715
chr1	10840001	10940000	1003	0.392224	0.266138
chr1	10850001	10950000	1096	0.326058	0.215136
chr1	10860001	10960000	1183	0.274959	0.182429
chr1	10870001	10970000	1303	0.271248	0.181109
chr1	10880001	10980000	1329	0.274335	0.181621
chr1	10890001	10990000	1567	0.253693	0.168817
chr1	10900001	11000000	1653	0.25362	0.173641
chr1	10910001	11010000	1841	0.240006	0.164315
chr1	10920001	11020000	2056	0.225444	0.158956
chr1	10930001	11030000	2006	0.213356	0.148224
chr1	10940001	11040000	1887	0.203495	0.143577
chr1	10950001	11050000	1818	0.172634	0.129171
chr1	10960001	11060000	1842	0.157667	0.120201
chr1	10970001	11070000	1841	0.144283	0.111794
chr1	10980001	11080000	1943	0.133979	0.109481
chr1	10990001	11090000	1800	0.129093	0.109015
chr1	11000001	11100000	1885	0.102688	0.0907792
chr1	11010001	11110000	1715	0.0970442	0.0858639
chr1	11020001	11120000	1534	0.088629	0.0738711
chr1	11030001	11130000	1562	0.106444	0.0845963
chr1	11040001	11140000	1766	0.122448	0.112914
chr1	11050001	11150000	1911	0.144292	0.143867
chr1	11060001	11160000	1845	0.165063	0.163039
chr1	11070001	11170000	1698	0.164861	0.165937
chr1	11080001	11180000	1537	0.171187	0.170708
chr1	11090001	11190000	1491	0.170821	0.170735
chr1	11100001	11200000	1536	0.180795	0.174124
chr1	11110001	11210000	1616	0.180463	0.172661
chr1	11120001	11220000	1683	0.178548	0.175038
chr1	11130001	11230000	1742	0.156876	0.163281
chr1	11140001	11240000	1561	0.149607	0.144722
chr1	11150001	11250000	1329	0.130382	0.112325
chr1	11160001	11260000	1229	0.124923	0.0986312
chr1	11170001	11270000	1282	0.133059	0.101349
chr1	11180001	11280000	1370	0.160712	0.116744
chr1	11190001	11290000	1292	0.170908	0.123991
chr1	11200001	11300000	1165	0.201493	0.142456
chr1	11210001	11310000	1093	0.23116	0.170107
chr1	11220001	11320000	954	0.25894	0.18451
chr1	11230001	11330000	845	0.310946	0.222133
chr1	11240001	11340000	861	0.329846	0.235756
chr1	11250001	11350000	830	0.340139	0.245605
chr1	11260001	11360000	778	0.333034	0.245126
chr1	11270001	11370000	720	0.337785	0.252192
chr1	11280001	11380000	588	0.316253	0.252967
chr1	11290001	11390000	672	0.322821	0.280811
chr1	11300001	11400000	619	0.365602	0.323899
chr1	11310001	11410000	713	0.384541	0.308314
chr1	11320001	11420000	1058	0.400919	0.29083
chr1	11330001	11430000	1147	0.421986	0.296479
chr1	11340001	11440000	1143	0.440823	0.303284
chr1	11350001	11450000	1373	0.418981	0.287703
chr1	11360001	11460000	1428	0.408453	0.28555
chr1	11370001	11470000	1467	0.405523	0.281165
chr1	11380001	11480000	1504	0.404178	0.277533
chr1	11390001	11490000	1646	0.413536	0.274247
chr1	11400001	11500000	1681	0.406986	0.263917
chr1	11410001	11510000	1594	0.386973	0.25042
chr1	11420001	11520000	1372	0.351455	0.227303
chr1	11430001	11530000	1333	0.305043	0.200875
chr1	11440001	11540000	1412	0.26187	0.170835
chr1	11450001	11550000	1236	0.230795	0.154856
chr1	11460001	11560000	1158	0.234489	0.15326
chr1	11470001	11570000	1142	0.232951	0.155909
chr1	11480001	11580000	1157	0.227497	0.157202
chr1	11490001	11590000	1022	0.156682	0.121296
chr1	11500001	11600000	1031	0.130916	0.115245
chr1	11510001	11610000	1052	0.117616	0.103572
chr1	11520001	11620000	992	0.105395	0.0995383
chr1	11530001	11630000	1012	0.098189	0.0939535
chr1	11540001	11640000	1222	0.138636	0.140877
chr1	11550001	11650000	1181	0.151635	0.150868
chr1	11560001	11660000	1236	0.159623	0.156634
chr1	11570001	11670000	1467	0.176729	0.167952
chr1	11580001	11680000	1790	0.190247	0.182408
chr1	11590001	11690000	1957	0.195242	0.179728
chr1	11600001	11700000	2101	0.190292	0.179561
chr1	11610001	11710000	2306	0.209272	0.204032
chr1	11620001	11720000	2334	0.225151	0.216526
chr1	11630001	11730000	2235	0.237516	0.229141
chr1	11640001	11740000	1892	0.233319	0.229162
chr1	11650001	11750000	1852	0.236044	0.233435
chr1	11660001	11760000	1926	0.237019	0.231107
chr1	11670001	11770000	1733	0.235525	0.23113
chr1	11680001	11780000	1466	0.23245	0.221971
chr1	11690001	11790000	1283	0.242422	0.23138
chr1	11700001	11800000	1084	0.268119	0.246258
chr1	11710001	11810000	822	0.270212	0.221525
chr1	11720001	11820000	812	0.252479	0.203415
chr1	11730001	11830000	874	0.214721	0.174075
chr1	11740001	11840000	861	0.215519	0.170456
chr1	11750001	11850000	972	0.24941	0.184959
chr1	11760001	11860000	965	0.379079	0.266008
chr1	11770001	11870000	989	0.396034	0.289394
chr1	11780001	11880000	908	0.412526	0.310456
chr1	11790001	11890000	874	0.443648	0.348379
chr1	11800001	11900000	955	0.426486	0.332188
chr1	11810001	11910000	1007	0.404706	0.317868
chr1	11820001	11920000	978	0.400694	0.314783
chr1	11830001	11930000	966	0.411967	0.325065
chr1	11840001	11940000	1065	0.388554	0.303618
chr1	11850001	11950000	1175	0.317848	0.251344
chr1	11860001	11960000	1110	0.203827	0.181693
chr1	11870001	11970000	1029	0.18189	0.15697
chr1	11880001	11980000	1076	0.19816	0.168675
chr1	11890001	11990000	1135	0.149206	0.124742
chr1	11900001	12000000	1057	0.137074	0.116151
chr1	11910001	12010000	1125	0.122013	0.112231
chr1	11920001	12020000	1157	0.114309	0.107311
chr1	11930001	12030000	1096	0.115321	0.107945
chr1	11940001	12040000	1067	0.108701	0.105331
chr1	11950001	12050000	1021	0.121669	0.114652
chr1	11960001	12060000	1073	0.103313	0.0991798
chr1	11970001	12070000	1152	0.10925	0.104133
chr1	11980001	12080000	1205	0.106126	0.096608
chr1	11990001	12090000	1241	0.123997	0.110881
chr1	12000001	12100000	1252	0.125464	0.112456
chr1	12010001	12110000	1146	0.135654	0.116999
chr1	12020001	12120000	1183	0.142941	0.12145
chr1	12030001	12130000	1276	0.13537	0.11137
chr1	12040001	12140000	1261	0.137877	0.112297
chr1	12050001	12150000	1126	0.136474	0.110394
chr1	12060001	12160000	1179	0.144201	0.114457
chr1	12070001	12170000	1169	0.134745	0.106537
chr1	12080001	12180000	1146	0.117757	0.096033
chr1	12090001	12190000	1125	0.109832	0.0858035
chr1	12100001	12200000	1179	0.104915	0.081155
chr1	12110001	12210000	1186	0.099422	0.077757
chr1	12120001	12220000	1113	0.092005	0.0745173
chr1	12130001	12230000	1071	0.096812	0.0864605
chr1	12140001	12240000	1097	0.0966637	0.0925992
chr1	12150001	12250000	1157	0.102675	0.0938847
chr1	12160001	12260000	1110	0.128906	0.111853
chr1	12170001	12270000	1235	0.130516	0.10904
chr1	12180001	12280000	1331	0.138265	0.115318
chr1	12190001	12290000	1211	0.141009	0.120839
chr1	12200001	12300000	1069	0.143016	0.124151
chr1	12210001	12310000	1016	0.150878	0.129236
chr1	12220001	12320000	1206	0.161695	0.139593
chr1	12230001	12330000	1317	0.167402	0.136843
chr1	12240001	12340000	1376	0.176392	0.139233
chr1	12250001	12350000	1433	0.183943	0.145219
chr1	12260001	12360000	1288	0.17466	0.137902
chr1	12270001	12370000	1134	0.187506	0.151951
chr1	12280001	12380000	1263	0.188444	0.150011
chr1	12290001	12390000	1398	0.182619	0.147366
chr1	12300001	12400000	1411	0.181696	0.146024
chr1	12310001	12410000	1438	0.180772	0.144584
chr1	12320001	12420000	1290	0.17847	0.135763
chr1	12330001	12430000	1089	0.180372	0.138493
chr1	12340001	12440000	922	0.175698	0.133047
chr1	12350001	12450000	758	0.173124	0.131836
chr1	12360001	12460000	854	0.165384	0.12753
chr1	12370001	12470000	861	0.151658	0.115702
chr1	12380001	12480000	540	0.117793	0.09779
chr1	12390001	12490000	438	0.0992586	0.0793523
chr1	12400001	12500000	523	0.131125	0.103908
chr1	12410001	12510000	649	0.148757	0.121588
chr1	12420001	12520000	550	0.155561	0.130837
chr1	12430001	12530000	543	0.153654	0.129758
chr1	12440001	12540000	690	0.15279	0.132071
chr1	12450001	12550000	881	0.151916	0.128966
chr1	12460001	12560000	893	0.165656	0.142043
chr1	12470001	12570000	960	0.173709	0.148091
chr1	12480001	12580000	1105	0.176141	0.146058
chr1	12490001	12590000	1193	0.179193	0.149452
chr1	12500001	12600000	1259	0.174374	0.140893
chr1	12510001	12610000	1345	0.16444	0.124833
chr1	12520001	12620000	1547	0.160784	0.115857
chr1	12530001	12630000	1764	0.158179	0.110167
chr1	12540001	12640000	1787	0.157502	0.107717
chr1	12550001	12650000	1735	0.159402	0.107144
chr1	12560001	12660000	1758	0.142214	0.0934342
chr1	12570001	12670000	1684	0.134289	0.088335
chr1	12580001	12680000	1619	0.125367	0.0825047
chr1	12590001	12690000	1755	0.107604	0.0649158
chr1	12600001	12700000	1870	0.0925887	0.0557841
chr1	12610001	12710000	1887	0.0786186	0.0483894
chr1	12620001	12720000	1864	0.0687472	0.0459
chr1	12630001	12730000	1890	0.0564608	0.0416918
chr1	12640001	12740000	1847	0.0414381	0.0324853
chr1	12650001	12750000	1795	0.0210096	0.0238173
chr1	12660001	12760000	1669	0.0240424	0.0250939
chr1	12670001	12770000	1767	0.0257061	0.0244227
chr1	12680001	12780000	1957	0.0240781	0.0199742
chr1	12690001	12790000	1888	0.0251816	0.0210739
chr1	12700001	12800000	1860	0.0234862	0.0175348
chr1	12710001	12810000	1745	0.027445	0.0229261
chr1	12720001	12820000	1707	0.0267954	0.0216176
chr1	12730001	12830000	1559	0.0281139	0.0211362
chr1	12740001	12840000	1485	0.0294609	0.0218484
chr1	12750001	12850000	1395	0.029421	0.0202937
chr1	12760001	12860000	1588	0.0420809	0.028182
chr1	12770001	12870000	1761	0.0561482	0.0399154
chr1	12780001	12880000	1627	0.0630644	0.0466306
chr1	12790001	12890000	1461	0.0713951	0.0538987
chr1	12800001	12900000	1287	0.0781744	0.0608252
chr1	12810001	12910000	1280	0.0769834	0.0559426
chr1	12820001	12920000	1153	0.0847853	0.0601796
chr1	12830001	12930000	1479	0.0851214	0.0485253
chr1	12840001	12940000	1614	0.0891381	0.0483456
chr1	12850001	12950000	1704	0.0982927	0.0562229
chr1	12860001	12960000	1729	0.102963	0.0611976
chr1	12870001	12970000	1439	0.103318	0.0568431
chr1	12880001	12980000	1499	0.118186	0.0687862
chr1	12890001	12990000	1664	0.13577	0.0830602
chr1	12900001	13000000	1616	0.135497	0.0839253
chr1	12910001	13010000	1600	0.14134	0.0871573
chr1	12920001	13020000	1688	0.144627	0.0918459
chr1	12930001	13030000	1496	0.155367	0.114609
chr1	12940001	13040000	1455	0.155069	0.122361
chr1	12950001	13050000	1526	0.151641	0.118832
chr1	12960001	13060000	1506	0.159058	0.121974
chr1	12970001	13070000	1516	0.158233	0.122939
chr1	12980001	13080000	1374	0.156346	0.120964
chr1	12990001	13090000	1282	0.145958	0.112972
chr1	13000001	13100000	1279	0.152163	0.117902
chr1	13010001	13110000	1252	0.155316	0.121198
chr1	13020001	13120000	1337	0.146633	0.120073
chr1	13030001	13130000	1125	0.149324	0.123558
chr1	13040001	13140000	1085	0.176656	0.14427
chr1	13050001	13150000	1052	0.308393	0.216175
chr1	13060001	13160000	931	0.32785	0.231456
chr1	13070001	13170000	1067	0.31022	0.218287
chr1	13080001	13180000	1203	0.310417	0.216828
chr1	13090001	13190000	1250	0.314502	0.216828
chr1	13100001	13200000	1339	0.309387	0.209605
chr1	13110001	13210000	1347	0.310229	0.206894
chr1	13120001	13220000	1184	0.341429	0.21746
chr1	13130001	13230000	1194	0.352282	0.224895
chr1	13140001	13240000	1109	0.377411	0.237676
chr1	13150001	13250000	1089	0.360714	0.230843
chr1	13160001	13260000	1124	0.364281	0.236968
chr1	13170001	13270000	995	0.402185	0.264657
chr1	13180001	13280000	928	0.396575	0.26003
chr1	13190001	13290000	940	0.397934	0.256082
chr1	13200001	13300000	875	0.415307	0.273898
chr1	13210001	13310000	869	0.433168	0.300508
chr1	13220001	13320000	1006	0.436457	0.30494
chr1	13230001	13330000	1086	0.441815	0.307136
chr1	13240001	13340000	1168	0.413551	0.291433
chr1	13250001	13350000	1096	0.349378	0.250475
chr1	13260001	13360000	1062	0.324383	0.234767
chr1	13270001	13370000	1071	0.303001	0.217695
chr1	13280001	13380000	1065	0.309977	0.230037
chr1	13290001	13390000	1010	0.306268	0.236421
chr1	13300001	13400000	1064	0.29137	0.217395
chr1	13310001	13410000	1006	0.280209	0.200091
chr1	13320001	13420000	900	0.247679	0.171783
chr1	13330001	13430000	848	0.198451	0.139298
chr1	13340001	13440000	796	0.162929	0.110716
chr1	13350001	13450000	802	0.164344	0.105734
chr1	13360001	13460000	899	0.195552	0.116373
chr1	13370001	13470000	971	0.236213	0.139692
chr1	13380001	13480000	963	0.234741	0.138182
chr1	13390001	13490000	1043	0.232498	0.145322
chr1	13400001	13500000	1067	0.238476	0.152826
chr1	13410001	13510000	1132	0.290875	0.181223
chr1	13420001	13520000	1207	0.395036	0.241577
chr1	13430001	13530000	1153	0.405305	0.251052
chr1	13440001	13540000	1106	0.420267	0.261424
chr1	13450001	13550000	1062	0.428383	0.265706
chr1	13460001	13560000	1072	0.424609	0.290252
chr1	13470001	13570000	1018	0.419669	0.292442
chr1	13480001	13580000	981	0.436443	0.313797
chr1	13490001	13590000	870	0.472352	0.346352
chr1	13500001	13600000	830	0.488369	0.3744
chr1	13510001	13610000	780	0.455436	0.353498
chr1	13520001	13620000	706	0.329348	0.278599
chr1	13530001	13630000	827	0.317912	0.265267
chr1	13540001	13640000	861	0.308197	0.255907
chr1	13550001	13650000	877	0.295188	0.247903
chr1	13560001	13660000	751	0.280968	0.227932
chr1	13570001	13670000	719	0.274189	0.219318
chr1	13580001	13680000	775	0.231464	0.185451
chr1	13590001	13690000	770	0.21125	0.170162
chr1	13600001	13700000	775	0.199154	0.154951
chr1	13610001	13710000	870	0.2204	0.163094
chr1	13620001	13720000	936	0.226742	0.16353
chr1	13630001	13730000	919	0.216658	0.1556
chr1	13640001	13740000	941	0.225277	0.162047
chr1	13650001	13750000	979	0.237496	0.167931
chr1	13660001	13760000	1094	0.223298	0.144257
chr1	13670001	13770000	1314	0.19374	0.11334
chr1	13680001	13780000	1198	0.203812	0.116421
chr1	13690001	13790000	1196	0.18094	0.103734
chr1	13700001	13800000	1226	0.157881	0.0888367
chr1	13710001	13810000	1076	0.136936	0.0737335
chr1	13720001	13820000	1063	0.121861	0.0657173
chr1	13730001	13830000	1113	0.0995014	0.0533311
chr1	13740001	13840000	1235	0.0879753	0.0488445
chr1	13750001	13850000	1385	0.077436	0.046031
chr1	13760001	13860000	1461	0.0869087	0.0546334
chr1	13770001	13870000	1267	0.0967819	0.0685907
chr1	13780001	13880000	1328	0.0842285	0.0576988
chr1	13790001	13890000	1490	0.0787972	0.0471319
chr1	13800001	13900000	1499	0.0765305	0.0457873
chr1	13810001	13910000	1614	0.0645187	0.0392032
chr1	13820001	13920000	1629	0.057893	0.0360459
chr1	13830001	13930000	1561	0.0670993	0.0403935
chr1	13840001	13940000	1441	0.0773223	0.0424702
chr1	13850001	13950000	1295	0.0816219	0.0408565
chr1	13860001	13960000	1102	0.0900483	0.0422363
chr1	13870001	13970000	1288	0.137256	0.0689888
chr1	13880001	13980000	1288	0.164091	0.0860434
chr1	13890001	13990000	1169	0.18645	0.116258
chr1	13900001	14000000	1112	0.225013	0.149948
chr1	13910001	14010000	1045	0.265179	0.182761
chr1	13920001	14020000	1000	0.289302	0.206445
chr1	13930001	14030000	1038	0.281352	0.197179
chr1	13940001	14040000	1055	0.280054	0.19611
chr1	13950001	14050000	1074	0.287979	0.197349
chr1	13960001	14060000	1158	0.318311	0.211831
chr1	13970001	14070000	990	0.350233	0.229898
chr1	13980001	14080000	965	0.350248	0.230623
chr1	13990001	14090000	938	0.378774	0.248016
chr1	14000001	14100000	973	0.368653	0.244574
chr1	14010001	14110000	1010	0.360527	0.236815
chr1	14020001	14120000	1021	0.346409	0.225217
chr1	14030001	14130000	972	0.352325	0.242582
chr1	14040001	14140000	967	0.345219	0.246082
chr1	14050001	14150000	933	0.342956	0.252709
chr1	14060001	14160000	900	0.301038	0.229835
chr1	14070001	14170000	918	0.270862	0.210603
chr1	14080001	14180000	1032	0.238124	0.186475
chr1	14090001	14190000	1131	0.197934	0.169854
chr1	14100001	14200000	1159	0.176904	0.156733
chr1	14110001	14210000	1139	0.160414	0.152858
chr1	14120001	14220000	1270	0.151746	0.144258
chr1	14130001	14230000	1271	0.155698	0.145651
chr1	14140001	14240000	1423	0.204215	0.186321
chr1	14150001	14250000	1778	0.281568	0.242404
chr1	14160001	14260000	1781	0.314668	0.259148
chr1	14170001	14270000	1736	0.329265	0.271824
chr1	14180001	14280000	1721	0.363173	0.300823
chr1	14190001	14290000	1680	0.43713	0.342115
chr1	14200001	14300000	1590	0.46096	0.361142
chr1	14210001	14310000	1619	0.47164	0.372745
chr1	14220001	14320000	1545	0.492856	0.397554
chr1	14230001	14330000	1653	0.4781	0.377558
chr1	14240001	14340000	1577	0.465398	0.355549
chr1	14250001	14350000	1325	0.42677	0.308247
chr1	14260001	14360000	1390	0.410713	0.294065
chr1	14270001	14370000	1489	0.411598	0.290983
chr1	14280001	14380000	1441	0.403424	0.273425
chr1	14290001	14390000	1354	0.34648	0.233526
chr1	14300001	14400000	1372	0.330105	0.224419
chr1	14310001	14410000	1410	0.288575	0.198712
chr1	14320001	14420000	1352	0.282074	0.194747
chr1	14330001	14430000	1286	0.281719	0.195933
chr1	14340001	14440000	1257	0.253875	0.180981
chr1	14350001	14450000	1237	0.231827	0.180114
chr1	14360001	14460000	1159	0.195609	0.170463
chr1	14370001	14470000	1070	0.152748	0.148393
chr1	14380001	14480000	1103	0.135907	0.13733
chr1	14390001	14490000	1072	0.125894	0.138087
chr1	14400001	14500000	1104	0.133153	0.142253
chr1	14410001	14510000	1106	0.157023	0.154526
chr1	14420001	14520000	1165	0.148544	0.148602
chr1	14430001	14530000	1186	0.147925	0.145555
chr1	14440001	14540000	1126	0.156686	0.155442
chr1	14450001	14550000	1055	0.16471	0.153021
chr1	14460001	14560000	1039	0.162046	0.139365
chr1	14470001	14570000	1164	0.138746	0.113587
chr1	14480001	14580000	1174	0.128764	0.109068
chr1	14490001	14590000	1377	0.121887	0.106217
chr1	14500001	14600000	1644	0.0823114	0.0798012
chr1	14510001	14610000	1695	0.0628091	0.0654913
chr1	14520001	14620000	1808	0.0581535	0.0594821
chr1	14530001	14630000	1919	0.0522029	0.0548837
chr1	14540001	14640000	2076	0.0462224	0.0483199
chr1	14550001	14650000	2162	0.0418137	0.0442851
chr1	14560001	14660000	2280	0.0394739	0.0439885
chr1	14570001	14670000	2207	0.0407448	0.0461482
chr1	14580001	14680000	2203	0.0414755	0.0446014
chr1	14590001	14690000	2128	0.0328267	0.0363202
chr1	14600001	14700000	1949	0.0397919	0.0399638
chr1	14610001	14710000	1987	0.0432449	0.0431866
chr1	14620001	14720000	1893	0.0424216	0.0469579
chr1	14630001	14730000	1875	0.0344014	0.0433008
chr1	14640001	14740000	1921	0.0422127	0.0553183
chr1	14650001	14750000	1904	0.0500333	0.0669055
chr1	14660001	14760000	1900	0.0577552	0.0730867
chr1	14670001	14770000	1808	0.0625519	0.0786805
chr1	14680001	14780000	1761	0.072128	0.0890984
chr1	14690001	14790000	1724	0.0805121	0.0983648
chr1	14700001	14800000	1640	0.0793498	0.100867
chr1	14710001	14810000	1536	0.0847463	0.109858
chr1	14720001	14820000	1454	0.0871128	0.112473
chr1	14730001	14830000	1279	0.113106	0.136773
chr1	14740001	14840000	1092	0.137673	0.153551
chr1	14750001	14850000	1121	0.148052	0.167179
chr1	14760001	14860000	1045	0.173007	0.19561
chr1	14770001	14870000	1107	0.173563	0.19079
chr1	14780001	14880000	1117	0.170862	0.184806
chr1	14790001	14890000	1135	0.170693	0.177996
chr1	14800001	14900000	1167	0.191806	0.185992
chr1	14810001	14910000	1162	0.225702	0.214663
chr1	14820001	14920000	1147	0.232511	0.207571
chr1	14830001	14930000	1124	0.232813	0.204506
chr1	14840001	14940000	1138	0.238906	0.212766
chr1	14850001	14950000	1087	0.228776	0.193284
chr1	14860001	14960000	1006	0.221754	0.181219
chr1	14870001	14970000	1050	0.215384	0.18079
chr1	14880001	14980000	1051	0.221853	0.189194
chr1	14890001	14990000	1096	0.230819	0.198886
chr1	14900001	15000000	1145	0.208254	0.188388
chr1	14910001	15010000	1122	0.177743	0.153878
chr1	14920001	15020000	1144	0.166212	0.149705
chr1	14930001	15030000	1240	0.139695	0.13053
chr1	14940001	15040000	1260	0.138563	0.116718
chr1	14950001	15050000	1221	0.15293	0.12726
chr1	14960001	15060000	1233	0.15901	0.12707
chr1	14970001	15070000	1315	0.162779	0.12624
chr1	14980001	15080000	1554	0.161406	0.12191
chr1	14990001	15090000	1586	0.159131	0.121344
chr1	15000001	15100000	1594	0.164777	0.125362
chr1	15010001	15110000	1575	0.172635	0.131941
chr1	15020001	15120000	1573	0.186944	0.140897
chr1	15030001	15130000	1542	0.208797	0.160097
chr1	15040001	15140000	1676	0.188608	0.148241
chr1	15050001	15150000	1823	0.181404	0.146527
chr1	15060001	15160000	1836	0.174798	0.141882
chr1	15070001	15170000	1627	0.172993	0.142206
chr1	15080001	15180000	1386	0.169651	0.141596
chr1	15090001	15190000	1201	0.169298	0.138625
chr1	15100001	15200000	1059	0.167215	0.135795
chr1	15110001	15210000	1077	0.148943	0.123099
chr1	15120001	15220000	1059	0.133497	0.119655
chr1	15130001	15230000	1048	0.125334	0.111326
chr1	15140001	15240000	1162	0.0955847	0.0846462
chr1	15150001	15250000	1049	0.0646751	0.0578381
chr1	15160001	15260000	1312	0.0500333	0.0450614
chr1	15170001	15270000	1512	0.0557824	0.0484927
chr1	15180001	15280000	1625	0.0434645	0.0346617
chr1	15190001	15290000	1783	0.0381552	0.0256242
chr1	15200001	15300000	1914	0.0511455	0.0360442
chr1	15210001	15310000	1850	0.0574655	0.0403895
chr1	15220001	15320000	1810	0.0646208	0.0460159
chr1	15230001	15330000	1803	0.0710294	0.0530237
chr1	15240001	15340000	1571	0.0963796	0.073617
chr1	15250001	15350000	1675	0.104647	0.0819959
chr1	15260001	15360000	1442	0.133452	0.105452
chr1	15270001	15370000	1290	0.149453	0.118978
chr1	15280001	15380000	1066	0.174407	0.147593
chr1	15290001	15390000	897	0.208719	0.192408
chr1	15300001	15400000	824	0.232804	0.215248
chr1	15310001	15410000	868	0.227755	0.209058
chr1	15320001	15420000	958	0.212415	0.187262
chr1	15330001	15430000	957	0.22315	0.189097
chr1	15340001	15440000	928	0.251594	0.200231
chr1	15350001	15450000	872	0.27942	0.210455
chr1	15360001	15460000	880	0.270884	0.200523
chr1	15370001	15470000	955	0.244704	0.181044
chr1	15380001	15480000	1021	0.252067	0.191285
chr1	15390001	15490000	1023	0.250077	0.1889
chr1	15400001	15500000	997	0.237039	0.173472
chr1	15410001	15510000	1033	0.224597	0.16377
chr1	15420001	15520000	993	0.241446	0.180516
chr1	15430001	15530000	995	0.259687	0.184718
chr1	15440001	15540000	1057	0.287186	0.200354
chr1	15450001	15550000	1162	0.341645	0.239776
chr1	15460001	15560000	1238	0.369448	0.266441
chr1	15470001	15570000	1143	0.3964	0.290529
chr1	15480001	15580000	1182	0.398365	0.287583
chr1	15490001	15590000	1253	0.402235	0.286581
chr1	15500001	15600000	1228	0.412274	0.297381
chr1	15510001	15610000	1219	0.424408	0.307663
chr1	15520001	15620000	1184	0.425983	0.299792
chr1	15530001	15630000	1165	0.416328	0.292206
chr1	15540001	15640000	1036	0.405816	0.286237
chr1	15550001	15650000	858	0.364777	0.264259
chr1	15560001	15660000	776	0.36204	0.254848
chr1	15570001	15670000	792	0.355299	0.250426
chr1	15580001	15680000	728	0.379595	0.263868
chr1	15590001	15690000	671	0.386507	0.268515
chr1	15600001	15700000	657	0.377393	0.251021
chr1	15610001	15710000	637	0.399503	0.265634
chr1	15620001	15720000	673	0.449562	0.299022
chr1	15630001	15730000	707	0.484711	0.330315
chr1	15640001	15740000	717	0.507521	0.345704
chr1	15650001	15750000	659	0.530585	0.367405
chr1	15660001	15760000	615	0.531632	0.367256
chr1	15670001	15770000	704	0.498106	0.3281
chr1	15680001	15780000	766	0.469282	0.302921
chr1	15690001	15790000	750	0.456611	0.288821
chr1	15700001	15800000	792	0.453857	0.296567
chr1	15710001	15810000	841	0.435558	0.287424
chr1	15720001	15820000	837	0.396499	0.261144
chr1	15730001	15830000	870	0.369556	0.228345
chr1	15740001	15840000	986	0.34344	0.20881
chr1	15750001	15850000	990	0.343905	0.208226
chr1	15760001	15860000	965	0.342932	0.208389
chr1	15770001	15870000	899	0.353337	0.21698
chr1	15780001	15880000	986	0.307179	0.182783
chr1	15790001	15890000	1078	0.310859	0.187461
chr1	15800001	15900000	1114	0.310092	0.193241
chr1	15810001	15910000	1094	0.317182	0.195958
chr1	15820001	15920000	1036	0.336549	0.211451
chr1	15830001	15930000	962	0.330008	0.217593
chr1	15840001	15940000	839	0.324264	0.226674
chr1	15850001	15950000	853	0.311263	0.2192
chr1	15860001	15960000	910	0.327037	0.224489
chr1	15870001	15970000	1164	0.305093	0.202864
chr1	15880001	15980000	1050	0.346802	0.22924
chr1	15890001	15990000	931	0.358227	0.236615
chr1	15900001	16000000	832	0.361953	0.229606
chr1	15910001	16010000	865	0.343227	0.230601
chr1	15920001	16020000	917	0.313613	0.213863
chr1	15930001	16030000	1040	0.291827	0.184555
chr1	15940001	16040000	1127	0.283383	0.167284
chr1	15950001	16050000	1187	0.29108	0.172584
chr1	15960001	16060000	1201	0.284458	0.16933
chr1	15970001	16070000	930	0.306281	0.178203
chr1	15980001	16080000	935	0.311161	0.187554
chr1	15990001	16090000	993	0.334818	0.208287
chr1	16000001	16100000	1009	0.349186	0.218879
chr1	16010001	16110000	881	0.36573	0.218109
chr1	16020001	16120000	899	0.435497	0.25855
chr1	16030001	16130000	840	0.440314	0.282223
chr1	16040001	16140000	709	0.460073	0.317063
chr1	16050001	16150000	707	0.515688	0.368434
chr1	16060001	16160000	693	0.506772	0.369033
chr1	16070001	16170000	749	0.488427	0.376106
chr1	16080001	16180000	797	0.466777	0.358479
chr1	16090001	16190000	841	0.44012	0.336699
chr1	16100001	16200000	936	0.403517	0.308319
chr1	16110001	16210000	1072	0.38678	0.303468
chr1	16120001	16220000	1279	0.337463	0.277212
chr1	16130001	16230000	1405	0.325359	0.278352
chr1	16140001	16240000	1602	0.305866	0.257596
chr1	16150001	16250000	1711	0.263587	0.232284
chr1	16160001	16260000	1892	0.26594	0.233274
chr1	16170001	16270000	1905	0.248099	0.21858
chr1	16180001	16280000	1894	0.246971	0.216674
chr1	16190001	16290000	1881	0.243129	0.212374
chr1	16200001	16300000	1863	0.253134	0.220383
chr1	16210001	16310000	1776	0.260045	0.220296
chr1	16220001	16320000	1527	0.252741	0.214387
chr1	16230001	16330000	1334	0.259843	0.214114
chr1	16240001	16340000	1348	0.276202	0.23286
chr1	16250001	16350000	1179	0.284183	0.23886
chr1	16260001	16360000	1040	0.249342	0.211856
chr1	16270001	16370000	987	0.269326	0.231973
chr1	16280001	16380000	947	0.276862	0.23507
chr1	16290001	16390000	936	0.266063	0.226341
chr1	16300001	16400000	981	0.232454	0.197103
chr1	16310001	16410000	1089	0.219999	0.175215
chr1	16320001	16420000	1230	0.201573	0.164299
chr1	16330001	16430000	1589	0.184376	0.159484
chr1	16340001	16440000	1576	0.172905	0.150225
chr1	16350001	16450000	1758	0.169457	0.152216
chr1	16360001	16460000	1753	0.178373	0.157243
chr1	16370001	16470000	1833	0.176395	0.155453
chr1	16380001	16480000	1834	0.170251	0.151902
chr1	16390001	16490000	1847	0.17506	0.164309
chr1	16400001	16500000	1852	0.182291	0.17339
chr1	16410001	16510000	1764	0.175453	0.177713
chr1	16420001	16520000	1707	0.191035	0.191331
chr1	16430001	16530000	1449	0.184784	0.188425
chr1	16440001	16540000	1477	0.176175	0.182331
chr1	16450001	16550000	1255	0.176194	0.180197
chr1	16460001	16560000	1221	0.177937	0.186073
chr1	16470001	16570000	1148	0.168772	0.182593
chr1	16480001	16580000	1197	0.158744	0.179674
chr1	16490001	16590000	1227	0.155581	0.167865
chr1	16500001	16600000	1185	0.152367	0.160229
chr1	16510001	16610000	1218	0.142405	0.150145
chr1	16520001	16620000	1188	0.125475	0.132305
chr1	16530001	16630000	1166	0.149005	0.156532
chr1	16540001	16640000	1184	0.181746	0.190783
chr1	16550001	16650000	1384	0.207364	0.22104
chr1	16560001	16660000	1507	0.215884	0.224317
chr1	16570001	16670000	1601	0.228237	0.232986
chr1	16580001	16680000	1567	0.249265	0.24074
chr1	16590001	16690000	1513	0.271271	0.246687
chr1	16600001	16700000	1539	0.292832	0.255564
chr1	16610001	16710000	1538	0.329614	0.276159
chr1	16620001	16720000	1523	0.370973	0.294931
chr1	16630001	16730000	1476	0.384501	0.301175
chr1	16640001	16740000	1388	0.363116	0.291722
chr1	16650001	16750000	1291	0.343524	0.267967
chr1	16660001	16760000	1124	0.351451	0.272258
chr1	16670001	16770000	1068	0.339743	0.261412
chr1	16680001	16780000	1169	0.315415	0.263545
chr1	16690001	16790000	1220	0.312351	0.273558
chr1	16700001	16800000	1218	0.318323	0.283734
chr1	16710001	16810000	1204	0.300591	0.271144
chr1	16720001	16820000	1289	0.28998	0.270101
chr1	16730001	16830000	1301	0.278077	0.262112
chr1	16740001	16840000	1142	0.289262	0.269357
chr1	16750001	16850000	1032	0.295124	0.276993
chr1	16760001	16860000	989	0.299535	0.281909
chr1	16770001	16870000	896	0.311578	0.290118
chr1	16780001	16880000	816	0.319148	0.267646
chr1	16790001	16890000	773	0.311622	0.244018
chr1	16800001	16900000	718	0.267701	0.2155
chr1	16810001	16910000	771	0.24209	0.204821
chr1	16820001	16920000	757	0.18376	0.156997
chr1	16830001	16930000	837	0.178838	0.152911
chr1	16840001	16940000	923	0.168563	0.147749
chr1	16850001	16950000	1073	0.16743	0.150157
chr1	16860001	16960000	1639	0.178264	0.165147
chr1	16870001	16970000	1761	0.181191	0.166618
chr1	16880001	16980000	1643	0.185078	0.173839
chr1	16890001	16990000	1588	0.175486	0.169589
chr1	16900001	17000000	1560	0.172432	0.166801
chr1	16910001	17010000	1666	0.18624	0.183826
chr1	16920001	17020000	1904	0.209923	0.217153
chr1	16930001	17030000	1985	0.206869	0.212141
chr1	16940001	17040000	1982	0.2167	0.212235
chr1	16950001	17050000	1979	0.218564	0.210064
chr1	16960001	17060000	1496	0.213058	0.208353
chr1	16970001	17070000	1497	0.192404	0.196441
chr1	16980001	17080000	1662	0.167789	0.177704
chr1	16990001	17090000	1869	0.158531	0.167303
chr1	17000001	17100000	1926	0.155066	0.165157
chr1	17010001	17110000	1834	0.136133	0.144752
chr1	17020001	17120000	1503	0.101253	0.0959962
chr1	17030001	17130000	1307	0.0877161	0.0812532
chr1	17040001	17140000	1313	0.0775553	0.0741026
chr1	17050001	17150000	1249	0.0677828	0.0640484
chr1	17060001	17160000	1271	0.0620206	0.0598932
chr1	17070001	17170000	1200	0.0610803	0.0597927
chr1	17080001	17180000	1106	0.0752136	0.0691286
chr1	17090001	17190000	1113	0.105296	0.083934
chr1	17100001	17200000	1310	0.137429	0.101471
chr1	17110001	17210000	1233	0.134611	0.0959629
chr1	17120001	17220000	1248	0.130063	0.0915359
chr1	17130001	17230000	1308	0.128217	0.0936823
chr1	17140001	17240000	1393	0.132034	0.0968049
chr1	17150001	17250000	1329	0.135926	0.100668
chr1	17160001	17260000	1266	0.138865	0.103885
chr1	17170001	17270000	1184	0.143847	0.109446
chr1	17180001	17280000	1113	0.145186	0.111057
chr1	17190001	17290000	888	0.128084	0.100117
chr1	17200001	17300000	596	0.0761479	0.06564
chr1	17210001	17310000	498	0.079107	0.0684571
chr1	17220001	17320000	441	0.0793263	0.0633737
chr1	17230001	17330000	408	0.0856611	0.0525022
chr1	17240001	17340000	237	0.0821996	0.0457014
chr1	17250001	17350000	276	0.0918582	0.0546782
chr1	17260001	17360000	264	0.115217	0.0754113
chr1	17270001	17370000	411	0.168182	0.106041
chr1	17280001	17380000	598	0.127438	0.089719
chr1	17290001	17390000	593	0.131021	0.0933122
chr1	17300001	17400000	634	0.13802	0.0966036
chr1	17310001	17410000	749	0.134497	0.0950743
chr1	17320001	17420000	870	0.141135	0.105638
chr1	17330001	17430000	1031	0.133797	0.102622
chr1	17340001	17440000	1140	0.135499	0.103225
chr1	17350001	17450000	1237	0.144317	0.111958
chr1	17360001	17460000	1345	0.137543	0.106751
chr1	17370001	17470000	1449	0.115597	0.095297
chr1	17380001	17480000	1413	0.1276	0.0996219
chr1	17390001	17490000	1556	0.120674	0.093428
chr1	17400001	17500000	1652	0.118373	0.0993205
chr1	17410001	17510000	1968	0.116605	0.102166
chr1	17420001	17520000	1918	0.11629	0.102105
chr1	17430001	17530000	1693	0.122536	0.107455
chr1	17440001	17540000	1683	0.117668	0.10643
chr1	17450001	17550000	1567	0.11424	0.102094
chr1	17460001	17560000	1461	0.114693	0.102522
chr1	17470001	17570000	1207	0.119798	0.109385
chr1	17480001	17580000	1129	0.120446	0.111681
chr1	17490001	17590000	1206	0.128152	0.116354
chr1	17500001	17600000	1260	0.118711	0.0988608
chr1	17510001	17610000	893	0.119749	0.0930164
chr1	17520001	17620000	791	0.111146	0.0825843
chr1	17530001	17630000	766	0.109433	0.0800092
chr1	17540001	17640000	675	0.111207	0.0758976
chr1	17550001	17650000	726	0.10185	0.0725733
chr1	17560001	17660000	690	0.106285	0.0771513
chr1	17570001	17670000	695	0.106107	0.0765063
chr1	17580001	17680000	630	0.104355	0.0734347
chr1	17590001	17690000	547	0.0526265	0.0335256
chr1	17600001	17700000	442	0.0226423	0.00971601
chr1	17610001	17710000	493	0.0104656	-0.00425449
chr1	17620001	17720000	604	0.00889115	-0.00400075
chr1	17630001	17730000	736	0.00496643	-0.00375685
chr1	17640001	17740000	808	0.00541426	-0.00436394
chr1	17650001	17750000	815	-0.0120789	-0.0202512
chr1	17660001	17760000	967	-0.00995248	-0.0197505
chr1	17670001	17770000	1073	-0.00756125	-0.0189102
chr1	17680001	17780000	1364	0.00096984	-0.00651217
chr1	17690001	17790000	1354	0.0122351	0.00264926
chr1	17700001	17800000	1387	0.0187629	0.008166
chr1	17710001	17810000	1398	0.0233209	0.00989753
chr1	17720001	17820000	1635	0.0242474	0.00730168
chr1	17730001	17830000	1636	0.0294396	0.00817553
chr1	17740001	17840000	1754	0.0319961	0.00845144
chr1	17750001	17850000	1737	0.0337677	0.00852894
chr1	17760001	17860000	1590	0.036492	0.0111373
chr1	17770001	17870000	1484	0.0403809	0.014129
chr1	17780001	17880000	1217	0.046691	0.0109575
chr1	17790001	17890000	1160	0.0787246	0.0268648
chr1	17800001	17900000	1204	0.0976594	0.0397338
chr1	17810001	17910000	1229	0.103252	0.0474476
chr1	17820001	17920000	1233	0.116301	0.0643764
chr1	17830001	17930000	1558	0.106435	0.0677699
chr1	17840001	17940000	1758	0.101393	0.0680452
chr1	17850001	17950000	1814	0.102064	0.0735607
chr1	17860001	17960000	1944	0.104567	0.0743045
chr1	17870001	17970000	2082	0.124492	0.0838094
chr1	17880001	17980000	2151	0.125117	0.0855374
chr1	17890001	17990000	2207	0.114602	0.0761148
chr1	17900001	18000000	2139	0.115447	0.0746027
chr1	17910001	18010000	2134	0.121911	0.0741837
chr1	17920001	18020000	1944	0.127358	0.0711844
chr1	17930001	18030000	1596	0.155439	0.0765203
chr1	17940001	18040000	1233	0.183457	0.0906852
chr1	17950001	18050000	1261	0.18264	0.0915915
chr1	17960001	18060000	1258	0.178428	0.0858488
chr1	17970001	18070000	1211	0.14037	0.0626368
chr1	17980001	18080000	1240	0.132065	0.0500286
chr1	17990001	18090000	1258	0.147386	0.0488926
chr1	18000001	18100000	1342	0.142711	0.0407188
chr1	18010001	18110000	1306	0.158413	0.0419486
chr1	18020001	18120000	1349	0.163728	0.0469734
chr1	18030001	18130000	1334	0.201333	0.058821
chr1	18040001	18140000	1480	0.241325	0.0708553
chr1	18050001	18150000	1544	0.300707	0.0819756
chr1	18060001	18160000	1657	0.361567	0.112596
chr1	18070001	18170000	1783	0.400551	0.138929
chr1	18080001	18180000	1846	0.43065	0.164075
chr1	18090001	18190000	1866	0.435254	0.17201
chr1	18100001	18200000	1806	0.43317	0.178509
chr1	18110001	18210000	1853	0.405403	0.174085
chr1	18120001	18220000	1784	0.412632	0.190327
chr1	18130001	18230000	1740	0.395397	0.182892
chr1	18140001	18240000	1645	0.374367	0.181586
chr1	18150001	18250000	1574	0.334611	0.164932
chr1	18160001	18260000	1404	0.286553	0.139874
chr1	18170001	18270000	1292	0.230444	0.119874
chr1	18180001	18280000	1172	0.151442	0.0893793
chr1	18190001	18290000	1072	0.10918	0.0769103
chr1	18200001	18300000	1062	0.16053	0.117995
chr1	18210001	18310000	1085	0.209719	0.147843
chr1	18220001	18320000	1103	0.231398	0.158932
chr1	18230001	18330000	1110	0.250054	0.170209
chr1	18240001	18340000	1103	0.276017	0.184481
chr1	18250001	18350000	1252	0.328673	0.231718
chr1	18260001	18360000	1211	0.342755	0.249002
chr1	18270001	18370000	1139	0.355026	0.255597
chr1	18280001	18380000	1258	0.369745	0.269688
chr1	18290001	18390000	1271	0.384751	0.285755
chr1	18300001	18400000	1311	0.3682	0.270466
chr1	18310001	18410000	1233	0.370039	0.27928
chr1	18320001	18420000	1112	0.373653	0.281044
chr1	18330001	18430000	1145	0.366993	0.275341
chr1	18340001	18440000	1143	0.35893	0.268564
chr1	18350001	18450000	837	0.341035	0.268085
chr1	18360001	18460000	842	0.33274	0.263841
chr1	18370001	18470000	969	0.308713	0.246465
chr1	18380001	18480000	1099	0.269921	0.21782
chr1	18390001	18490000	1318	0.241745	0.193858
chr1	18400001	18500000	1398	0.240751	0.189802
chr1	18410001	18510000	1420	0.239558	0.180316
chr1	18420001	18520000	1576	0.227597	0.16662
chr1	18430001	18530000	1819	0.202065	0.144878
chr1	18440001	18540000	1879	0.192153	0.136194
chr1	18450001	18550000	2023	0.189956	0.135059
chr1	18460001	18560000	2094	0.18588	0.131044
chr1	18470001	18570000	2021	0.180728	0.128008
chr1	18480001	18580000	1937	0.169034	0.12153
chr1	18490001	18590000	1707	0.162534	0.117117
chr1	18500001	18600000	1533	0.142888	0.100167
chr1	18510001	18610000	1508	0.128261	0.0898815
chr1	18520001	18620000	1337	0.128075	0.0904515
chr1	18530001	18630000	1125	0.129026	0.0891262
chr1	18540001	18640000	1085	0.134589	0.0898681
chr1	18550001	18650000	1383	0.116136	0.0752179
chr1	18560001	18660000	1472	0.109738	0.0713031
chr1	18570001	18670000	1392	0.105969	0.0690094
chr1	18580001	18680000	1154	0.0923631	0.057411
chr1	18590001	18690000	1079	0.090437	0.0546873
chr1	18600001	18700000	1100	0.0942486	0.0584461
chr1	18610001	18710000	1010	0.0945307	0.0575815
chr1	18620001	18720000	992	0.0961372	0.0591669
chr1	18630001	18730000	869	0.103401	0.0659363
chr1	18640001	18740000	775	0.0920678	0.0665105
chr1	18650001	18750000	334	0.108424	0.0826962
chr1	18660001	18760000	161	0.110346	0.086381
chr1	18670001	18770000	150	0.107983	0.0819134
chr1	18680001	18780000	169	0.11103	0.0812307
chr1	18690001	18790000	194	0.108835	0.0933686
chr1	18700001	18800000	163	0.0755019	0.100508
chr1	18710001	18810000	293	0.124244	0.200701
chr1	18720001	18820000	502	0.0390886	0.105989
chr1	18730001	18830000	623	0.0642721	0.0988372
chr1	18740001	18840000	695	0.0986389	0.110777
chr1	18750001	18850000	717	0.0984533	0.111059
chr1	18760001	18860000	818	0.101535	0.11053
chr1	18770001	18870000	889	0.111484	0.114913
chr1	18780001	18880000	923	0.135801	0.126758
chr1	18790001	18890000	1013	0.158403	0.140118
chr1	18800001	18900000	1025	0.151931	0.12998
chr1	18810001	18910000	1088	0.161874	0.124096
chr1	18820001	18920000	1111	0.198746	0.161682
chr1	18830001	18930000	1047	0.200621	0.167611
chr1	18840001	18940000	1081	0.190133	0.156105
chr1	18850001	18950000	1131	0.189319	0.153453
chr1	18860001	18960000	1104	0.227998	0.175494
chr1	18870001	18970000	1124	0.256269	0.193806
chr1	18880001	18980000	1220	0.247274	0.182226
chr1	18890001	18990000	1247	0.246145	0.177351
chr1	18900001	19000000	1354	0.270848	0.193777
chr1	18910001	19010000	1240	0.270377	0.184487
chr1	18920001	19020000	1099	0.276972	0.178004
chr1	18930001	19030000	1194	0.263285	0.17085
chr1	18940001	19040000	1205	0.268913	0.184098
chr1	18950001	19050000	1136	0.273451	0.188617
chr1	18960001	19060000	1039	0.249159	0.17808
chr1	18970001	19070000	970	0.214488	0.155934
chr1	18980001	19080000	851	0.209476	0.155659
chr1	18990001	19090000	712	0.194089	0.14687
chr1	19000001	19100000	529	0.137939	0.120319
chr1	19010001	19110000	449	0.130723	0.118304
chr1	19020001	19120000	372	0.13841	0.129957
chr1	19030001	19130000	275	0.150567	0.143326
chr1	19040001	19140000	156	0.0863935	0.0810239
chr1	19050001	19150000	289	0.0616836	0.0470963
chr1	19060001	19160000	397	0.09661	0.0759061
chr1	19070001	19170000	694	0.172165	0.128513
chr1	19080001	19180000	826	0.186813	0.141376
chr1	19090001	19190000	948	0.192511	0.138594
chr1	19100001	19200000	1024	0.207221	0.142041
chr1	19110001	19210000	1094	0.222357	0.147908
chr1	19120001	19220000	1212	0.225591	0.152729
chr1	19130001	19230000	1250	0.234222	0.160674
chr1	19140001	19240000	1331	0.235137	0.160269
chr1	19150001	19250000	1289	0.238752	0.166896
chr1	19160001	19260000	1323	0.229687	0.155522
chr1	19170001	19270000	1218	0.195033	0.126692
chr1	19180001	19280000	1229	0.18503	0.116037
chr1	19190001	19290000	1131	0.179785	0.112959
chr1	19200001	19300000	1106	0.170729	0.110476
chr1	19210001	19310000	1137	0.190373	0.129382
chr1	19220001	19320000	1218	0.174225	0.128632
chr1	19230001	19330000	1200	0.168544	0.129647
chr1	19240001	19340000	1200	0.175598	0.144311
chr1	19250001	19350000	1160	0.195238	0.162081
chr1	19260001	19360000	1112	0.207066	0.178261
chr1	19270001	19370000	1074	0.227557	0.208874
chr1	19280001	19380000	1096	0.231856	0.227019
chr1	19290001	19390000	1226	0.232548	0.230733
chr1	19300001	19400000	1297	0.235702	0.242194
chr1	19310001	19410000	1488	0.203947	0.222394
chr1	19320001	19420000	1372	0.216431	0.23428
chr1	19330001	19430000	1571	0.218501	0.23004
chr1	19340001	19440000	1770	0.215385	0.219195
chr1	19350001	19450000	1902	0.219825	0.221079
chr1	19360001	19460000	1874	0.228416	0.229312
chr1	19370001	19470000	1766	0.245186	0.236853
chr1	19380001	19480000	1623	0.25852	0.242297
chr1	19390001	19490000	1845	0.23757	0.227651
chr1	19400001	19500000	2050	0.217513	0.207344
chr1	19410001	19510000	1774	0.22144	0.20786
chr1	19420001	19520000	1868	0.220386	0.2019
chr1	19430001	19530000	1675	0.218394	0.197924
chr1	19440001	19540000	1528	0.217922	0.195209
chr1	19450001	19550000	1492	0.212271	0.185573
chr1	19460001	19560000	1536	0.208311	0.178122
chr1	19470001	19570000	1769	0.204228	0.171906
chr1	19480001	19580000	1979	0.203891	0.172324
chr1	19490001	19590000	1660	0.211168	0.173853
chr1	19500001	19600000	1394	0.226339	0.181848
chr1	19510001	19610000	1439	0.227716	0.183726
chr1	19520001	19620000	1303	0.231982	0.187343
chr1	19530001	19630000	1274	0.23703	0.189561
chr1	19540001	19640000	1361	0.22702	0.174746
chr1	19550001	19650000	1483	0.220927	0.164222
chr1	19560001	19660000	1513	0.217217	0.150368
chr1	19570001	19670000	1302	0.215033	0.143724
chr1	19580001	19680000	1135	0.222624	0.141981
chr1	19590001	19690000	1116	0.232841	0.150158
chr1	19600001	19700000	1051	0.232652	0.150142
chr1	19610001	19710000	1033	0.258902	0.161866
chr1	19620001	19720000	1176	0.272798	0.157978
chr1	19630001	19730000	1269	0.259699	0.150574
chr1	19640001	19740000	1470	0.29507	0.193744
chr1	19650001	19750000	1279	0.323407	0.213334
chr1	19660001	19760000	1276	0.336739	0.239395
chr1	19670001	19770000	1522	0.363436	0.25946
chr1	19680001	19780000	1908	0.355297	0.253736
chr1	19690001	19790000	2395	0.353564	0.253689
chr1	19700001	19800000	2395	0.353565	0.253478
chr1	19710001	19810000	2346	0.347279	0.2487
chr1	19720001	19820000	2331	0.347817	0.258581
chr1	19730001	19830000	2348	0.34643	0.260929
chr1	19740001	19840000	2033	0.339469	0.252147
chr1	19750001	19850000	2083	0.334877	0.245796
chr1	19760001	19860000	2191	0.339969	0.244693
chr1	19770001	19870000	2181	0.33439	0.236989
chr1	19780001	19880000	1936	0.327083	0.228512
chr1	19790001	19890000	1550	0.320673	0.215402
chr1	19800001	19900000	1654	0.320768	0.214493
chr1	19810001	19910000	1886	0.298938	0.192581
chr1	19820001	19920000	1855	0.278222	0.174051
chr1	19830001	19930000	1801	0.291338	0.170722
chr1	19840001	19940000	1840	0.289113	0.166652
chr1	19850001	19950000	1850	0.274213	0.158807
chr1	19860001	19960000	1684	0.248487	0.143134
chr1	19870001	19970000	1507	0.195393	0.103882
chr1	19880001	19980000	1474	0.190253	0.0965064
chr1	19890001	19990000	1436	0.188403	0.0929777
chr1	19900001	20000000	1384	0.186301	0.0908413
chr1	19910001	20010000	1222	0.212273	0.110723
chr1	19920001	20020000	1145	0.235264	0.124794
chr1	19930001	20030000	1268	0.24109	0.134677
chr1	19940001	20040000	1296	0.264721	0.144214
chr1	19950001	20050000	1311	0.281245	0.152014
chr1	19960001	20060000	1436	0.273796	0.144293
chr1	19970001	20070000	1545	0.29534	0.161638
chr1	19980001	20080000	1746	0.308117	0.164211
chr1	19990001	20090000	1889	0.310163	0.165437
chr1	20000001	20100000	2067	0.287203	0.148856
chr1	20010001	20110000	2150	0.276039	0.140729
chr1	20020001	20120000	2114	0.270566	0.136322
chr1	20030001	20130000	2180	0.249968	0.126603
chr1	20040001	20140000	2261	0.228269	0.121336
chr1	20050001	20150000	2192	0.217796	0.119391
chr1	20060001	20160000	2041	0.226589	0.128068
chr1	20070001	20170000	1836	0.219008	0.127823
chr1	20080001	20180000	1452	0.187724	0.116627
chr1	20090001	20190000	1300	0.154578	0.0983568
chr1	20100001	20200000	1425	0.18681	0.116501
chr1	20110001	20210000	1433	0.19027	0.117688
chr1	20120001	20220000	1487	0.191004	0.115336
chr1	20130001	20230000	1300	0.21434	0.123602
chr1	20140001	20240000	1315	0.238995	0.130415
chr1	20150001	20250000	1256	0.249415	0.13241
chr1	20160001	20260000	1210	0.244401	0.124228
chr1	20170001	20270000	1331	0.242328	0.124305
chr1	20180001	20280000	1499	0.241695	0.127461
chr1	20190001	20290000	1532	0.248167	0.134926
chr1	20200001	20300000	1267	0.251583	0.138944
chr1	20210001	20310000	1148	0.255178	0.142314
chr1	20220001	20320000	1096	0.260908	0.145994
chr1	20230001	20330000	1212	0.243439	0.13231
chr1	20240001	20340000	1033	0.234107	0.127782
chr1	20250001	20350000	1031	0.232068	0.126724
chr1	20260001	20360000	1128	0.228281	0.131266
chr1	20270001	20370000	1013	0.223565	0.131383
chr1	20280001	20380000	825	0.223098	0.129857
chr1	20290001	20390000	714	0.222607	0.130699
chr1	20300001	20400000	709	0.216264	0.13682
chr1	20310001	20410000	877	0.209587	0.143403
chr1	20320001	20420000	1032	0.202399	0.142597
chr1	20330001	20430000	1028	0.208488	0.1596
chr1	20340001	20440000	1141	0.208735	0.162798
chr1	20350001	20450000	1237	0.208464	0.161534
chr1	20360001	20460000	1475	0.192258	0.145309
chr1	20370001	20470000	1518	0.185544	0.140515
chr1	20380001	20480000	1596	0.183054	0.137833
chr1	20390001	20490000	1709	0.177592	0.134763
chr1	20400001	20500000	1699	0.178706	0.133977
chr1	20410001	20510000	1585	0.187503	0.137437
chr1	20420001	20520000	1546	0.203458	0.151057
chr1	20430001	20530000	1460	0.206738	0.153385
chr1	20440001	20540000	1346	0.212661	0.156717
chr1	20450001	20550000	1294	0.222715	0.168847
chr1	20460001	20560000	954	0.250844	0.194806
chr1	20470001	20570000	850	0.25955	0.201047
chr1	20480001	20580000	909	0.271197	0.222633
chr1	20490001	20590000	908	0.276448	0.233666
chr1	20500001	20600000	907	0.27682	0.241964
chr1	20510001	20610000	866	0.277544	0.252837
chr1	20520001	20620000	769	0.277199	0.25906
chr1	20530001	20630000	680	0.295772	0.275115
chr1	20540001	20640000	626	0.302716	0.282618
chr1	20550001	20650000	646	0.310525	0.290974
chr1	20560001	20660000	896	0.305687	0.287946
chr1	20570001	20670000	1039	0.314145	0.293607
chr1	20580001	20680000	1116	0.326626	0.300687
chr1	20590001	20690000	1097	0.333014	0.297965
chr1	20600001	20700000	1212	0.3331	0.291771
chr1	20610001	20710000	1309	0.328915	0.285029
chr1	20620001	20720000	1385	0.322262	0.279901
chr1	20630001	20730000	1389	0.316657	0.277319
chr1	20640001	20740000	1452	0.309637	0.266615
chr1	20650001	20750000	1458	0.292351	0.251008
chr1	20660001	20760000	1294	0.285018	0.236763
chr1	20670001	20770000	1171	0.272276	0.223613
chr1	20680001	20780000	1045	0.252195	0.197794
chr1	20690001	20790000	1023	0.256181	0.193083
chr1	20700001	20800000	901	0.244526	0.177686
chr1	20710001	20810000	784	0.227261	0.158144
chr1	20720001	20820000	678	0.217014	0.140974
chr1	20730001	20830000	679	0.222556	0.146162
chr1	20740001	20840000	691	0.21791	0.142372
chr1	20750001	20850000	850	0.190114	0.108361
chr1	20760001	20860000	796	0.18839	0.0994344
chr1	20770001	20870000	848	0.217376	0.108182
chr1	20780001	20880000	855	0.240209	0.112043
chr1	20790001	20890000	828	0.261217	0.125842
chr1	20800001	20900000	1009	0.257717	0.120808
chr1	20810001	20910000	1215	0.254627	0.116128
chr1	20820001	20920000	1269	0.260949	0.122647
chr1	20830001	20930000	1429	0.26623	0.126673
chr1	20840001	20940000	1434	0.278864	0.132622
chr1	20850001	20950000	1232	0.306352	0.155089
chr1	20860001	20960000	1289	0.316971	0.168396
chr1	20870001	20970000	1347	0.307537	0.164732
chr1	20880001	20980000	1318	0.309745	0.164092
chr1	20890001	20990000	1325	0.296605	0.153515
chr1	20900001	21000000	1158	0.303457	0.158347
chr1	20910001	21010000	982	0.318621	0.168089
[truncated: 71,007 more rows]
