# Supplementary material for: Survival at the edge: genomic vulnerability and genetic purging of a limestone cliff-endemic sky island shrub under climate change
Source: For Res (Fayettev). 2026 Apr 14;6:e013. doi: 10.48130/forres-0026-0010 (PMC13195435; doi:10.48130/forres-0026-0010)
Supplement: Supplementary file 1 — Supplementary data to this article can be found online. [file FR-2026-6-0010-S1.zip › 10.48130_forres-0026-0010-Suppl-TableS18.xlsx]

## Sheet: Sheet3
CHROM	BIN_START	BIN_END	N_VARIANTS	WEIGHTED_FST	MEAN_FST	0.155584
chr1	930001	1030000	7	0.0888713	0.0950561
chr1	940001	1040000	16	0.146372	0.123706
chr1	950001	1050000	114	0.208673	0.174011
chr1	960001	1060000	236	0.196023	0.157363
chr1	970001	1070000	349	0.19079	0.160502
chr1	980001	1080000	448	0.18677	0.153107
chr1	990001	1090000	509	0.185559	0.14911
chr1	1000001	1100000	569	0.186366	0.151163
chr1	1010001	1110000	629	0.184539	0.149027
chr1	1020001	1120000	716	0.187522	0.157049
chr1	1030001	1130000	811	0.184232	0.15386
chr1	1040001	1140000	832	0.185994	0.155159
chr1	1050001	1150000	789	0.182057	0.151211
chr1	1060001	1160000	756	0.189367	0.161865
chr1	1070001	1170000	708	0.190314	0.162306
chr1	1080001	1180000	729	0.188735	0.162234
chr1	1090001	1190000	850	0.187299	0.166372
chr1	1100001	1200000	940	0.185687	0.164834
chr1	1110001	1210000	1031	0.185297	0.164321
chr1	1120001	1220000	971	0.182388	0.159484
chr1	1130001	1230000	985	0.188632	0.16648
chr1	1140001	1240000	1042	0.171422	0.152636
chr1	1150001	1250000	1245	0.143844	0.127715
chr1	1160001	1260000	1388	0.110796	0.0969057
chr1	1170001	1270000	1554	0.0876756	0.0747376
chr1	1180001	1280000	1552	0.0759924	0.0645612
chr1	1190001	1290000	1443	0.0649876	0.0526784
chr1	1200001	1300000	1326	0.0564516	0.0448157
chr1	1210001	1310000	1269	0.0536435	0.0427579
chr1	1220001	1320000	1305	0.0609903	0.0480667
chr1	1230001	1330000	1295	0.0492628	0.0395535
chr1	1240001	1340000	1329	0.061537	0.0483674
chr1	1250001	1350000	1193	0.0760161	0.057607
chr1	1260001	1360000	1063	0.0986486	0.0751345
chr1	1270001	1370000	929	0.142437	0.114341
chr1	1280001	1380000	867	0.174365	0.13902
chr1	1290001	1390000	889	0.178812	0.14664
chr1	1300001	1400000	943	0.167202	0.138942
chr1	1310001	1410000	1127	0.170728	0.14242
chr1	1320001	1420000	1160	0.172587	0.14218
chr1	1330001	1430000	1101	0.169405	0.142776
chr1	1340001	1440000	1083	0.171653	0.144817
chr1	1350001	1450000	1057	0.190074	0.161574
chr1	1360001	1460000	1074	0.224695	0.17173
chr1	1370001	1470000	1108	0.228911	0.159343
chr1	1380001	1480000	1119	0.225666	0.152112
chr1	1390001	1490000	1129	0.232289	0.154563
chr1	1400001	1500000	1152	0.236528	0.160432
chr1	1410001	1510000	980	0.238638	0.153829
chr1	1420001	1520000	955	0.238558	0.155712
chr1	1430001	1530000	991	0.25146	0.166447
chr1	1440001	1540000	990	0.269706	0.185735
chr1	1450001	1550000	894	0.26513	0.176128
chr1	1460001	1560000	880	0.230252	0.17076
chr1	1470001	1570000	883	0.222271	0.181367
chr1	1480001	1580000	932	0.222838	0.179444
chr1	1490001	1590000	1128	0.265165	0.208641
chr1	1500001	1600000	1165	0.275909	0.207018
chr1	1510001	1610000	1207	0.297408	0.226545
chr1	1520001	1620000	1586	0.253761	0.180275
chr1	1530001	1630000	1620	0.25495	0.183088
chr1	1540001	1640000	1660	0.239584	0.167462
chr1	1550001	1650000	1764	0.235236	0.164598
chr1	1560001	1660000	1757	0.237698	0.166086
chr1	1570001	1670000	1760	0.274225	0.18716
chr1	1580001	1680000	1755	0.313065	0.215729
chr1	1590001	1690000	1651	0.28652	0.19386
chr1	1600001	1700000	1804	0.27138	0.189623
chr1	1610001	1710000	1800	0.255412	0.18193
chr1	1620001	1720000	1466	0.302212	0.226123
chr1	1630001	1730000	1486	0.302599	0.232027
chr1	1640001	1740000	1532	0.298081	0.232983
chr1	1650001	1750000	1561	0.300074	0.239108
chr1	1660001	1760000	1597	0.296856	0.236172
chr1	1670001	1770000	1539	0.262372	0.217597
chr1	1680001	1780000	1528	0.236855	0.199613
chr1	1690001	1790000	1361	0.247378	0.206707
chr1	1700001	1800000	1260	0.250765	0.221456
chr1	1710001	1810000	1126	0.25068	0.222269
chr1	1720001	1820000	1082	0.245126	0.215405
chr1	1730001	1830000	1139	0.213008	0.181326
chr1	1740001	1840000	1118	0.224912	0.189204
chr1	1750001	1850000	1104	0.229809	0.191994
chr1	1760001	1860000	1153	0.247297	0.208621
chr1	1770001	1870000	1213	0.253884	0.21469
chr1	1780001	1880000	1221	0.219479	0.198858
chr1	1790001	1890000	1238	0.213946	0.196075
chr1	1800001	1900000	1094	0.221037	0.194767
chr1	1810001	1910000	1112	0.218824	0.193078
chr1	1820001	1920000	1301	0.198523	0.171175
chr1	1830001	1930000	1186	0.212702	0.18419
chr1	1840001	1940000	1171	0.25466	0.215509
chr1	1850001	1950000	1144	0.28023	0.231282
chr1	1860001	1960000	1045	0.277343	0.22957
chr1	1870001	1970000	1012	0.275664	0.235351
chr1	1880001	1980000	1044	0.273355	0.228533
chr1	1890001	1990000	1092	0.280769	0.23557
chr1	1900001	2000000	1186	0.268309	0.220695
chr1	1910001	2010000	1270	0.263057	0.210522
chr1	1920001	2020000	1092	0.29328	0.228266
chr1	1930001	2030000	1053	0.296987	0.230368
chr1	1940001	2040000	958	0.237926	0.194692
chr1	1950001	2050000	982	0.165457	0.150268
chr1	1960001	2060000	1000	0.137882	0.123345
chr1	1970001	2070000	1116	0.109641	0.109416
chr1	1980001	2080000	1219	0.109286	0.119086
chr1	1990001	2090000	1393	0.119597	0.120219
chr1	2000001	2100000	1632	0.16069	0.150528
chr1	2010001	2110000	1633	0.166118	0.15852
chr1	2020001	2120000	1819	0.153679	0.157451
chr1	2030001	2130000	2095	0.146133	0.156102
chr1	2040001	2140000	2152	0.145051	0.154603
chr1	2050001	2150000	2241	0.161539	0.164817
chr1	2060001	2160000	2174	0.172845	0.175396
chr1	2070001	2170000	2050	0.178173	0.178071
chr1	2080001	2180000	1911	0.180018	0.174992
chr1	2090001	2190000	1726	0.176655	0.174298
chr1	2100001	2200000	1411	0.167898	0.158157
chr1	2110001	2210000	1375	0.162308	0.151178
chr1	2120001	2220000	1319	0.219123	0.194946
chr1	2130001	2230000	1297	0.2449	0.20317
chr1	2140001	2240000	1258	0.256836	0.206819
chr1	2150001	2250000	1124	0.256639	0.207297
chr1	2160001	2260000	1216	0.25165	0.204003
chr1	2170001	2270000	1241	0.256998	0.199738
chr1	2180001	2280000	1355	0.273437	0.215531
chr1	2190001	2290000	1400	0.282146	0.227947
chr1	2200001	2300000	1409	0.264251	0.214124
chr1	2210001	2310000	1491	0.257454	0.205392
chr1	2220001	2320000	1336	0.224615	0.172856
chr1	2230001	2330000	1182	0.224087	0.167959
chr1	2240001	2340000	1279	0.226279	0.172942
chr1	2250001	2350000	1290	0.225818	0.171784
chr1	2260001	2360000	1280	0.22438	0.169886
chr1	2270001	2370000	1234	0.219475	0.171405
chr1	2280001	2380000	1175	0.19378	0.150249
chr1	2290001	2390000	1312	0.15606	0.121808
chr1	2300001	2400000	1404	0.152822	0.122719
chr1	2310001	2410000	1276	0.166889	0.133602
chr1	2320001	2420000	1264	0.164112	0.133604
chr1	2330001	2430000	1184	0.154789	0.128491
chr1	2340001	2440000	1255	0.123813	0.0989142
chr1	2350001	2450000	1320	0.112194	0.0904718
chr1	2360001	2460000	1225	0.101357	0.0832459
chr1	2370001	2470000	1258	0.105732	0.0770907
chr1	2380001	2480000	1219	0.120411	0.0815385
chr1	2390001	2490000	1063	0.185949	0.117783
chr1	2400001	2500000	1052	0.258983	0.171657
chr1	2410001	2510000	1043	0.249536	0.167661
chr1	2420001	2520000	1143	0.249851	0.17549
chr1	2430001	2530000	1168	0.256856	0.187324
chr1	2440001	2540000	1006	0.298477	0.232536
chr1	2450001	2550000	970	0.298519	0.240579
chr1	2460001	2560000	1064	0.288152	0.234024
chr1	2470001	2570000	1096	0.280629	0.242875
chr1	2480001	2580000	1121	0.257382	0.232489
chr1	2490001	2590000	1200	0.2331	0.202791
chr1	2500001	2600000	1151	0.181918	0.159879
chr1	2510001	2610000	1270	0.230629	0.198937
chr1	2520001	2620000	1307	0.256146	0.219322
chr1	2530001	2630000	1330	0.262817	0.208976
chr1	2540001	2640000	1373	0.256676	0.204989
chr1	2550001	2650000	1372	0.269296	0.213445
chr1	2560001	2660000	1407	0.256661	0.210634
chr1	2570001	2670000	1271	0.259956	0.215757
chr1	2580001	2680000	1268	0.242537	0.207104
chr1	2590001	2690000	1142	0.226233	0.204479
chr1	2600001	2700000	1028	0.246472	0.217386
chr1	2610001	2710000	908	0.178309	0.169745
chr1	2620001	2720000	756	0.123999	0.120939
chr1	2630001	2730000	648	0.108407	0.121058
chr1	2640001	2740000	648	0.0608179	0.0812113
chr1	2650001	2750000	618	0.0291616	0.0494004
chr1	2660001	2760000	509	0.000227718	0.00986948
chr1	2670001	2770000	531	-0.00214144	0.00783046
chr1	2680001	2780000	526	0.00423682	0.0203166
chr1	2690001	2790000	566	0.0589167	0.0502113
chr1	2700001	2800000	576	0.0589471	0.0506548
chr1	2710001	2810000	653	0.0860749	0.0717983
chr1	2720001	2820000	716	0.0900089	0.0735651
chr1	2730001	2830000	924	0.0930008	0.0772932
chr1	2740001	2840000	805	0.114616	0.0904719
chr1	2750001	2850000	978	0.124769	0.0973042
chr1	2760001	2860000	971	0.134694	0.104512
chr1	2770001	2870000	1088	0.139139	0.107455
chr1	2780001	2880000	1012	0.151855	0.11422
chr1	2790001	2890000	1057	0.15331	0.116118
chr1	2800001	2900000	1190	0.165459	0.123724
chr1	2810001	2910000	1200	0.16448	0.120709
chr1	2820001	2920000	1245	0.170275	0.120261
chr1	2830001	2930000	1179	0.168079	0.117078
chr1	2840001	2940000	1288	0.168064	0.120392
chr1	2850001	2950000	1153	0.227019	0.168884
chr1	2860001	2960000	1209	0.219193	0.163504
chr1	2870001	2970000	1163	0.215544	0.161346
chr1	2880001	2980000	1377	0.183848	0.141154
chr1	2890001	2990000	1475	0.158625	0.124683
chr1	2900001	3000000	1538	0.139567	0.114272
chr1	2910001	3010000	1668	0.120923	0.104393
chr1	2920001	3020000	1730	0.111401	0.101181
chr1	2930001	3030000	1691	0.115255	0.104046
chr1	2940001	3040000	1633	0.110447	0.0992085
chr1	2950001	3050000	1686	0.0714797	0.0652803
chr1	2960001	3060000	1682	0.0742152	0.0677549
chr1	2970001	3070000	1700	0.0738241	0.0703804
chr1	2980001	3080000	1512	0.0926236	0.082757
chr1	2990001	3090000	1430	0.0905801	0.0780978
chr1	3000001	3100000	1224	0.0917601	0.0772753
chr1	3010001	3110000	1024	0.0898743	0.0722114
chr1	3020001	3120000	823	0.0960402	0.0744323
chr1	3030001	3130000	770	0.095126	0.0755523
chr1	3040001	3140000	823	0.104423	0.0901178
chr1	3050001	3150000	768	0.116781	0.115273
chr1	3060001	3160000	793	0.103037	0.106169
chr1	3070001	3170000	739	0.113196	0.111394
chr1	3080001	3180000	743	0.123528	0.120083
chr1	3090001	3190000	665	0.17824	0.154816
chr1	3100001	3200000	776	0.173	0.144402
chr1	3110001	3210000	847	0.223837	0.166717
chr1	3120001	3220000	902	0.226927	0.168377
chr1	3130001	3230000	906	0.248017	0.181319
chr1	3140001	3240000	887	0.23708	0.175612
chr1	3150001	3250000	877	0.245792	0.177332
chr1	3160001	3260000	876	0.259038	0.190616
chr1	3170001	3270000	920	0.252512	0.180581
chr1	3180001	3280000	935	0.226385	0.159759
chr1	3190001	3290000	940	0.212709	0.158168
chr1	3200001	3300000	906	0.2149	0.164865
chr1	3210001	3310000	861	0.18388	0.154978
chr1	3220001	3320000	825	0.175631	0.151784
chr1	3230001	3330000	775	0.1522	0.140252
chr1	3240001	3340000	700	0.156554	0.143528
chr1	3250001	3350000	607	0.138417	0.134667
chr1	3260001	3360000	598	0.16778	0.162132
chr1	3270001	3370000	604	0.212209	0.199804
chr1	3280001	3380000	557	0.237173	0.221655
chr1	3290001	3390000	506	0.248582	0.225998
chr1	3300001	3400000	445	0.26103	0.24189
chr1	3310001	3410000	463	0.270869	0.25501
chr1	3320001	3420000	480	0.279134	0.262166
chr1	3330001	3430000	490	0.279564	0.260094
chr1	3340001	3440000	589	0.272946	0.241751
chr1	3350001	3450000	674	0.272737	0.242209
chr1	3360001	3460000	678	0.269385	0.233199
chr1	3370001	3470000	678	0.27527	0.237414
chr1	3380001	3480000	708	0.271371	0.231413
chr1	3390001	3490000	794	0.26442	0.222869
chr1	3400001	3500000	914	0.27023	0.22921
chr1	3410001	3510000	972	0.281314	0.238488
chr1	3420001	3520000	1058	0.27937	0.235353
chr1	3430001	3530000	1138	0.273905	0.232964
chr1	3440001	3540000	1075	0.266604	0.229634
chr1	3450001	3550000	1033	0.256885	0.217119
chr1	3460001	3560000	997	0.244093	0.208075
chr1	3470001	3570000	1119	0.213753	0.191132
chr1	3480001	3580000	1154	0.206444	0.187956
chr1	3490001	3590000	1177	0.178966	0.168195
chr1	3500001	3600000	1163	0.15819	0.152454
chr1	3510001	3610000	1151	0.121563	0.134598
chr1	3520001	3620000	1080	0.0916561	0.121175
chr1	3530001	3630000	1009	0.0733217	0.111625
chr1	3540001	3640000	1077	0.0853412	0.118048
chr1	3550001	3650000	1076	0.0959358	0.125735
chr1	3560001	3660000	1133	0.10874	0.137477
chr1	3570001	3670000	1115	0.0992854	0.110625
chr1	3580001	3680000	1180	0.115781	0.122456
chr1	3590001	3690000	1258	0.146888	0.146571
chr1	3600001	3700000	1363	0.201774	0.181796
chr1	3610001	3710000	1459	0.214912	0.187656
chr1	3620001	3720000	1825	0.202695	0.173947
chr1	3630001	3730000	1927	0.195404	0.167442
chr1	3640001	3740000	1897	0.193774	0.164352
chr1	3650001	3750000	1953	0.204284	0.173484
chr1	3660001	3760000	2047	0.210302	0.176087
chr1	3670001	3770000	2177	0.226903	0.194538
chr1	3680001	3780000	2126	0.233009	0.194182
chr1	3690001	3790000	2020	0.227069	0.188429
chr1	3700001	3800000	1887	0.20329	0.177733
chr1	3710001	3810000	1752	0.207336	0.191965
chr1	3720001	3820000	1390	0.228582	0.21665
chr1	3730001	3830000	1435	0.26328	0.241102
chr1	3740001	3840000	1446	0.2717	0.245782
chr1	3750001	3850000	1417	0.2737	0.242419
chr1	3760001	3860000	1381	0.290297	0.245494
chr1	3770001	3870000	1100	0.319554	0.26391
chr1	3780001	3880000	1022	0.330225	0.271916
chr1	3790001	3890000	984	0.414538	0.314314
chr1	3800001	3900000	965	0.454539	0.327981
chr1	3810001	3910000	1005	0.461502	0.310596
chr1	3820001	3920000	1144	0.467156	0.303124
chr1	3830001	3930000	1044	0.48328	0.296361
chr1	3840001	3940000	1014	0.502055	0.296813
chr1	3850001	3950000	1003	0.501679	0.284083
chr1	3860001	3960000	932	0.502958	0.258294
chr1	3870001	3970000	931	0.496895	0.239791
chr1	3880001	3980000	1001	0.485553	0.228324
chr1	3890001	3990000	1003	0.427446	0.190667
chr1	3900001	4000000	977	0.369583	0.156498
chr1	3910001	4010000	875	0.321121	0.126905
chr1	3920001	4020000	797	0.26236	0.104431
chr1	3930001	4030000	786	0.234344	0.0932364
chr1	3940001	4040000	753	0.22704	0.0935373
chr1	3950001	4050000	713	0.214809	0.0927415
chr1	3960001	4060000	639	0.221095	0.0974852
chr1	3970001	4070000	587	0.210972	0.0953686
chr1	3980001	4080000	463	0.203001	0.0698358
chr1	3990001	4090000	383	0.19962	0.0732158
chr1	4000001	4100000	387	0.215051	0.0842324
chr1	4010001	4110000	360	0.218921	0.0900607
chr1	4020001	4120000	244	0.199146	0.056391
chr1	4030001	4130000	188	0.206027	0.0637669
chr1	4040001	4140000	161	0.226192	0.0774715
chr1	4050001	4150000	131	0.248909	0.0722518
chr1	4060001	4160000	91	0.243227	0.0960285
chr1	4070001	4170000	82	0.256793	0.115587
chr1	4080001	4180000	76	0.26571	0.124811
chr1	4090001	4190000	71	0.269963	0.134626
chr1	4100001	4200000	32	0.162841	0.111122
chr1	4110001	4210000	32	0.162841	0.111122
chr1	4120001	4220000	35	0.17156	0.113156
chr1	4130001	4230000	32	0.142918	0.0871219
chr1	4140001	4240000	22	0.0964786	0.0708491
chr1	4150001	4250000	21	0.0993486	0.0764848
chr1	4160001	4260000	34	0.0979494	0.0735286
chr1	4170001	4270000	30	0.0853126	0.0613969
chr1	4180001	4280000	30	0.0853126	0.0613969
chr1	4190001	4290000	33	0.0866999	0.0607772
chr1	4200001	4300000	19	0.13724	0.0769515
chr1	4210001	4310000	24	0.145117	0.0797239
chr1	4220001	4320000	22	0.1191	0.0644386
chr1	4230001	4330000	22	0.1191	0.0644386
chr1	4240001	4340000	22	0.1191	0.0644386
chr1	4250001	4350000	22	0.1191	0.0644386
chr1	4260001	4360000	9	0.141061	0.0582064
chr1	4270001	4370000	10	0.137552	0.043268
chr1	4280001	4380000	11	0.130314	0.0281936
chr1	4290001	4390000	9	0.170638	0.0456007
chr1	4300001	4400000	9	0.170638	0.0456007
chr1	4310001	4410000	12	0.168549	0.0684564
chr1	4320001	4420000	13	0.160302	0.0566252
chr1	4330001	4430000	14	0.167714	0.0672859
chr1	4340001	4440000	15	0.171803	0.0892492
chr1	4350001	4450000	15	0.171803	0.0892492
chr1	4360001	4460000	27	0.140651	0.071056
chr1	4370001	4470000	28	0.138698	0.0652546
chr1	4380001	4480000	28	0.138049	0.0680416
chr1	4390001	4490000	28	0.172099	0.0794974
chr1	4400001	4500000	28	0.172099	0.0794974
chr1	4410001	4510000	20	0.180516	0.068178
chr1	4420001	4520000	18	0.195473	0.0855605
chr1	4430001	4530000	20	0.232612	0.093208
chr1	4440001	4540000	19	0.229198	0.0772329
chr1	4450001	4550000	19	0.229198	0.0772329
chr1	4460001	4560000	7	0.335128	0.126807
chr1	4470001	4570000	7	0.287168	0.127622
chr1	4480001	4580000	7	0.318179	0.183718
chr1	4490001	4590000	6	0.256987	0.116874
chr1	4500001	4600000	8	0.233186	0.117097
chr1	4510001	4610000	8	0.233186	0.117097
chr1	4520001	4620000	8	0.233186	0.117097
chr1	4530001	4630000	6	0.180238	0.0526088
chr1	4540001	4640000	6	0.180238	0.0526088
chr1	4550001	4650000	6	0.180238	0.0526088
chr1	4560001	4660000	6	0.180238	0.0526088
chr1	4570001	4670000	6	0.205715	0.058886
chr1	4580001	4680000	5	0.0713242	0.00103246
chr1	4590001	4690000	5	0.0713242	0.00103246
chr1	4600001	4700000	3	-0.0687518	-0.0767898
chr1	4610001	4710000	3	-0.0687518	-0.0767898
chr1	4620001	4720000	3	-0.0687518	-0.0767898
chr1	4630001	4730000	2	-0.0635366	-0.0695956
chr1	4640001	4740000	2	-0.0635366	-0.0695956
chr1	4650001	4750000	5	0.115935	0.00244392
chr1	4660001	4760000	5	0.115935	0.00244392
chr1	4670001	4770000	3	0.156374	0.0504703
chr1	4680001	4780000	4	0.144563	0.0150328
chr1	4690001	4790000	6	0.112935	-0.0139502
chr1	4700001	4800000	8	0.0928963	0.00140735
chr1	4710001	4810000	14	0.0770661	-0.0129519
chr1	4720001	4820000	14	0.0770661	-0.0129519
chr1	4730001	4830000	14	0.0770661	-0.0129519
chr1	4740001	4840000	14	0.0770661	-0.0129519
chr1	4750001	4850000	15	0.0796851	-0.0186783
chr1	4760001	4860000	16	0.0760339	-0.0231138
chr1	4770001	4870000	22	0.102816	0.00590095
chr1	4780001	4880000	24	0.109088	0.0386595
chr1	4790001	4890000	31	0.178825	0.0731151
chr1	4800001	4900000	55	0.211482	0.0978241
chr1	4810001	4910000	62	0.228782	0.123077
chr1	4820001	4920000	125	0.205919	0.130947
chr1	4830001	4930000	184	0.197561	0.106154
chr1	4840001	4940000	202	0.207856	0.104771
chr1	4850001	4950000	225	0.197098	0.0940303
chr1	4860001	4960000	289	0.265374	0.116155
chr1	4870001	4970000	345	0.357283	0.162943
chr1	4880001	4980000	408	0.367094	0.182628
chr1	4890001	4990000	431	0.372441	0.196379
chr1	4900001	5000000	495	0.350872	0.203799
chr1	4910001	5010000	704	0.340063	0.208843
chr1	4920001	5020000	787	0.345333	0.212706
chr1	4930001	5030000	865	0.354673	0.227893
chr1	4940001	5040000	900	0.353495	0.229941
chr1	4950001	5050000	920	0.362548	0.245801
chr1	4960001	5060000	964	0.323223	0.230369
chr1	4970001	5070000	978	0.302638	0.229412
chr1	4980001	5080000	955	0.302978	0.227512
chr1	4990001	5090000	1017	0.309601	0.230383
chr1	5000001	5100000	1082	0.339997	0.245337
chr1	5010001	5110000	931	0.343511	0.257071
chr1	5020001	5120000	935	0.309457	0.242773
chr1	5030001	5130000	867	0.289141	0.23516
chr1	5040001	5140000	991	0.267961	0.216446
chr1	5050001	5150000	1052	0.266867	0.217433
chr1	5060001	5160000	1083	0.285564	0.232103
chr1	5070001	5170000	1044	0.278435	0.224704
chr1	5080001	5180000	1054	0.280863	0.233155
chr1	5090001	5190000	994	0.26957	0.229221
chr1	5100001	5200000	908	0.249773	0.222117
chr1	5110001	5210000	891	0.259838	0.22823
chr1	5120001	5220000	806	0.311416	0.272858
chr1	5130001	5230000	841	0.335277	0.291198
chr1	5140001	5240000	819	0.384448	0.33282
chr1	5150001	5250000	840	0.393265	0.331332
chr1	5160001	5260000	778	0.414771	0.334945
chr1	5170001	5270000	838	0.421613	0.340687
chr1	5180001	5280000	909	0.388914	0.312957
chr1	5190001	5290000	960	0.385468	0.306677
chr1	5200001	5300000	1077	0.340098	0.270798
chr1	5210001	5310000	1163	0.337042	0.265947
chr1	5220001	5320000	1174	0.3386	0.266388
chr1	5230001	5330000	1177	0.363713	0.284856
chr1	5240001	5340000	1127	0.385378	0.300351
chr1	5250001	5350000	1067	0.390097	0.303715
chr1	5260001	5360000	1076	0.409867	0.335743
chr1	5270001	5370000	1134	0.412043	0.334892
chr1	5280001	5380000	1104	0.419126	0.344758
chr1	5290001	5390000	1147	0.414771	0.313226
chr1	5300001	5400000	1104	0.441187	0.310223
chr1	5310001	5410000	1071	0.441595	0.298645
chr1	5320001	5420000	1122	0.433561	0.279989
chr1	5330001	5430000	1066	0.399794	0.244629
chr1	5340001	5440000	976	0.369424	0.216651
chr1	5350001	5450000	991	0.356454	0.206206
chr1	5360001	5460000	994	0.336343	0.181287
chr1	5370001	5470000	949	0.304203	0.163338
chr1	5380001	5480000	921	0.296647	0.1564
chr1	5390001	5490000	866	0.295736	0.177334
chr1	5400001	5500000	851	0.276092	0.184464
chr1	5410001	5510000	858	0.246228	0.167432
chr1	5420001	5520000	852	0.199823	0.146125
chr1	5430001	5530000	857	0.191646	0.143399
chr1	5440001	5540000	875	0.182912	0.136487
chr1	5450001	5550000	881	0.164717	0.118866
chr1	5460001	5560000	936	0.185114	0.12395
chr1	5470001	5570000	940	0.188605	0.121112
chr1	5480001	5580000	891	0.190044	0.121061
chr1	5490001	5590000	934	0.19471	0.128468
chr1	5500001	5600000	876	0.21097	0.139724
chr1	5510001	5610000	825	0.229038	0.152931
chr1	5520001	5620000	802	0.268512	0.203292
chr1	5530001	5630000	856	0.308725	0.235455
chr1	5540001	5640000	938	0.320878	0.249808
chr1	5550001	5650000	939	0.335836	0.273588
chr1	5560001	5660000	861	0.345694	0.285649
chr1	5570001	5670000	914	0.411081	0.323692
chr1	5580001	5680000	1066	0.407078	0.328336
chr1	5590001	5690000	1146	0.418547	0.354938
chr1	5600001	5700000	1144	0.407952	0.352676
chr1	5610001	5710000	1329	0.355245	0.302215
chr1	5620001	5720000	1329	0.326018	0.271484
chr1	5630001	5730000	1292	0.305912	0.25404
chr1	5640001	5740000	1343	0.290568	0.23171
chr1	5650001	5750000	1312	0.286993	0.225129
chr1	5660001	5760000	1378	0.287058	0.220708
chr1	5670001	5770000	1371	0.216765	0.171749
chr1	5680001	5780000	1314	0.193099	0.140465
chr1	5690001	5790000	1330	0.172369	0.115185
chr1	5700001	5800000	1443	0.186498	0.128818
chr1	5710001	5810000	1336	0.225335	0.152703
chr1	5720001	5820000	1429	0.235933	0.159156
chr1	5730001	5830000	1534	0.242034	0.160745
chr1	5740001	5840000	1465	0.264022	0.17461
chr1	5750001	5850000	1506	0.276955	0.176608
chr1	5760001	5860000	1387	0.264959	0.169227
chr1	5770001	5870000	1301	0.287249	0.187223
chr1	5780001	5880000	1373	0.282946	0.184439
chr1	5790001	5890000	1332	0.282497	0.182355
chr1	5800001	5900000	1320	0.296656	0.18436
chr1	5810001	5910000	1372	0.317608	0.205895
chr1	5820001	5920000	1269	0.3344	0.216509
chr1	5830001	5930000	1281	0.305981	0.202066
chr1	5840001	5940000	1311	0.308226	0.20739
chr1	5850001	5950000	1267	0.302943	0.211496
chr1	5860001	5960000	1509	0.274416	0.186997
chr1	5870001	5970000	1631	0.319136	0.20268
chr1	5880001	5980000	1534	0.341611	0.221563
chr1	5890001	5990000	1473	0.337742	0.214961
chr1	5900001	6000000	1344	0.33117	0.20933
chr1	5910001	6010000	1201	0.312602	0.187366
chr1	5920001	6020000	1227	0.294675	0.172103
chr1	5930001	6030000	1103	0.333413	0.197879
chr1	5940001	6040000	1085	0.336836	0.207103
chr1	5950001	6050000	1104	0.352308	0.220974
chr1	5960001	6060000	1010	0.409446	0.282192
chr1	5970001	6070000	1002	0.343585	0.255909
chr1	5980001	6080000	1041	0.318275	0.23766
chr1	5990001	6090000	989	0.34319	0.255126
chr1	6000001	6100000	1034	0.379192	0.280721
chr1	6010001	6110000	1089	0.403247	0.295736
chr1	6020001	6120000	1065	0.42801	0.327505
chr1	6030001	6130000	1213	0.415234	0.330747
chr1	6040001	6140000	1405	0.393823	0.31941
chr1	6050001	6150000	1476	0.376736	0.296807
chr1	6060001	6160000	1385	0.366255	0.276763
chr1	6070001	6170000	1309	0.370198	0.278473
chr1	6080001	6180000	1321	0.370277	0.28362
chr1	6090001	6190000	1363	0.357748	0.276027
chr1	6100001	6200000	1404	0.323825	0.248029
chr1	6110001	6210000	1392	0.310364	0.245497
chr1	6120001	6220000	1397	0.297703	0.230576
chr1	6130001	6230000	1290	0.279734	0.213606
chr1	6140001	6240000	1151	0.226173	0.173293
chr1	6150001	6250000	1087	0.211093	0.172298
chr1	6160001	6260000	1073	0.207596	0.174453
chr1	6170001	6270000	961	0.207541	0.178327
chr1	6180001	6280000	823	0.206274	0.172635
chr1	6190001	6290000	726	0.208774	0.171014
chr1	6200001	6300000	605	0.217618	0.180047
chr1	6210001	6310000	519	0.178714	0.142469
chr1	6220001	6320000	670	0.148336	0.116891
chr1	6230001	6330000	668	0.117099	0.0908292
chr1	6240001	6340000	566	0.108739	0.0840357
chr1	6250001	6350000	556	0.0887963	0.070418
chr1	6260001	6360000	670	0.0707049	0.0547844
chr1	6270001	6370000	840	0.0594223	0.0491814
chr1	6280001	6380000	986	0.0777049	0.0606622
chr1	6290001	6390000	1381	0.198643	0.155374
chr1	6300001	6400000	1711	0.237582	0.179457
chr1	6310001	6410000	1856	0.241327	0.184218
chr1	6320001	6420000	1730	0.253771	0.199152
chr1	6330001	6430000	1728	0.265421	0.208293
chr1	6340001	6440000	1744	0.271455	0.213153
chr1	6350001	6450000	1769	0.286191	0.226722
chr1	6360001	6460000	1731	0.317015	0.257635
chr1	6370001	6470000	1808	0.377824	0.320189
chr1	6380001	6480000	1720	0.402327	0.350103
chr1	6390001	6490000	1410	0.418755	0.357835
chr1	6400001	6500000	1152	0.456675	0.398636
chr1	6410001	6510000	1081	0.45903	0.405622
chr1	6420001	6520000	1058	0.452523	0.399268
chr1	6430001	6530000	1044	0.438109	0.386517
chr1	6440001	6540000	1064	0.426061	0.368899
chr1	6450001	6550000	1127	0.370994	0.313669
chr1	6460001	6560000	1081	0.341134	0.279786
chr1	6470001	6570000	919	0.220976	0.180688
chr1	6480001	6580000	872	0.175811	0.141878
chr1	6490001	6590000	829	0.0991435	0.0833707
chr1	6500001	6600000	760	0.0318196	0.0298757
chr1	6510001	6610000	714	0.0167215	0.0153438
chr1	6520001	6620000	689	0.0208925	0.0339114
chr1	6530001	6630000	683	0.0221273	0.0493909
chr1	6540001	6640000	662	0.011129	0.0607455
chr1	6550001	6650000	545	0.0418318	0.0922728
chr1	6560001	6660000	472	0.0596203	0.115573
chr1	6570001	6670000	498	0.099778	0.132334
chr1	6580001	6680000	616	0.12256	0.142349
chr1	6590001	6690000	681	0.156106	0.154918
chr1	6600001	6700000	760	0.175435	0.161695
chr1	6610001	6710000	836	0.19688	0.170048
chr1	6620001	6720000	860	0.212978	0.172233
chr1	6630001	6730000	896	0.252793	0.213102
chr1	6640001	6740000	1014	0.291809	0.241991
chr1	6650001	6750000	1196	0.328803	0.282973
chr1	6660001	6760000	1435	0.332699	0.283583
chr1	6670001	6770000	1587	0.369725	0.319844
chr1	6680001	6780000	1518	0.392986	0.33605
chr1	6690001	6790000	1548	0.420606	0.349596
chr1	6700001	6800000	1812	0.40648	0.341425
chr1	6710001	6810000	1743	0.418246	0.350358
chr1	6720001	6820000	1711	0.416724	0.349773
chr1	6730001	6830000	1648	0.387163	0.329333
chr1	6740001	6840000	1732	0.321853	0.279806
chr1	6750001	6850000	1644	0.266856	0.233482
chr1	6760001	6860000	1594	0.222329	0.20219
chr1	6770001	6870000	1544	0.151596	0.135195
chr1	6780001	6880000	1704	0.123978	0.113403
chr1	6790001	6890000	1708	0.0798781	0.0816576
chr1	6800001	6900000	1441	0.016703	0.0269421
chr1	6810001	6910000	1450	0.00779822	0.0197136
chr1	6820001	6920000	1480	-0.00515069	0.00693328
chr1	6830001	6930000	1507	-0.00738427	0.00525023
chr1	6840001	6940000	1302	-0.0151058	-0.00253052
chr1	6850001	6950000	1460	-0.00884064	-0.00219308
chr1	6860001	6960000	1398	-0.0142381	-0.00951416
chr1	6870001	6970000	1186	-0.0129845	-0.0110005
chr1	6880001	6980000	984	-0.0175425	-0.0198295
chr1	6890001	6990000	875	-0.0156687	-0.0176198
chr1	6900001	7000000	876	0.000951313	-0.00283681
chr1	6910001	7010000	919	0.0248968	0.00650666
chr1	6920001	7020000	914	0.0507511	0.0262011
chr1	6930001	7030000	976	0.104378	0.0623017
chr1	6940001	7040000	1128	0.194029	0.130688
chr1	6950001	7050000	991	0.283515	0.209607
chr1	6960001	7060000	890	0.320535	0.25
chr1	6970001	7070000	902	0.321849	0.252819
chr1	6980001	7080000	922	0.326999	0.261699
chr1	6990001	7090000	1016	0.336754	0.280858
chr1	7000001	7100000	999	0.362529	0.311331
chr1	7010001	7110000	1067	0.351095	0.301941
chr1	7020001	7120000	1148	0.335566	0.289271
chr1	7030001	7130000	1200	0.311594	0.278344
chr1	7040001	7140000	1175	0.268624	0.251963
chr1	7050001	7150000	1061	0.238463	0.236805
chr1	7060001	7160000	1118	0.235041	0.229582
chr1	7070001	7170000	1224	0.218192	0.218044
chr1	7080001	7180000	1343	0.202623	0.206076
chr1	7090001	7190000	1282	0.193786	0.187852
chr1	7100001	7200000	1320	0.176623	0.159396
chr1	7110001	7210000	1233	0.169812	0.152989
chr1	7120001	7220000	1063	0.169105	0.155285
chr1	7130001	7230000	984	0.152601	0.129332
chr1	7140001	7240000	963	0.125154	0.0951559
chr1	7150001	7250000	1027	0.113133	0.0824749
chr1	7160001	7260000	965	0.103634	0.0801724
chr1	7170001	7270000	931	0.112966	0.0805128
chr1	7180001	7280000	776	0.111823	0.0645412
chr1	7190001	7290000	953	0.103121	0.064104
chr1	7200001	7300000	968	0.106013	0.0686315
chr1	7210001	7310000	1023	0.105481	0.0717041
chr1	7220001	7320000	1174	0.103123	0.0686861
chr1	7230001	7330000	1127	0.107673	0.0752946
chr1	7240001	7340000	1142	0.096339	0.0703473
chr1	7250001	7350000	1200	0.0943765	0.069361
chr1	7260001	7360000	1399	0.0780991	0.0589496
chr1	7270001	7370000	1405	0.0862993	0.0691035
chr1	7280001	7380000	1477	0.101138	0.0850147
chr1	7290001	7390000	1363	0.114463	0.097939
chr1	7300001	7400000	1268	0.126058	0.108287
chr1	7310001	7410000	1183	0.145413	0.121376
chr1	7320001	7420000	1086	0.16376	0.139227
chr1	7330001	7430000	1032	0.175336	0.149349
chr1	7340001	7440000	864	0.214359	0.182936
chr1	7350001	7450000	782	0.256996	0.224963
chr1	7360001	7460000	823	0.323962	0.273488
chr1	7370001	7470000	890	0.310999	0.263592
chr1	7380001	7480000	1093	0.294501	0.243964
chr1	7390001	7490000	1097	0.297093	0.248617
chr1	7400001	7500000	1145	0.287912	0.241701
chr1	7410001	7510000	1205	0.272457	0.233057
chr1	7420001	7520000	1307	0.255503	0.220373
chr1	7430001	7530000	1387	0.250842	0.217923
chr1	7440001	7540000	1417	0.249293	0.219272
chr1	7450001	7550000	1457	0.255077	0.215935
chr1	7460001	7560000	1257	0.280367	0.228894
chr1	7470001	7570000	1210	0.310308	0.240432
chr1	7480001	7580000	1140	0.374586	0.271362
chr1	7490001	7590000	1123	0.39548	0.283819
chr1	7500001	7600000	1210	0.429542	0.312868
chr1	7510001	7610000	1314	0.448059	0.329569
chr1	7520001	7620000	1241	0.481278	0.356266
chr1	7530001	7630000	1241	0.497439	0.358917
chr1	7540001	7640000	1244	0.509881	0.366168
chr1	7550001	7650000	1231	0.531187	0.370295
chr1	7560001	7660000	1256	0.535358	0.358638
chr1	7570001	7670000	1270	0.551082	0.371825
chr1	7580001	7680000	1180	0.544969	0.379548
chr1	7590001	7690000	1248	0.512853	0.356007
chr1	7600001	7700000	1196	0.520771	0.352188
chr1	7610001	7710000	1064	0.530587	0.352509
chr1	7620001	7720000	1073	0.526704	0.353232
chr1	7630001	7730000	988	0.53044	0.36206
chr1	7640001	7740000	958	0.51959	0.35453
chr1	7650001	7750000	888	0.524372	0.37347
chr1	7660001	7760000	869	0.563713	0.418245
chr1	7670001	7770000	843	0.528802	0.393521
chr1	7680001	7780000	768	0.510949	0.375887
chr1	7690001	7790000	663	0.548362	0.391926
chr1	7700001	7800000	708	0.523606	0.384522
chr1	7710001	7810000	774	0.504711	0.373437
chr1	7720001	7820000	712	0.510824	0.374675
chr1	7730001	7830000	747	0.514166	0.37242
chr1	7740001	7840000	869	0.508548	0.365451
chr1	7750001	7850000	913	0.507465	0.361777
chr1	7760001	7860000	971	0.436359	0.31229
chr1	7770001	7870000	950	0.426236	0.299513
chr1	7780001	7880000	1019	0.428663	0.310312
chr1	7790001	7890000	987	0.434738	0.321952
chr1	7800001	7900000	926	0.40238	0.297957
chr1	7810001	7910000	843	0.414559	0.305811
chr1	7820001	7920000	858	0.417809	0.308624
chr1	7830001	7930000	876	0.399315	0.297909
chr1	7840001	7940000	825	0.381559	0.2799
chr1	7850001	7950000	784	0.359402	0.257561
chr1	7860001	7960000	728	0.384806	0.275031
chr1	7870001	7970000	719	0.391432	0.280343
chr1	7880001	7980000	666	0.389212	0.263911
chr1	7890001	7990000	664	0.388555	0.263079
chr1	7900001	8000000	616	0.40096	0.262368
chr1	7910001	8010000	615	0.416159	0.265026
chr1	7920001	8020000	607	0.410546	0.253952
chr1	7930001	8030000	583	0.44675	0.277854
chr1	7940001	8040000	531	0.486334	0.311179
chr1	7950001	8050000	540	0.520352	0.348336
chr1	7960001	8060000	509	0.513885	0.34623
chr1	7970001	8070000	471	0.528006	0.369211
chr1	7980001	8080000	489	0.490811	0.352581
chr1	7990001	8090000	559	0.499442	0.371335
chr1	8000001	8100000	610	0.49848	0.388177
chr1	8010001	8110000	615	0.466259	0.368055
chr1	8020001	8120000	642	0.449991	0.368164
chr1	8030001	8130000	666	0.422047	0.349467
chr1	8040001	8140000	704	0.39724	0.334918
chr1	8050001	8150000	715	0.356032	0.30562
chr1	8060001	8160000	847	0.311433	0.264144
chr1	8070001	8170000	883	0.299189	0.252506
chr1	8080001	8180000	869	0.300533	0.255165
chr1	8090001	8190000	961	0.254017	0.215032
chr1	8100001	8200000	921	0.228223	0.188121
chr1	8110001	8210000	936	0.227394	0.18408
chr1	8120001	8220000	985	0.218533	0.166558
chr1	8130001	8230000	972	0.216633	0.163522
chr1	8140001	8240000	1002	0.192911	0.144181
chr1	8150001	8250000	937	0.191831	0.141765
chr1	8160001	8260000	803	0.207858	0.153193
chr1	8170001	8270000	835	0.210563	0.152332
chr1	8180001	8280000	860	0.204397	0.140263
chr1	8190001	8290000	755	0.20162	0.13766
chr1	8200001	8300000	768	0.213386	0.15209
chr1	8210001	8310000	817	0.212417	0.154983
chr1	8220001	8320000	917	0.183415	0.127874
chr1	8230001	8330000	987	0.157842	0.106436
chr1	8240001	8340000	872	0.172581	0.109658
chr1	8250001	8350000	996	0.166067	0.10519
chr1	8260001	8360000	1029	0.176037	0.109143
chr1	8270001	8370000	1029	0.176194	0.114768
chr1	8280001	8380000	975	0.171397	0.11587
chr1	8290001	8390000	943	0.16985	0.12008
chr1	8300001	8400000	906	0.161053	0.118175
chr1	8310001	8410000	861	0.173615	0.129458
chr1	8320001	8420000	689	0.217175	0.180747
chr1	8330001	8430000	596	0.265877	0.227821
chr1	8340001	8440000	659	0.320804	0.255751
chr1	8350001	8450000	632	0.416309	0.332792
chr1	8360001	8460000	642	0.428152	0.342289
chr1	8370001	8470000	587	0.456657	0.360524
chr1	8380001	8480000	616	0.473494	0.383453
chr1	8390001	8490000	624	0.504918	0.395425
chr1	8400001	8500000	711	0.495639	0.387763
chr1	8410001	8510000	855	0.471282	0.359162
chr1	8420001	8520000	964	0.462991	0.335134
chr1	8430001	8530000	1063	0.439848	0.306344
chr1	8440001	8540000	1119	0.382144	0.268307
chr1	8450001	8550000	1040	0.326194	0.241058
chr1	8460001	8560000	1111	0.282128	0.208844
chr1	8470001	8570000	1171	0.261595	0.190066
chr1	8480001	8580000	1351	0.216106	0.147966
chr1	8490001	8590000	1428	0.182292	0.123227
chr1	8500001	8600000	1544	0.144757	0.0849177
chr1	8510001	8610000	1476	0.118917	0.0495073
chr1	8520001	8620000	1501	0.0930124	0.0333233
chr1	8530001	8630000	1448	0.0841456	0.0279851
chr1	8540001	8640000	1512	0.0976873	0.0358092
chr1	8550001	8650000	1625	0.101405	0.0440036
chr1	8560001	8660000	1609	0.119124	0.0622658
chr1	8570001	8670000	1570	0.136065	0.0704543
chr1	8580001	8680000	1411	0.191223	0.104103
chr1	8590001	8690000	1310	0.213157	0.123985
chr1	8600001	8700000	1152	0.269991	0.163455
chr1	8610001	8710000	1216	0.260979	0.157664
chr1	8620001	8720000	1239	0.260692	0.150086
chr1	8630001	8730000	1299	0.256798	0.147134
chr1	8640001	8740000	1271	0.264701	0.141511
chr1	8650001	8750000	1297	0.268552	0.128454
chr1	8660001	8760000	1266	0.269344	0.117952
chr1	8670001	8770000	1231	0.279236	0.124256
chr1	8680001	8780000	1317	0.274198	0.129697
chr1	8690001	8790000	1331	0.312496	0.145249
chr1	8700001	8800000	1380	0.312569	0.153096
chr1	8710001	8810000	1315	0.408703	0.216757
chr1	8720001	8820000	1303	0.476973	0.284353
chr1	8730001	8830000	1316	0.491515	0.320651
chr1	8740001	8840000	1241	0.498535	0.348335
chr1	8750001	8850000	1147	0.508806	0.384934
chr1	8760001	8860000	1092	0.51806	0.399223
chr1	8770001	8870000	1153	0.525347	0.401564
chr1	8780001	8880000	1167	0.576162	0.45347
chr1	8790001	8890000	1209	0.549065	0.430477
chr1	8800001	8900000	1129	0.572282	0.449112
chr1	8810001	8910000	1018	0.587459	0.453529
chr1	8820001	8920000	869	0.583011	0.442129
chr1	8830001	8930000	808	0.597565	0.440397
chr1	8840001	8940000	728	0.614376	0.461304
chr1	8850001	8950000	674	0.629664	0.479929
chr1	8860001	8960000	635	0.639591	0.490076
chr1	8870001	8970000	630	0.601547	0.467574
chr1	8880001	8980000	524	0.535018	0.375841
chr1	8890001	8990000	494	0.5471	0.382992
chr1	8900001	9000000	448	0.512626	0.360689
chr1	8910001	9010000	438	0.439289	0.315945
chr1	8920001	9020000	407	0.426245	0.311795
chr1	8930001	9030000	357	0.377508	0.278017
chr1	8940001	9040000	403	0.351549	0.250301
chr1	8950001	9050000	411	0.344193	0.245979
chr1	8960001	9060000	535	0.47096	0.3322
chr1	8970001	9070000	770	0.586414	0.408631
chr1	8980001	9080000	873	0.608245	0.427735
chr1	8990001	9090000	856	0.600107	0.422832
chr1	9000001	9100000	910	0.588751	0.40526
chr1	9010001	9110000	969	0.577357	0.385435
chr1	9020001	9120000	1036	0.57397	0.376233
chr1	9030001	9130000	1128	0.554033	0.359153
chr1	9040001	9140000	1129	0.55684	0.359613
chr1	9050001	9150000	1188	0.558813	0.356665
chr1	9060001	9160000	1142	0.513064	0.313789
chr1	9070001	9170000	971	0.388194	0.226747
chr1	9080001	9180000	842	0.298065	0.182283
chr1	9090001	9190000	826	0.292354	0.172982
chr1	9100001	9200000	881	0.268564	0.15692
chr1	9110001	9210000	872	0.280658	0.169996
chr1	9120001	9220000	813	0.280759	0.17289
chr1	9130001	9230000	823	0.378895	0.24071
chr1	9140001	9240000	923	0.409933	0.26463
chr1	9150001	9250000	972	0.441205	0.290284
chr1	9160001	9260000	924	0.470214	0.315627
chr1	9170001	9270000	816	0.498324	0.348704
chr1	9180001	9280000	894	0.477601	0.344819
chr1	9190001	9290000	905	0.483931	0.359856
chr1	9200001	9300000	837	0.500085	0.388294
chr1	9210001	9310000	750	0.510986	0.399935
chr1	9220001	9320000	746	0.507018	0.393295
chr1	9230001	9330000	627	0.47087	0.350993
chr1	9240001	9340000	480	0.470184	0.357137
chr1	9250001	9350000	356	0.40939	0.319795
chr1	9260001	9360000	303	0.365565	0.292889
chr1	9270001	9370000	279	0.325178	0.252552
chr1	9280001	9380000	157	0.219807	0.170679
chr1	9290001	9390000	97	0.118818	0.0651092
chr1	9300001	9400000	56	0.176647	0.0853289
chr1	9310001	9410000	103	0.186879	0.056791
chr1	9320001	9420000	100	0.156409	0.0221453
chr1	9330001	9430000	164	0.134968	0.0273611
chr1	9340001	9440000	286	0.155494	0.0723996
chr1	9350001	9450000	400	0.149294	0.0727408
chr1	9360001	9460000	494	0.144956	0.0693696
chr1	9370001	9470000	515	0.155152	0.0741568
chr1	9380001	9480000	643	0.181782	0.0989569
chr1	9390001	9490000	810	0.206498	0.13856
chr1	9400001	9500000	883	0.219184	0.144616
chr1	9410001	9510000	927	0.231702	0.155394
chr1	9420001	9520000	993	0.242709	0.161873
chr1	9430001	9530000	1006	0.280963	0.189311
chr1	9440001	9540000	950	0.322473	0.213309
chr1	9450001	9550000	946	0.330042	0.231045
chr1	9460001	9560000	936	0.345303	0.254146
chr1	9470001	9570000	1060	0.340377	0.23429
chr1	9480001	9580000	1074	0.358586	0.238904
chr1	9490001	9590000	1073	0.354743	0.218866
chr1	9500001	9600000	1098	0.357011	0.220776
chr1	9510001	9610000	1103	0.347583	0.209336
chr1	9520001	9620000	1134	0.352286	0.217084
chr1	9530001	9630000	1139	0.358167	0.21747
chr1	9540001	9640000	1226	0.352978	0.222161
chr1	9550001	9650000	1204	0.366781	0.232765
chr1	9560001	9660000	1278	0.378493	0.24621
chr1	9570001	9670000	1197	0.384565	0.264413
chr1	9580001	9680000	1114	0.388612	0.270817
chr1	9590001	9690000	1049	0.40444	0.282907
chr1	9600001	9700000	1061	0.403097	0.277946
chr1	9610001	9710000	1079	0.451283	0.327925
chr1	9620001	9720000	1020	0.469863	0.335912
chr1	9630001	9730000	940	0.475968	0.339185
chr1	9640001	9740000	921	0.51321	0.344105
chr1	9650001	9750000	989	0.52339	0.323063
chr1	9660001	9760000	849	0.541994	0.314342
chr1	9670001	9770000	888	0.564839	0.329646
chr1	9680001	9780000	966	0.587878	0.34852
chr1	9690001	9790000	922	0.600279	0.368173
chr1	9700001	9800000	912	0.652563	0.412488
chr1	9710001	9810000	907	0.648251	0.384047
chr1	9720001	9820000	936	0.638493	0.362294
chr1	9730001	9830000	963	0.648786	0.369098
chr1	9740001	9840000	893	0.666683	0.382785
chr1	9750001	9850000	997	0.70087	0.420372
chr1	9760001	9860000	1103	0.69645	0.413694
chr1	9770001	9870000	1033	0.706106	0.418039
chr1	9780001	9880000	1025	0.70357	0.398391
chr1	9790001	9890000	1279	0.669964	0.366495
chr1	9800001	9900000	1284	0.654808	0.352823
chr1	9810001	9910000	1399	0.651238	0.374253
chr1	9820001	9920000	1585	0.63902	0.384832
chr1	9830001	9930000	1616	0.626283	0.381697
chr1	9840001	9940000	1721	0.60095	0.373815
chr1	9850001	9950000	1580	0.546156	0.358803
chr1	9860001	9960000	1626	0.541029	0.367292
chr1	9870001	9970000	1631	0.531632	0.362201
chr1	9880001	9980000	1538	0.528038	0.366811
chr1	9890001	9990000	1273	0.558105	0.396604
chr1	9900001	10000000	1571	0.548176	0.37499
chr1	9910001	10010000	1467	0.547396	0.367316
chr1	9920001	10020000	1323	0.546935	0.369003
chr1	9930001	10030000	1485	0.504164	0.341946
chr1	9940001	10040000	1559	0.486579	0.311474
chr1	9950001	10050000	1680	0.481917	0.299187
chr1	9960001	10060000	1687	0.452596	0.283003
chr1	9970001	10070000	1841	0.451766	0.278262
chr1	9980001	10080000	1895	0.441167	0.272988
chr1	9990001	10090000	2066	0.428285	0.270494
chr1	10000001	10100000	1770	0.376696	0.256249
chr1	10010001	10110000	1775	0.352269	0.241744
chr1	10020001	10120000	1763	0.346058	0.241861
chr1	10030001	10130000	1612	0.408109	0.266985
chr1	10040001	10140000	1447	0.441454	0.29364
chr1	10050001	10150000	1266	0.455958	0.310574
chr1	10060001	10160000	1148	0.466671	0.317948
chr1	10070001	10170000	994	0.471806	0.342343
chr1	10080001	10180000	976	0.476551	0.352273
chr1	10090001	10190000	836	0.48328	0.346476
chr1	10100001	10200000	814	0.513244	0.358569
chr1	10110001	10210000	880	0.497603	0.363066
chr1	10120001	10220000	935	0.499755	0.373696
chr1	10130001	10230000	948	0.471207	0.356336
chr1	10140001	10240000	953	0.448057	0.341133
chr1	10150001	10250000	925	0.440029	0.341535
chr1	10160001	10260000	1000	0.44161	0.335109
chr1	10170001	10270000	1095	0.479378	0.36463
chr1	10180001	10280000	1065	0.478539	0.366787
chr1	10190001	10290000	1062	0.505978	0.39721
chr1	10200001	10300000	1098	0.508973	0.409737
chr1	10210001	10310000	1038	0.520165	0.41162
chr1	10220001	10320000	1239	0.491833	0.355341
chr1	10230001	10330000	1368	0.474604	0.328968
chr1	10240001	10340000	1567	0.455219	0.316852
chr1	10250001	10350000	1734	0.45223	0.315535
chr1	10260001	10360000	1832	0.521304	0.35318
chr1	10270001	10370000	1797	0.536497	0.352141
chr1	10280001	10380000	1785	0.548626	0.356916
chr1	10290001	10390000	1810	0.541024	0.342824
chr1	10300001	10400000	1731	0.5462	0.339814
chr1	10310001	10410000	1729	0.556259	0.353283
chr1	10320001	10420000	1440	0.597273	0.396189
chr1	10330001	10430000	1224	0.612307	0.420956
chr1	10340001	10440000	976	0.658902	0.46134
chr1	10350001	10450000	807	0.692808	0.488001
chr1	10360001	10460000	618	0.652029	0.442087
chr1	10370001	10470000	514	0.605483	0.399862
chr1	10380001	10480000	481	0.594143	0.396772
chr1	10390001	10490000	411	0.603962	0.400476
chr1	10400001	10500000	369	0.605143	0.394282
chr1	10410001	10510000	240	0.608599	0.354474
chr1	10420001	10520000	169	0.450631	0.232712
chr1	10430001	10530000	165	0.426118	0.231385
chr1	10440001	10540000	132	0.451636	0.250671
chr1	10450001	10550000	107	0.482844	0.248499
chr1	10460001	10560000	106	0.239543	0.0786658
chr1	10470001	10570000	348	0.0612945	0.0217014
chr1	10480001	10580000	575	0.0407565	0.0153008
chr1	10490001	10590000	731	0.0517312	0.0301865
chr1	10500001	10600000	823	0.139972	0.0810752
chr1	10510001	10610000	957	0.189325	0.114042
chr1	10520001	10620000	1080	0.219417	0.141971
chr1	10530001	10630000	1175	0.255997	0.169149
chr1	10540001	10640000	1341	0.285128	0.195749
chr1	10550001	10650000	1697	0.29742	0.212288
chr1	10560001	10660000	1857	0.305383	0.223298
chr1	10570001	10670000	1667	0.337834	0.261882
chr1	10580001	10680000	1507	0.367155	0.293173
chr1	10590001	10690000	1473	0.394761	0.313244
chr1	10600001	10700000	1660	0.370198	0.296857
chr1	10610001	10710000	1598	0.361949	0.291281
chr1	10620001	10720000	1543	0.362167	0.288053
chr1	10630001	10730000	1647	0.343069	0.26421
chr1	10640001	10740000	1573	0.332746	0.254394
chr1	10650001	10750000	1309	0.329657	0.249499
chr1	10660001	10760000	1189	0.325048	0.247677
chr1	10670001	10770000	1235	0.303885	0.222701
chr1	10680001	10780000	1245	0.305744	0.222474
chr1	10690001	10790000	1207	0.302521	0.219045
chr1	10700001	10800000	1086	0.299002	0.186813
chr1	10710001	10810000	1140	0.303757	0.17461
chr1	10720001	10820000	1178	0.302548	0.180765
chr1	10730001	10830000	1033	0.310595	0.180074
chr1	10740001	10840000	970	0.295281	0.163433
chr1	10750001	10850000	1023	0.388472	0.20722
chr1	10760001	10860000	1101	0.420399	0.220223
chr1	10770001	10870000	1037	0.441336	0.243275
chr1	10780001	10880000	1039	0.426158	0.242823
chr1	10790001	10890000	989	0.429771	0.241994
chr1	10800001	10900000	880	0.438237	0.263193
chr1	10810001	10910000	804	0.434949	0.286528
chr1	10820001	10920000	752	0.428654	0.274064
chr1	10830001	10930000	843	0.412963	0.276715
chr1	10840001	10940000	1003	0.392224	0.266138
chr1	10850001	10950000	1096	0.326058	0.215136
chr1	10860001	10960000	1183	0.274959	0.182429
chr1	10870001	10970000	1303	0.271248	0.181109
chr1	10880001	10980000	1329	0.274335	0.181621
chr1	10890001	10990000	1567	0.253693	0.168817
chr1	10900001	11000000	1653	0.25362	0.173641
chr1	10910001	11010000	1841	0.240006	0.164315
chr1	10920001	11020000	2056	0.225444	0.158956
chr1	10930001	11030000	2006	0.213356	0.148224
chr1	10940001	11040000	1887	0.203495	0.143577
chr1	10950001	11050000	1818	0.172634	0.129171
chr1	10960001	11060000	1842	0.157667	0.120201
chr1	10970001	11070000	1841	0.144283	0.111794
chr1	10980001	11080000	1943	0.133979	0.109481
chr1	10990001	11090000	1800	0.129093	0.109015
chr1	11000001	11100000	1885	0.102688	0.0907792
chr1	11010001	11110000	1715	0.0970442	0.0858639
chr1	11020001	11120000	1534	0.088629	0.0738711
chr1	11030001	11130000	1562	0.106444	0.0845963
chr1	11040001	11140000	1766	0.122448	0.112914
chr1	11050001	11150000	1911	0.144292	0.143867
chr1	11060001	11160000	1845	0.165063	0.163039
chr1	11070001	11170000	1698	0.164861	0.165937
chr1	11080001	11180000	1537	0.171187	0.170708
chr1	11090001	11190000	1491	0.170821	0.170735
chr1	11100001	11200000	1536	0.180795	0.174124
chr1	11110001	11210000	1616	0.180463	0.172661
chr1	11120001	11220000	1683	0.178548	0.175038
chr1	11130001	11230000	1742	0.156876	0.163281
chr1	11140001	11240000	1561	0.149607	0.144722
chr1	11150001	11250000	1329	0.130382	0.112325
chr1	11160001	11260000	1229	0.124923	0.0986312
chr1	11170001	11270000	1282	0.133059	0.101349
chr1	11180001	11280000	1370	0.160712	0.116744
chr1	11190001	11290000	1292	0.170908	0.123991
chr1	11200001	11300000	1165	0.201493	0.142456
chr1	11210001	11310000	1093	0.23116	0.170107
chr1	11220001	11320000	954	0.25894	0.18451
chr1	11230001	11330000	845	0.310946	0.222133
chr1	11240001	11340000	861	0.329846	0.235756
chr1	11250001	11350000	830	0.340139	0.245605
chr1	11260001	11360000	778	0.333034	0.245126
chr1	11270001	11370000	720	0.337785	0.252192
chr1	11280001	11380000	588	0.316253	0.252967
chr1	11290001	11390000	672	0.322821	0.280811
chr1	11300001	11400000	619	0.365602	0.323899
chr1	11310001	11410000	713	0.384541	0.308314
chr1	11320001	11420000	1058	0.400919	0.29083
chr1	11330001	11430000	1147	0.421986	0.296479
chr1	11340001	11440000	1143	0.440823	0.303284
chr1	11350001	11450000	1373	0.418981	0.287703
chr1	11360001	11460000	1428	0.408453	0.28555
chr1	11370001	11470000	1467	0.405523	0.281165
chr1	11380001	11480000	1504	0.404178	0.277533
chr1	11390001	11490000	1646	0.413536	0.274247
chr1	11400001	11500000	1681	0.406986	0.263917
chr1	11410001	11510000	1594	0.386973	0.25042
chr1	11420001	11520000	1372	0.351455	0.227303
chr1	11430001	11530000	1333	0.305043	0.200875
chr1	11440001	11540000	1412	0.26187	0.170835
chr1	11450001	11550000	1236	0.230795	0.154856
chr1	11460001	11560000	1158	0.234489	0.15326
chr1	11470001	11570000	1142	0.232951	0.155909
chr1	11480001	11580000	1157	0.227497	0.157202
chr1	11490001	11590000	1022	0.156682	0.121296
chr1	11500001	11600000	1031	0.130916	0.115245
chr1	11510001	11610000	1052	0.117616	0.103572
chr1	11520001	11620000	992	0.105395	0.0995383
chr1	11530001	11630000	1012	0.098189	0.0939535
chr1	11540001	11640000	1222	0.138636	0.140877
chr1	11550001	11650000	1181	0.151635	0.150868
chr1	11560001	11660000	1236	0.159623	0.156634
chr1	11570001	11670000	1467	0.176729	0.167952
chr1	11580001	11680000	1790	0.190247	0.182408
chr1	11590001	11690000	1957	0.195242	0.179728
chr1	11600001	11700000	2101	0.190292	0.179561
chr1	11610001	11710000	2306	0.209272	0.204032
chr1	11620001	11720000	2334	0.225151	0.216526
chr1	11630001	11730000	2235	0.237516	0.229141
chr1	11640001	11740000	1892	0.233319	0.229162
chr1	11650001	11750000	1852	0.236044	0.233435
chr1	11660001	11760000	1926	0.237019	0.231107
chr1	11670001	11770000	1733	0.235525	0.23113
chr1	11680001	11780000	1466	0.23245	0.221971
chr1	11690001	11790000	1283	0.242422	0.23138
chr1	11700001	11800000	1084	0.268119	0.246258
chr1	11710001	11810000	822	0.270212	0.221525
chr1	11720001	11820000	812	0.252479	0.203415
chr1	11730001	11830000	874	0.214721	0.174075
chr1	11740001	11840000	861	0.215519	0.170456
chr1	11750001	11850000	972	0.24941	0.184959
chr1	11760001	11860000	965	0.379079	0.266008
chr1	11770001	11870000	989	0.396034	0.289394
chr1	11780001	11880000	908	0.412526	0.310456
chr1	11790001	11890000	874	0.443648	0.348379
chr1	11800001	11900000	955	0.426486	0.332188
chr1	11810001	11910000	1007	0.404706	0.317868
chr1	11820001	11920000	978	0.400694	0.314783
chr1	11830001	11930000	966	0.411967	0.325065
chr1	11840001	11940000	1065	0.388554	0.303618
chr1	11850001	11950000	1175	0.317848	0.251344
chr1	11860001	11960000	1110	0.203827	0.181693
chr1	11870001	11970000	1029	0.18189	0.15697
chr1	11880001	11980000	1076	0.19816	0.168675
chr1	11890001	11990000	1135	0.149206	0.124742
chr1	11900001	12000000	1057	0.137074	0.116151
chr1	11910001	12010000	1125	0.122013	0.112231
chr1	11920001	12020000	1157	0.114309	0.107311
chr1	11930001	12030000	1096	0.115321	0.107945
chr1	11940001	12040000	1067	0.108701	0.105331
chr1	11950001	12050000	1021	0.121669	0.114652
chr1	11960001	12060000	1073	0.103313	0.0991798
chr1	11970001	12070000	1152	0.10925	0.104133
chr1	11980001	12080000	1205	0.106126	0.096608
chr1	11990001	12090000	1241	0.123997	0.110881
chr1	12000001	12100000	1252	0.125464	0.112456
chr1	12010001	12110000	1146	0.135654	0.116999
chr1	12020001	12120000	1183	0.142941	0.12145
chr1	12030001	12130000	1276	0.13537	0.11137
chr1	12040001	12140000	1261	0.137877	0.112297
chr1	12050001	12150000	1126	0.136474	0.110394
chr1	12060001	12160000	1179	0.144201	0.114457
chr1	12070001	12170000	1169	0.134745	0.106537
chr1	12080001	12180000	1146	0.117757	0.096033
chr1	12090001	12190000	1125	0.109832	0.0858035
chr1	12100001	12200000	1179	0.104915	0.081155
chr1	12110001	12210000	1186	0.099422	0.077757
chr1	12120001	12220000	1113	0.092005	0.0745173
chr1	12130001	12230000	1071	0.096812	0.0864605
chr1	12140001	12240000	1097	0.0966637	0.0925992
chr1	12150001	12250000	1157	0.102675	0.0938847
chr1	12160001	12260000	1110	0.128906	0.111853
chr1	12170001	12270000	1235	0.130516	0.10904
chr1	12180001	12280000	1331	0.138265	0.115318
chr1	12190001	12290000	1211	0.141009	0.120839
chr1	12200001	12300000	1069	0.143016	0.124151
chr1	12210001	12310000	1016	0.150878	0.129236
chr1	12220001	12320000	1206	0.161695	0.139593
chr1	12230001	12330000	1317	0.167402	0.136843
chr1	12240001	12340000	1376	0.176392	0.139233
chr1	12250001	12350000	1433	0.183943	0.145219
chr1	12260001	12360000	1288	0.17466	0.137902
chr1	12270001	12370000	1134	0.187506	0.151951
chr1	12280001	12380000	1263	0.188444	0.150011
chr1	12290001	12390000	1398	0.182619	0.147366
chr1	12300001	12400000	1411	0.181696	0.146024
chr1	12310001	12410000	1438	0.180772	0.144584
chr1	12320001	12420000	1290	0.17847	0.135763
chr1	12330001	12430000	1089	0.180372	0.138493
chr1	12340001	12440000	922	0.175698	0.133047
chr1	12350001	12450000	758	0.173124	0.131836
chr1	12360001	12460000	854	0.165384	0.12753
chr1	12370001	12470000	861	0.151658	0.115702
chr1	12380001	12480000	540	0.117793	0.09779
chr1	12390001	12490000	438	0.0992586	0.0793523
chr1	12400001	12500000	523	0.131125	0.103908
chr1	12410001	12510000	649	0.148757	0.121588
chr1	12420001	12520000	550	0.155561	0.130837
chr1	12430001	12530000	543	0.153654	0.129758
chr1	12440001	12540000	690	0.15279	0.132071
chr1	12450001	12550000	881	0.151916	0.128966
chr1	12460001	12560000	893	0.165656	0.142043
chr1	12470001	12570000	960	0.173709	0.148091
chr1	12480001	12580000	1105	0.176141	0.146058
chr1	12490001	12590000	1193	0.179193	0.149452
chr1	12500001	12600000	1259	0.174374	0.140893
chr1	12510001	12610000	1345	0.16444	0.124833
chr1	12520001	12620000	1547	0.160784	0.115857
chr1	12530001	12630000	1764	0.158179	0.110167
chr1	12540001	12640000	1787	0.157502	0.107717
chr1	12550001	12650000	1735	0.159402	0.107144
chr1	12560001	12660000	1758	0.142214	0.0934342
chr1	12570001	12670000	1684	0.134289	0.088335
chr1	12580001	12680000	1619	0.125367	0.0825047
chr1	12590001	12690000	1755	0.107604	0.0649158
chr1	12600001	12700000	1870	0.0925887	0.0557841
chr1	12610001	12710000	1887	0.0786186	0.0483894
chr1	12620001	12720000	1864	0.0687472	0.0459
chr1	12630001	12730000	1890	0.0564608	0.0416918
chr1	12640001	12740000	1847	0.0414381	0.0324853
chr1	12650001	12750000	1795	0.0210096	0.0238173
chr1	12660001	12760000	1669	0.0240424	0.0250939
chr1	12670001	12770000	1767	0.0257061	0.0244227
chr1	12680001	12780000	1957	0.0240781	0.0199742
chr1	12690001	12790000	1888	0.0251816	0.0210739
chr1	12700001	12800000	1860	0.0234862	0.0175348
chr1	12710001	12810000	1745	0.027445	0.0229261
chr1	12720001	12820000	1707	0.0267954	0.0216176
chr1	12730001	12830000	1559	0.0281139	0.0211362
chr1	12740001	12840000	1485	0.0294609	0.0218484
chr1	12750001	12850000	1395	0.029421	0.0202937
chr1	12760001	12860000	1588	0.0420809	0.028182
chr1	12770001	12870000	1761	0.0561482	0.0399154
chr1	12780001	12880000	1627	0.0630644	0.0466306
chr1	12790001	12890000	1461	0.0713951	0.0538987
chr1	12800001	12900000	1287	0.0781744	0.0608252
chr1	12810001	12910000	1280	0.0769834	0.0559426
chr1	12820001	12920000	1153	0.0847853	0.0601796
chr1	12830001	12930000	1479	0.0851214	0.0485253
chr1	12840001	12940000	1614	0.0891381	0.0483456
chr1	12850001	12950000	1704	0.0982927	0.0562229
chr1	12860001	12960000	1729	0.102963	0.0611976
chr1	12870001	12970000	1439	0.103318	0.0568431
chr1	12880001	12980000	1499	0.118186	0.0687862
chr1	12890001	12990000	1664	0.13577	0.0830602
chr1	12900001	13000000	1616	0.135497	0.0839253
chr1	12910001	13010000	1600	0.14134	0.0871573
chr1	12920001	13020000	1688	0.144627	0.0918459
chr1	12930001	13030000	1496	0.155367	0.114609
chr1	12940001	13040000	1455	0.155069	0.122361
chr1	12950001	13050000	1526	0.151641	0.118832
chr1	12960001	13060000	1506	0.159058	0.121974
chr1	12970001	13070000	1516	0.158233	0.122939
chr1	12980001	13080000	1374	0.156346	0.120964
chr1	12990001	13090000	1282	0.145958	0.112972
chr1	13000001	13100000	1279	0.152163	0.117902
chr1	13010001	13110000	1252	0.155316	0.121198
chr1	13020001	13120000	1337	0.146633	0.120073
chr1	13030001	13130000	1125	0.149324	0.123558
chr1	13040001	13140000	1085	0.176656	0.14427
chr1	13050001	13150000	1052	0.308393	0.216175
chr1	13060001	13160000	931	0.32785	0.231456
chr1	13070001	13170000	1067	0.31022	0.218287
chr1	13080001	13180000	1203	0.310417	0.216828
chr1	13090001	13190000	1250	0.314502	0.216828
chr1	13100001	13200000	1339	0.309387	0.209605
chr1	13110001	13210000	1347	0.310229	0.206894
chr1	13120001	13220000	1184	0.341429	0.21746
chr1	13130001	13230000	1194	0.352282	0.224895
chr1	13140001	13240000	1109	0.377411	0.237676
chr1	13150001	13250000	1089	0.360714	0.230843
chr1	13160001	13260000	1124	0.364281	0.236968
chr1	13170001	13270000	995	0.402185	0.264657
chr1	13180001	13280000	928	0.396575	0.26003
chr1	13190001	13290000	940	0.397934	0.256082
chr1	13200001	13300000	875	0.415307	0.273898
chr1	13210001	13310000	869	0.433168	0.300508
chr1	13220001	13320000	1006	0.436457	0.30494
chr1	13230001	13330000	1086	0.441815	0.307136
chr1	13240001	13340000	1168	0.413551	0.291433
chr1	13250001	13350000	1096	0.349378	0.250475
chr1	13260001	13360000	1062	0.324383	0.234767
chr1	13270001	13370000	1071	0.303001	0.217695
chr1	13280001	13380000	1065	0.309977	0.230037
chr1	13290001	13390000	1010	0.306268	0.236421
chr1	13300001	13400000	1064	0.29137	0.217395
chr1	13310001	13410000	1006	0.280209	0.200091
chr1	13320001	13420000	900	0.247679	0.171783
chr1	13330001	13430000	848	0.198451	0.139298
chr1	13340001	13440000	796	0.162929	0.110716
chr1	13350001	13450000	802	0.164344	0.105734
chr1	13360001	13460000	899	0.195552	0.116373
chr1	13370001	13470000	971	0.236213	0.139692
chr1	13380001	13480000	963	0.234741	0.138182
chr1	13390001	13490000	1043	0.232498	0.145322
chr1	13400001	13500000	1067	0.238476	0.152826
chr1	13410001	13510000	1132	0.290875	0.181223
chr1	13420001	13520000	1207	0.395036	0.241577
chr1	13430001	13530000	1153	0.405305	0.251052
chr1	13440001	13540000	1106	0.420267	0.261424
chr1	13450001	13550000	1062	0.428383	0.265706
chr1	13460001	13560000	1072	0.424609	0.290252
chr1	13470001	13570000	1018	0.419669	0.292442
chr1	13480001	13580000	981	0.436443	0.313797
chr1	13490001	13590000	870	0.472352	0.346352
chr1	13500001	13600000	830	0.488369	0.3744
chr1	13510001	13610000	780	0.455436	0.353498
chr1	13520001	13620000	706	0.329348	0.278599
chr1	13530001	13630000	827	0.317912	0.265267
chr1	13540001	13640000	861	0.308197	0.255907
chr1	13550001	13650000	877	0.295188	0.247903
chr1	13560001	13660000	751	0.280968	0.227932
chr1	13570001	13670000	719	0.274189	0.219318
chr1	13580001	13680000	775	0.231464	0.185451
chr1	13590001	13690000	770	0.21125	0.170162
chr1	13600001	13700000	775	0.199154	0.154951
chr1	13610001	13710000	870	0.2204	0.163094
chr1	13620001	13720000	936	0.226742	0.16353
chr1	13630001	13730000	919	0.216658	0.1556
chr1	13640001	13740000	941	0.225277	0.162047
chr1	13650001	13750000	979	0.237496	0.167931
chr1	13660001	13760000	1094	0.223298	0.144257
chr1	13670001	13770000	1314	0.19374	0.11334
chr1	13680001	13780000	1198	0.203812	0.116421
chr1	13690001	13790000	1196	0.18094	0.103734
chr1	13700001	13800000	1226	0.157881	0.0888367
chr1	13710001	13810000	1076	0.136936	0.0737335
chr1	13720001	13820000	1063	0.121861	0.0657173
chr1	13730001	13830000	1113	0.0995014	0.0533311
chr1	13740001	13840000	1235	0.0879753	0.0488445
chr1	13750001	13850000	1385	0.077436	0.046031
chr1	13760001	13860000	1461	0.0869087	0.0546334
chr1	13770001	13870000	1267	0.0967819	0.0685907
chr1	13780001	13880000	1328	0.0842285	0.0576988
chr1	13790001	13890000	1490	0.0787972	0.0471319
chr1	13800001	13900000	1499	0.0765305	0.0457873
chr1	13810001	13910000	1614	0.0645187	0.0392032
chr1	13820001	13920000	1629	0.057893	0.0360459
chr1	13830001	13930000	1561	0.0670993	0.0403935
chr1	13840001	13940000	1441	0.0773223	0.0424702
chr1	13850001	13950000	1295	0.0816219	0.0408565
chr1	13860001	13960000	1102	0.0900483	0.0422363
chr1	13870001	13970000	1288	0.137256	0.0689888
chr1	13880001	13980000	1288	0.164091	0.0860434
chr1	13890001	13990000	1169	0.18645	0.116258
chr1	13900001	14000000	1112	0.225013	0.149948
chr1	13910001	14010000	1045	0.265179	0.182761
chr1	13920001	14020000	1000	0.289302	0.206445
chr1	13930001	14030000	1038	0.281352	0.197179
chr1	13940001	14040000	1055	0.280054	0.19611
chr1	13950001	14050000	1074	0.287979	0.197349
chr1	13960001	14060000	1158	0.318311	0.211831
chr1	13970001	14070000	990	0.350233	0.229898
chr1	13980001	14080000	965	0.350248	0.230623
chr1	13990001	14090000	938	0.378774	0.248016
chr1	14000001	14100000	973	0.368653	0.244574
chr1	14010001	14110000	1010	0.360527	0.236815
chr1	14020001	14120000	1021	0.346409	0.225217
chr1	14030001	14130000	972	0.352325	0.242582
chr1	14040001	14140000	967	0.345219	0.246082
chr1	14050001	14150000	933	0.342956	0.252709
chr1	14060001	14160000	900	0.301038	0.229835
chr1	14070001	14170000	918	0.270862	0.210603
chr1	14080001	14180000	1032	0.238124	0.186475
chr1	14090001	14190000	1131	0.197934	0.169854
chr1	14100001	14200000	1159	0.176904	0.156733
chr1	14110001	14210000	1139	0.160414	0.152858
chr1	14120001	14220000	1270	0.151746	0.144258
chr1	14130001	14230000	1271	0.155698	0.145651
chr1	14140001	14240000	1423	0.204215	0.186321
chr1	14150001	14250000	1778	0.281568	0.242404
chr1	14160001	14260000	1781	0.314668	0.259148
chr1	14170001	14270000	1736	0.329265	0.271824
chr1	14180001	14280000	1721	0.363173	0.300823
chr1	14190001	14290000	1680	0.43713	0.342115
chr1	14200001	14300000	1590	0.46096	0.361142
chr1	14210001	14310000	1619	0.47164	0.372745
chr1	14220001	14320000	1545	0.492856	0.397554
chr1	14230001	14330000	1653	0.4781	0.377558
chr1	14240001	14340000	1577	0.465398	0.355549
chr1	14250001	14350000	1325	0.42677	0.308247
chr1	14260001	14360000	1390	0.410713	0.294065
chr1	14270001	14370000	1489	0.411598	0.290983
chr1	14280001	14380000	1441	0.403424	0.273425
chr1	14290001	14390000	1354	0.34648	0.233526
chr1	14300001	14400000	1372	0.330105	0.224419
chr1	14310001	14410000	1410	0.288575	0.198712
chr1	14320001	14420000	1352	0.282074	0.194747
chr1	14330001	14430000	1286	0.281719	0.195933
chr1	14340001	14440000	1257	0.253875	0.180981
chr1	14350001	14450000	1237	0.231827	0.180114
chr1	14360001	14460000	1159	0.195609	0.170463
chr1	14370001	14470000	1070	0.152748	0.148393
chr1	14380001	14480000	1103	0.135907	0.13733
chr1	14390001	14490000	1072	0.125894	0.138087
chr1	14400001	14500000	1104	0.133153	0.142253
chr1	14410001	14510000	1106	0.157023	0.154526
chr1	14420001	14520000	1165	0.148544	0.148602
chr1	14430001	14530000	1186	0.147925	0.145555
chr1	14440001	14540000	1126	0.156686	0.155442
chr1	14450001	14550000	1055	0.16471	0.153021
chr1	14460001	14560000	1039	0.162046	0.139365
chr1	14470001	14570000	1164	0.138746	0.113587
chr1	14480001	14580000	1174	0.128764	0.109068
chr1	14490001	14590000	1377	0.121887	0.106217
chr1	14500001	14600000	1644	0.0823114	0.0798012
chr1	14510001	14610000	1695	0.0628091	0.0654913
chr1	14520001	14620000	1808	0.0581535	0.0594821
chr1	14530001	14630000	1919	0.0522029	0.0548837
chr1	14540001	14640000	2076	0.0462224	0.0483199
chr1	14550001	14650000	2162	0.0418137	0.0442851
chr1	14560001	14660000	2280	0.0394739	0.0439885
chr1	14570001	14670000	2207	0.0407448	0.0461482
chr1	14580001	14680000	2203	0.0414755	0.0446014
chr1	14590001	14690000	2128	0.0328267	0.0363202
chr1	14600001	14700000	1949	0.0397919	0.0399638
chr1	14610001	14710000	1987	0.0432449	0.0431866
chr1	14620001	14720000	1893	0.0424216	0.0469579
chr1	14630001	14730000	1875	0.0344014	0.0433008
chr1	14640001	14740000	1921	0.0422127	0.0553183
chr1	14650001	14750000	1904	0.0500333	0.0669055
chr1	14660001	14760000	1900	0.0577552	0.0730867
chr1	14670001	14770000	1808	0.0625519	0.0786805
chr1	14680001	14780000	1761	0.072128	0.0890984
chr1	14690001	14790000	1724	0.0805121	0.0983648
chr1	14700001	14800000	1640	0.0793498	0.100867
chr1	14710001	14810000	1536	0.0847463	0.109858
chr1	14720001	14820000	1454	0.0871128	0.112473
chr1	14730001	14830000	1279	0.113106	0.136773
chr1	14740001	14840000	1092	0.137673	0.153551
chr1	14750001	14850000	1121	0.148052	0.167179
chr1	14760001	14860000	1045	0.173007	0.19561
chr1	14770001	14870000	1107	0.173563	0.19079
chr1	14780001	14880000	1117	0.170862	0.184806
chr1	14790001	14890000	1135	0.170693	0.177996
chr1	14800001	14900000	1167	0.191806	0.185992
chr1	14810001	14910000	1162	0.225702	0.214663
chr1	14820001	14920000	1147	0.232511	0.207571
chr1	14830001	14930000	1124	0.232813	0.204506
chr1	14840001	14940000	1138	0.238906	0.212766
chr1	14850001	14950000	1087	0.228776	0.193284
chr1	14860001	14960000	1006	0.221754	0.181219
chr1	14870001	14970000	1050	0.215384	0.18079
chr1	14880001	14980000	1051	0.221853	0.189194
chr1	14890001	14990000	1096	0.230819	0.198886
chr1	14900001	15000000	1145	0.208254	0.188388
chr1	14910001	15010000	1122	0.177743	0.153878
chr1	14920001	15020000	1144	0.166212	0.149705
chr1	14930001	15030000	1240	0.139695	0.13053
chr1	14940001	15040000	1260	0.138563	0.116718
chr1	14950001	15050000	1221	0.15293	0.12726
chr1	14960001	15060000	1233	0.15901	0.12707
chr1	14970001	15070000	1315	0.162779	0.12624
chr1	14980001	15080000	1554	0.161406	0.12191
chr1	14990001	15090000	1586	0.159131	0.121344
chr1	15000001	15100000	1594	0.164777	0.125362
chr1	15010001	15110000	1575	0.172635	0.131941
chr1	15020001	15120000	1573	0.186944	0.140897
chr1	15030001	15130000	1542	0.208797	0.160097
chr1	15040001	15140000	1676	0.188608	0.148241
chr1	15050001	15150000	1823	0.181404	0.146527
chr1	15060001	15160000	1836	0.174798	0.141882
chr1	15070001	15170000	1627	0.172993	0.142206
chr1	15080001	15180000	1386	0.169651	0.141596
chr1	15090001	15190000	1201	0.169298	0.138625
chr1	15100001	15200000	1059	0.167215	0.135795
chr1	15110001	15210000	1077	0.148943	0.123099
chr1	15120001	15220000	1059	0.133497	0.119655
chr1	15130001	15230000	1048	0.125334	0.111326
chr1	15140001	15240000	1162	0.0955847	0.0846462
chr1	15150001	15250000	1049	0.0646751	0.0578381
chr1	15160001	15260000	1312	0.0500333	0.0450614
chr1	15170001	15270000	1512	0.0557824	0.0484927
chr1	15180001	15280000	1625	0.0434645	0.0346617
chr1	15190001	15290000	1783	0.0381552	0.0256242
chr1	15200001	15300000	1914	0.0511455	0.0360442
chr1	15210001	15310000	1850	0.0574655	0.0403895
chr1	15220001	15320000	1810	0.0646208	0.0460159
chr1	15230001	15330000	1803	0.0710294	0.0530237
chr1	15240001	15340000	1571	0.0963796	0.073617
chr1	15250001	15350000	1675	0.104647	0.0819959
chr1	15260001	15360000	1442	0.133452	0.105452
chr1	15270001	15370000	1290	0.149453	0.118978
chr1	15280001	15380000	1066	0.174407	0.147593
chr1	15290001	15390000	897	0.208719	0.192408
chr1	15300001	15400000	824	0.232804	0.215248
chr1	15310001	15410000	868	0.227755	0.209058
chr1	15320001	15420000	958	0.212415	0.187262
chr1	15330001	15430000	957	0.22315	0.189097
chr1	15340001	15440000	928	0.251594	0.200231
chr1	15350001	15450000	872	0.27942	0.210455
chr1	15360001	15460000	880	0.270884	0.200523
chr1	15370001	15470000	955	0.244704	0.181044
chr1	15380001	15480000	1021	0.252067	0.191285
chr1	15390001	15490000	1023	0.250077	0.1889
chr1	15400001	15500000	997	0.237039	0.173472
chr1	15410001	15510000	1033	0.224597	0.16377
chr1	15420001	15520000	993	0.241446	0.180516
chr1	15430001	15530000	995	0.259687	0.184718
chr1	15440001	15540000	1057	0.287186	0.200354
chr1	15450001	15550000	1162	0.341645	0.239776
chr1	15460001	15560000	1238	0.369448	0.266441
chr1	15470001	15570000	1143	0.3964	0.290529
chr1	15480001	15580000	1182	0.398365	0.287583
chr1	15490001	15590000	1253	0.402235	0.286581
chr1	15500001	15600000	1228	0.412274	0.297381
chr1	15510001	15610000	1219	0.424408	0.307663
chr1	15520001	15620000	1184	0.425983	0.299792
chr1	15530001	15630000	1165	0.416328	0.292206
chr1	15540001	15640000	1036	0.405816	0.286237
chr1	15550001	15650000	858	0.364777	0.264259
chr1	15560001	15660000	776	0.36204	0.254848
chr1	15570001	15670000	792	0.355299	0.250426
chr1	15580001	15680000	728	0.379595	0.263868
chr1	15590001	15690000	671	0.386507	0.268515
chr1	15600001	15700000	657	0.377393	0.251021
chr1	15610001	15710000	637	0.399503	0.265634
chr1	15620001	15720000	673	0.449562	0.299022
chr1	15630001	15730000	707	0.484711	0.330315
chr1	15640001	15740000	717	0.507521	0.345704
chr1	15650001	15750000	659	0.530585	0.367405
chr1	15660001	15760000	615	0.531632	0.367256
chr1	15670001	15770000	704	0.498106	0.3281
chr1	15680001	15780000	766	0.469282	0.302921
chr1	15690001	15790000	750	0.456611	0.288821
chr1	15700001	15800000	792	0.453857	0.296567
chr1	15710001	15810000	841	0.435558	0.287424
chr1	15720001	15820000	837	0.396499	0.261144
chr1	15730001	15830000	870	0.369556	0.228345
chr1	15740001	15840000	986	0.34344	0.20881
chr1	15750001	15850000	990	0.343905	0.208226
chr1	15760001	15860000	965	0.342932	0.208389
chr1	15770001	15870000	899	0.353337	0.21698
chr1	15780001	15880000	986	0.307179	0.182783
chr1	15790001	15890000	1078	0.310859	0.187461
chr1	15800001	15900000	1114	0.310092	0.193241
chr1	15810001	15910000	1094	0.317182	0.195958
chr1	15820001	15920000	1036	0.336549	0.211451
chr1	15830001	15930000	962	0.330008	0.217593
chr1	15840001	15940000	839	0.324264	0.226674
chr1	15850001	15950000	853	0.311263	0.2192
chr1	15860001	15960000	910	0.327037	0.224489
chr1	15870001	15970000	1164	0.305093	0.202864
chr1	15880001	15980000	1050	0.346802	0.22924
chr1	15890001	15990000	931	0.358227	0.236615
chr1	15900001	16000000	832	0.361953	0.229606
chr1	15910001	16010000	865	0.343227	0.230601
chr1	15920001	16020000	917	0.313613	0.213863
chr1	15930001	16030000	1040	0.291827	0.184555
chr1	15940001	16040000	1127	0.283383	0.167284
chr1	15950001	16050000	1187	0.29108	0.172584
chr1	15960001	16060000	1201	0.284458	0.16933
chr1	15970001	16070000	930	0.306281	0.178203
chr1	15980001	16080000	935	0.311161	0.187554
chr1	15990001	16090000	993	0.334818	0.208287
chr1	16000001	16100000	1009	0.349186	0.218879
chr1	16010001	16110000	881	0.36573	0.218109
chr1	16020001	16120000	899	0.435497	0.25855
chr1	16030001	16130000	840	0.440314	0.282223
chr1	16040001	16140000	709	0.460073	0.317063
chr1	16050001	16150000	707	0.515688	0.368434
chr1	16060001	16160000	693	0.506772	0.369033
chr1	16070001	16170000	749	0.488427	0.376106
chr1	16080001	16180000	797	0.466777	0.358479
chr1	16090001	16190000	841	0.44012	0.336699
chr1	16100001	16200000	936	0.403517	0.308319
chr1	16110001	16210000	1072	0.38678	0.303468
chr1	16120001	16220000	1279	0.337463	0.277212
chr1	16130001	16230000	1405	0.325359	0.278352
chr1	16140001	16240000	1602	0.305866	0.257596
chr1	16150001	16250000	1711	0.263587	0.232284
chr1	16160001	16260000	1892	0.26594	0.233274
chr1	16170001	16270000	1905	0.248099	0.21858
chr1	16180001	16280000	1894	0.246971	0.216674
chr1	16190001	16290000	1881	0.243129	0.212374
chr1	16200001	16300000	1863	0.253134	0.220383
chr1	16210001	16310000	1776	0.260045	0.220296
chr1	16220001	16320000	1527	0.252741	0.214387
chr1	16230001	16330000	1334	0.259843	0.214114
chr1	16240001	16340000	1348	0.276202	0.23286
chr1	16250001	16350000	1179	0.284183	0.23886
chr1	16260001	16360000	1040	0.249342	0.211856
chr1	16270001	16370000	987	0.269326	0.231973
chr1	16280001	16380000	947	0.276862	0.23507
chr1	16290001	16390000	936	0.266063	0.226341
chr1	16300001	16400000	981	0.232454	0.197103
chr1	16310001	16410000	1089	0.219999	0.175215
chr1	16320001	16420000	1230	0.201573	0.164299
chr1	16330001	16430000	1589	0.184376	0.159484
chr1	16340001	16440000	1576	0.172905	0.150225
chr1	16350001	16450000	1758	0.169457	0.152216
chr1	16360001	16460000	1753	0.178373	0.157243
chr1	16370001	16470000	1833	0.176395	0.155453
chr1	16380001	16480000	1834	0.170251	0.151902
chr1	16390001	16490000	1847	0.17506	0.164309
chr1	16400001	16500000	1852	0.182291	0.17339
chr1	16410001	16510000	1764	0.175453	0.177713
chr1	16420001	16520000	1707	0.191035	0.191331
chr1	16430001	16530000	1449	0.184784	0.188425
chr1	16440001	16540000	1477	0.176175	0.182331
chr1	16450001	16550000	1255	0.176194	0.180197
chr1	16460001	16560000	1221	0.177937	0.186073
chr1	16470001	16570000	1148	0.168772	0.182593
chr1	16480001	16580000	1197	0.158744	0.179674
chr1	16490001	16590000	1227	0.155581	0.167865
chr1	16500001	16600000	1185	0.152367	0.160229
chr1	16510001	16610000	1218	0.142405	0.150145
chr1	16520001	16620000	1188	0.125475	0.132305
chr1	16530001	16630000	1166	0.149005	0.156532
chr1	16540001	16640000	1184	0.181746	0.190783
chr1	16550001	16650000	1384	0.207364	0.22104
chr1	16560001	16660000	1507	0.215884	0.224317
chr1	16570001	16670000	1601	0.228237	0.232986
chr1	16580001	16680000	1567	0.249265	0.24074
chr1	16590001	16690000	1513	0.271271	0.246687
chr1	16600001	16700000	1539	0.292832	0.255564
chr1	16610001	16710000	1538	0.329614	0.276159
chr1	16620001	16720000	1523	0.370973	0.294931
chr1	16630001	16730000	1476	0.384501	0.301175
chr1	16640001	16740000	1388	0.363116	0.291722
chr1	16650001	16750000	1291	0.343524	0.267967
chr1	16660001	16760000	1124	0.351451	0.272258
chr1	16670001	16770000	1068	0.339743	0.261412
chr1	16680001	16780000	1169	0.315415	0.263545
chr1	16690001	16790000	1220	0.312351	0.273558
chr1	16700001	16800000	1218	0.318323	0.283734
chr1	16710001	16810000	1204	0.300591	0.271144
chr1	16720001	16820000	1289	0.28998	0.270101
chr1	16730001	16830000	1301	0.278077	0.262112
chr1	16740001	16840000	1142	0.289262	0.269357
chr1	16750001	16850000	1032	0.295124	0.276993
chr1	16760001	16860000	989	0.299535	0.281909
chr1	16770001	16870000	896	0.311578	0.290118
chr1	16780001	16880000	816	0.319148	0.267646
chr1	16790001	16890000	773	0.311622	0.244018
chr1	16800001	16900000	718	0.267701	0.2155
chr1	16810001	16910000	771	0.24209	0.204821
chr1	16820001	16920000	757	0.18376	0.156997
chr1	16830001	16930000	837	0.178838	0.152911
chr1	16840001	16940000	923	0.168563	0.147749
chr1	16850001	16950000	1073	0.16743	0.150157
chr1	16860001	16960000	1639	0.178264	0.165147
chr1	16870001	16970000	1761	0.181191	0.166618
chr1	16880001	16980000	1643	0.185078	0.173839
chr1	16890001	16990000	1588	0.175486	0.169589
chr1	16900001	17000000	1560	0.172432	0.166801
chr1	16910001	17010000	1666	0.18624	0.183826
chr1	16920001	17020000	1904	0.209923	0.217153
chr1	16930001	17030000	1985	0.206869	0.212141
chr1	16940001	17040000	1982	0.2167	0.212235
chr1	16950001	17050000	1979	0.218564	0.210064
chr1	16960001	17060000	1496	0.213058	0.208353
chr1	16970001	17070000	1497	0.192404	0.196441
chr1	16980001	17080000	1662	0.167789	0.177704
chr1	16990001	17090000	1869	0.158531	0.167303
chr1	17000001	17100000	1926	0.155066	0.165157
chr1	17010001	17110000	1834	0.136133	0.144752
chr1	17020001	17120000	1503	0.101253	0.0959962
chr1	17030001	17130000	1307	0.0877161	0.0812532
chr1	17040001	17140000	1313	0.0775553	0.0741026
chr1	17050001	17150000	1249	0.0677828	0.0640484
chr1	17060001	17160000	1271	0.0620206	0.0598932
chr1	17070001	17170000	1200	0.0610803	0.0597927
chr1	17080001	17180000	1106	0.0752136	0.0691286
chr1	17090001	17190000	1113	0.105296	0.083934
chr1	17100001	17200000	1310	0.137429	0.101471
chr1	17110001	17210000	1233	0.134611	0.0959629
chr1	17120001	17220000	1248	0.130063	0.0915359
chr1	17130001	17230000	1308	0.128217	0.0936823
chr1	17140001	17240000	1393	0.132034	0.0968049
chr1	17150001	17250000	1329	0.135926	0.100668
chr1	17160001	17260000	1266	0.138865	0.103885
chr1	17170001	17270000	1184	0.143847	0.109446
chr1	17180001	17280000	1113	0.145186	0.111057
chr1	17190001	17290000	888	0.128084	0.100117
chr1	17200001	17300000	596	0.0761479	0.06564
chr1	17210001	17310000	498	0.079107	0.0684571
chr1	17220001	17320000	441	0.0793263	0.0633737
chr1	17230001	17330000	408	0.0856611	0.0525022
chr1	17240001	17340000	237	0.0821996	0.0457014
chr1	17250001	17350000	276	0.0918582	0.0546782
chr1	17260001	17360000	264	0.115217	0.0754113
chr1	17270001	17370000	411	0.168182	0.106041
chr1	17280001	17380000	598	0.127438	0.089719
chr1	17290001	17390000	593	0.131021	0.0933122
chr1	17300001	17400000	634	0.13802	0.0966036
chr1	17310001	17410000	749	0.134497	0.0950743
chr1	17320001	17420000	870	0.141135	0.105638
chr1	17330001	17430000	1031	0.133797	0.102622
chr1	17340001	17440000	1140	0.135499	0.103225
chr1	17350001	17450000	1237	0.144317	0.111958
chr1	17360001	17460000	1345	0.137543	0.106751
chr1	17370001	17470000	1449	0.115597	0.095297
chr1	17380001	17480000	1413	0.1276	0.0996219
chr1	17390001	17490000	1556	0.120674	0.093428
chr1	17400001	17500000	1652	0.118373	0.0993205
chr1	17410001	17510000	1968	0.116605	0.102166
chr1	17420001	17520000	1918	0.11629	0.102105
chr1	17430001	17530000	1693	0.122536	0.107455
chr1	17440001	17540000	1683	0.117668	0.10643
chr1	17450001	17550000	1567	0.11424	0.102094
chr1	17460001	17560000	1461	0.114693	0.102522
chr1	17470001	17570000	1207	0.119798	0.109385
chr1	17480001	17580000	1129	0.120446	0.111681
chr1	17490001	17590000	1206	0.128152	0.116354
chr1	17500001	17600000	1260	0.118711	0.0988608
chr1	17510001	17610000	893	0.119749	0.0930164
chr1	17520001	17620000	791	0.111146	0.0825843
chr1	17530001	17630000	766	0.109433	0.0800092
chr1	17540001	17640000	675	0.111207	0.0758976
chr1	17550001	17650000	726	0.10185	0.0725733
chr1	17560001	17660000	690	0.106285	0.0771513
chr1	17570001	17670000	695	0.106107	0.0765063
chr1	17580001	17680000	630	0.104355	0.0734347
chr1	17590001	17690000	547	0.0526265	0.0335256
chr1	17600001	17700000	442	0.0226423	0.00971601
chr1	17610001	17710000	493	0.0104656	-0.00425449
chr1	17620001	17720000	604	0.00889115	-0.00400075
chr1	17630001	17730000	736	0.00496643	-0.00375685
chr1	17640001	17740000	808	0.00541426	-0.00436394
chr1	17650001	17750000	815	-0.0120789	-0.0202512
chr1	17660001	17760000	967	-0.00995248	-0.0197505
chr1	17670001	17770000	1073	-0.00756125	-0.0189102
chr1	17680001	17780000	1364	0.00096984	-0.00651217
chr1	17690001	17790000	1354	0.0122351	0.00264926
chr1	17700001	17800000	1387	0.0187629	0.008166
chr1	17710001	17810000	1398	0.0233209	0.00989753
chr1	17720001	17820000	1635	0.0242474	0.00730168
chr1	17730001	17830000	1636	0.0294396	0.00817553
chr1	17740001	17840000	1754	0.0319961	0.00845144
chr1	17750001	17850000	1737	0.0337677	0.00852894
chr1	17760001	17860000	1590	0.036492	0.0111373
chr1	17770001	17870000	1484	0.0403809	0.014129
chr1	17780001	17880000	1217	0.046691	0.0109575
chr1	17790001	17890000	1160	0.0787246	0.0268648
chr1	17800001	17900000	1204	0.0976594	0.0397338
chr1	17810001	17910000	1229	0.103252	0.0474476
chr1	17820001	17920000	1233	0.116301	0.0643764
chr1	17830001	17930000	1558	0.106435	0.0677699
chr1	17840001	17940000	1758	0.101393	0.0680452
chr1	17850001	17950000	1814	0.102064	0.0735607
chr1	17860001	17960000	1944	0.104567	0.0743045
chr1	17870001	17970000	2082	0.124492	0.0838094
chr1	17880001	17980000	2151	0.125117	0.0855374
chr1	17890001	17990000	2207	0.114602	0.0761148
chr1	17900001	18000000	2139	0.115447	0.0746027
chr1	17910001	18010000	2134	0.121911	0.0741837
chr1	17920001	18020000	1944	0.127358	0.0711844
chr1	17930001	18030000	1596	0.155439	0.0765203
chr1	17940001	18040000	1233	0.183457	0.0906852
chr1	17950001	18050000	1261	0.18264	0.0915915
chr1	17960001	18060000	1258	0.178428	0.0858488
chr1	17970001	18070000	1211	0.14037	0.0626368
chr1	17980001	18080000	1240	0.132065	0.0500286
chr1	17990001	18090000	1258	0.147386	0.0488926
chr1	18000001	18100000	1342	0.142711	0.0407188
chr1	18010001	18110000	1306	0.158413	0.0419486
chr1	18020001	18120000	1349	0.163728	0.0469734
chr1	18030001	18130000	1334	0.201333	0.058821
chr1	18040001	18140000	1480	0.241325	0.0708553
chr1	18050001	18150000	1544	0.300707	0.0819756
chr1	18060001	18160000	1657	0.361567	0.112596
chr1	18070001	18170000	1783	0.400551	0.138929
chr1	18080001	18180000	1846	0.43065	0.164075
chr1	18090001	18190000	1866	0.435254	0.17201
chr1	18100001	18200000	1806	0.43317	0.178509
chr1	18110001	18210000	1853	0.405403	0.174085
chr1	18120001	18220000	1784	0.412632	0.190327
chr1	18130001	18230000	1740	0.395397	0.182892
chr1	18140001	18240000	1645	0.374367	0.181586
chr1	18150001	18250000	1574	0.334611	0.164932
chr1	18160001	18260000	1404	0.286553	0.139874
chr1	18170001	18270000	1292	0.230444	0.119874
chr1	18180001	18280000	1172	0.151442	0.0893793
chr1	18190001	18290000	1072	0.10918	0.0769103
chr1	18200001	18300000	1062	0.16053	0.117995
chr1	18210001	18310000	1085	0.209719	0.147843
chr1	18220001	18320000	1103	0.231398	0.158932
chr1	18230001	18330000	1110	0.250054	0.170209
chr1	18240001	18340000	1103	0.276017	0.184481
chr1	18250001	18350000	1252	0.328673	0.231718
chr1	18260001	18360000	1211	0.342755	0.249002
chr1	18270001	18370000	1139	0.355026	0.255597
chr1	18280001	18380000	1258	0.369745	0.269688
chr1	18290001	18390000	1271	0.384751	0.285755
chr1	18300001	18400000	1311	0.3682	0.270466
chr1	18310001	18410000	1233	0.370039	0.27928
chr1	18320001	18420000	1112	0.373653	0.281044
chr1	18330001	18430000	1145	0.366993	0.275341
chr1	18340001	18440000	1143	0.35893	0.268564
chr1	18350001	18450000	837	0.341035	0.268085
chr1	18360001	18460000	842	0.33274	0.263841
chr1	18370001	18470000	969	0.308713	0.246465
chr1	18380001	18480000	1099	0.269921	0.21782
chr1	18390001	18490000	1318	0.241745	0.193858
chr1	18400001	18500000	1398	0.240751	0.189802
chr1	18410001	18510000	1420	0.239558	0.180316
chr1	18420001	18520000	1576	0.227597	0.16662
chr1	18430001	18530000	1819	0.202065	0.144878
chr1	18440001	18540000	1879	0.192153	0.136194
chr1	18450001	18550000	2023	0.189956	0.135059
chr1	18460001	18560000	2094	0.18588	0.131044
chr1	18470001	18570000	2021	0.180728	0.128008
chr1	18480001	18580000	1937	0.169034	0.12153
chr1	18490001	18590000	1707	0.162534	0.117117
chr1	18500001	18600000	1533	0.142888	0.100167
chr1	18510001	18610000	1508	0.128261	0.0898815
chr1	18520001	18620000	1337	0.128075	0.0904515
chr1	18530001	18630000	1125	0.129026	0.0891262
chr1	18540001	18640000	1085	0.134589	0.0898681
chr1	18550001	18650000	1383	0.116136	0.0752179
chr1	18560001	18660000	1472	0.109738	0.0713031
chr1	18570001	18670000	1392	0.105969	0.0690094
chr1	18580001	18680000	1154	0.0923631	0.057411
chr1	18590001	18690000	1079	0.090437	0.0546873
chr1	18600001	18700000	1100	0.0942486	0.0584461
chr1	18610001	18710000	1010	0.0945307	0.0575815
chr1	18620001	18720000	992	0.0961372	0.0591669
chr1	18630001	18730000	869	0.103401	0.0659363
chr1	18640001	18740000	775	0.0920678	0.0665105
chr1	18650001	18750000	334	0.108424	0.0826962
chr1	18660001	18760000	161	0.110346	0.086381
chr1	18670001	18770000	150	0.107983	0.0819134
chr1	18680001	18780000	169	0.11103	0.0812307
chr1	18690001	18790000	194	0.108835	0.0933686
chr1	18700001	18800000	163	0.0755019	0.100508
chr1	18710001	18810000	293	0.124244	0.200701
chr1	18720001	18820000	502	0.0390886	0.105989
chr1	18730001	18830000	623	0.0642721	0.0988372
chr1	18740001	18840000	695	0.0986389	0.110777
chr1	18750001	18850000	717	0.0984533	0.111059
chr1	18760001	18860000	818	0.101535	0.11053
chr1	18770001	18870000	889	0.111484	0.114913
chr1	18780001	18880000	923	0.135801	0.126758
chr1	18790001	18890000	1013	0.158403	0.140118
chr1	18800001	18900000	1025	0.151931	0.12998
chr1	18810001	18910000	1088	0.161874	0.124096
chr1	18820001	18920000	1111	0.198746	0.161682
chr1	18830001	18930000	1047	0.200621	0.167611
chr1	18840001	18940000	1081	0.190133	0.156105
chr1	18850001	18950000	1131	0.189319	0.153453
chr1	18860001	18960000	1104	0.227998	0.175494
chr1	18870001	18970000	1124	0.256269	0.193806
chr1	18880001	18980000	1220	0.247274	0.182226
chr1	18890001	18990000	1247	0.246145	0.177351
chr1	18900001	19000000	1354	0.270848	0.193777
chr1	18910001	19010000	1240	0.270377	0.184487
chr1	18920001	19020000	1099	0.276972	0.178004
chr1	18930001	19030000	1194	0.263285	0.17085
chr1	18940001	19040000	1205	0.268913	0.184098
chr1	18950001	19050000	1136	0.273451	0.188617
chr1	18960001	19060000	1039	0.249159	0.17808
chr1	18970001	19070000	970	0.214488	0.155934
chr1	18980001	19080000	851	0.209476	0.155659
chr1	18990001	19090000	712	0.194089	0.14687
chr1	19000001	19100000	529	0.137939	0.120319
chr1	19010001	19110000	449	0.130723	0.118304
chr1	19020001	19120000	372	0.13841	0.129957
chr1	19030001	19130000	275	0.150567	0.143326
chr1	19040001	19140000	156	0.0863935	0.0810239
chr1	19050001	19150000	289	0.0616836	0.0470963
chr1	19060001	19160000	397	0.09661	0.0759061
chr1	19070001	19170000	694	0.172165	0.128513
chr1	19080001	19180000	826	0.186813	0.141376
chr1	19090001	19190000	948	0.192511	0.138594
chr1	19100001	19200000	1024	0.207221	0.142041
chr1	19110001	19210000	1094	0.222357	0.147908
chr1	19120001	19220000	1212	0.225591	0.152729
chr1	19130001	19230000	1250	0.234222	0.160674
chr1	19140001	19240000	1331	0.235137	0.160269
chr1	19150001	19250000	1289	0.238752	0.166896
chr1	19160001	19260000	1323	0.229687	0.155522
chr1	19170001	19270000	1218	0.195033	0.126692
chr1	19180001	19280000	1229	0.18503	0.116037
chr1	19190001	19290000	1131	0.179785	0.112959
chr1	19200001	19300000	1106	0.170729	0.110476
chr1	19210001	19310000	1137	0.190373	0.129382
chr1	19220001	19320000	1218	0.174225	0.128632
chr1	19230001	19330000	1200	0.168544	0.129647
chr1	19240001	19340000	1200	0.175598	0.144311
chr1	19250001	19350000	1160	0.195238	0.162081
chr1	19260001	19360000	1112	0.207066	0.178261
chr1	19270001	19370000	1074	0.227557	0.208874
chr1	19280001	19380000	1096	0.231856	0.227019
chr1	19290001	19390000	1226	0.232548	0.230733
chr1	19300001	19400000	1297	0.235702	0.242194
chr1	19310001	19410000	1488	0.203947	0.222394
chr1	19320001	19420000	1372	0.216431	0.23428
chr1	19330001	19430000	1571	0.218501	0.23004
chr1	19340001	19440000	1770	0.215385	0.219195
chr1	19350001	19450000	1902	0.219825	0.221079
chr1	19360001	19460000	1874	0.228416	0.229312
chr1	19370001	19470000	1766	0.245186	0.236853
chr1	19380001	19480000	1623	0.25852	0.242297
chr1	19390001	19490000	1845	0.23757	0.227651
chr1	19400001	19500000	2050	0.217513	0.207344
chr1	19410001	19510000	1774	0.22144	0.20786
chr1	19420001	19520000	1868	0.220386	0.2019
chr1	19430001	19530000	1675	0.218394	0.197924
chr1	19440001	19540000	1528	0.217922	0.195209
chr1	19450001	19550000	1492	0.212271	0.185573
chr1	19460001	19560000	1536	0.208311	0.178122
chr1	19470001	19570000	1769	0.204228	0.171906
chr1	19480001	19580000	1979	0.203891	0.172324
chr1	19490001	19590000	1660	0.211168	0.173853
chr1	19500001	19600000	1394	0.226339	0.181848
chr1	19510001	19610000	1439	0.227716	0.183726
chr1	19520001	19620000	1303	0.231982	0.187343
chr1	19530001	19630000	1274	0.23703	0.189561
chr1	19540001	19640000	1361	0.22702	0.174746
chr1	19550001	19650000	1483	0.220927	0.164222
chr1	19560001	19660000	1513	0.217217	0.150368
chr1	19570001	19670000	1302	0.215033	0.143724
chr1	19580001	19680000	1135	0.222624	0.141981
chr1	19590001	19690000	1116	0.232841	0.150158
chr1	19600001	19700000	1051	0.232652	0.150142
chr1	19610001	19710000	1033	0.258902	0.161866
chr1	19620001	19720000	1176	0.272798	0.157978
chr1	19630001	19730000	1269	0.259699	0.150574
chr1	19640001	19740000	1470	0.29507	0.193744
chr1	19650001	19750000	1279	0.323407	0.213334
chr1	19660001	19760000	1276	0.336739	0.239395
chr1	19670001	19770000	1522	0.363436	0.25946
chr1	19680001	19780000	1908	0.355297	0.253736
chr1	19690001	19790000	2395	0.353564	0.253689
chr1	19700001	19800000	2395	0.353565	0.253478
chr1	19710001	19810000	2346	0.347279	0.2487
chr1	19720001	19820000	2331	0.347817	0.258581
chr1	19730001	19830000	2348	0.34643	0.260929
chr1	19740001	19840000	2033	0.339469	0.252147
chr1	19750001	19850000	2083	0.334877	0.245796
chr1	19760001	19860000	2191	0.339969	0.244693
chr1	19770001	19870000	2181	0.33439	0.236989
chr1	19780001	19880000	1936	0.327083	0.228512
chr1	19790001	19890000	1550	0.320673	0.215402
chr1	19800001	19900000	1654	0.320768	0.214493
chr1	19810001	19910000	1886	0.298938	0.192581
chr1	19820001	19920000	1855	0.278222	0.174051
chr1	19830001	19930000	1801	0.291338	0.170722
chr1	19840001	19940000	1840	0.289113	0.166652
chr1	19850001	19950000	1850	0.274213	0.158807
chr1	19860001	19960000	1684	0.248487	0.143134
chr1	19870001	19970000	1507	0.195393	0.103882
chr1	19880001	19980000	1474	0.190253	0.0965064
chr1	19890001	19990000	1436	0.188403	0.0929777
chr1	19900001	20000000	1384	0.186301	0.0908413
chr1	19910001	20010000	1222	0.212273	0.110723
chr1	19920001	20020000	1145	0.235264	0.124794
chr1	19930001	20030000	1268	0.24109	0.134677
chr1	19940001	20040000	1296	0.264721	0.144214
chr1	19950001	20050000	1311	0.281245	0.152014
chr1	19960001	20060000	1436	0.273796	0.144293
chr1	19970001	20070000	1545	0.29534	0.161638
chr1	19980001	20080000	1746	0.308117	0.164211
chr1	19990001	20090000	1889	0.310163	0.165437
chr1	20000001	20100000	2067	0.287203	0.148856
chr1	20010001	20110000	2150	0.276039	0.140729
chr1	20020001	20120000	2114	0.270566	0.136322
chr1	20030001	20130000	2180	0.249968	0.126603
chr1	20040001	20140000	2261	0.228269	0.121336
chr1	20050001	20150000	2192	0.217796	0.119391
chr1	20060001	20160000	2041	0.226589	0.128068
chr1	20070001	20170000	1836	0.219008	0.127823
chr1	20080001	20180000	1452	0.187724	0.116627
chr1	20090001	20190000	1300	0.154578	0.0983568
chr1	20100001	20200000	1425	0.18681	0.116501
chr1	20110001	20210000	1433	0.19027	0.117688
chr1	20120001	20220000	1487	0.191004	0.115336
chr1	20130001	20230000	1300	0.21434	0.123602
chr1	20140001	20240000	1315	0.238995	0.130415
chr1	20150001	20250000	1256	0.249415	0.13241
chr1	20160001	20260000	1210	0.244401	0.124228
chr1	20170001	20270000	1331	0.242328	0.124305
chr1	20180001	20280000	1499	0.241695	0.127461
chr1	20190001	20290000	1532	0.248167	0.134926
chr1	20200001	20300000	1267	0.251583	0.138944
chr1	20210001	20310000	1148	0.255178	0.142314
chr1	20220001	20320000	1096	0.260908	0.145994
chr1	20230001	20330000	1212	0.243439	0.13231
chr1	20240001	20340000	1033	0.234107	0.127782
chr1	20250001	20350000	1031	0.232068	0.126724
chr1	20260001	20360000	1128	0.228281	0.131266
chr1	20270001	20370000	1013	0.223565	0.131383
chr1	20280001	20380000	825	0.223098	0.129857
chr1	20290001	20390000	714	0.222607	0.130699
chr1	20300001	20400000	709	0.216264	0.13682
chr1	20310001	20410000	877	0.209587	0.143403
chr1	20320001	20420000	1032	0.202399	0.142597
chr1	20330001	20430000	1028	0.208488	0.1596
chr1	20340001	20440000	1141	0.208735	0.162798
chr1	20350001	20450000	1237	0.208464	0.161534
chr1	20360001	20460000	1475	0.192258	0.145309
chr1	20370001	20470000	1518	0.185544	0.140515
chr1	20380001	20480000	1596	0.183054	0.137833
chr1	20390001	20490000	1709	0.177592	0.134763
chr1	20400001	20500000	1699	0.178706	0.133977
chr1	20410001	20510000	1585	0.187503	0.137437
chr1	20420001	20520000	1546	0.203458	0.151057
chr1	20430001	20530000	1460	0.206738	0.153385
chr1	20440001	20540000	1346	0.212661	0.156717
chr1	20450001	20550000	1294	0.222715	0.168847
chr1	20460001	20560000	954	0.250844	0.194806
chr1	20470001	20570000	850	0.25955	0.201047
chr1	20480001	20580000	909	0.271197	0.222633
chr1	20490001	20590000	908	0.276448	0.233666
chr1	20500001	20600000	907	0.27682	0.241964
chr1	20510001	20610000	866	0.277544	0.252837
chr1	20520001	20620000	769	0.277199	0.25906
chr1	20530001	20630000	680	0.295772	0.275115
chr1	20540001	20640000	626	0.302716	0.282618
chr1	20550001	20650000	646	0.310525	0.290974
chr1	20560001	20660000	896	0.305687	0.287946
chr1	20570001	20670000	1039	0.314145	0.293607
chr1	20580001	20680000	1116	0.326626	0.300687
chr1	20590001	20690000	1097	0.333014	0.297965
chr1	20600001	20700000	1212	0.3331	0.291771
chr1	20610001	20710000	1309	0.328915	0.285029
chr1	20620001	20720000	1385	0.322262	0.279901
chr1	20630001	20730000	1389	0.316657	0.277319
chr1	20640001	20740000	1452	0.309637	0.266615
chr1	20650001	20750000	1458	0.292351	0.251008
chr1	20660001	20760000	1294	0.285018	0.236763
chr1	20670001	20770000	1171	0.272276	0.223613
chr1	20680001	20780000	1045	0.252195	0.197794
chr1	20690001	20790000	1023	0.256181	0.193083
chr1	20700001	20800000	901	0.244526	0.177686
chr1	20710001	20810000	784	0.227261	0.158144
chr1	20720001	20820000	678	0.217014	0.140974
chr1	20730001	20830000	679	0.222556	0.146162
chr1	20740001	20840000	691	0.21791	0.142372
chr1	20750001	20850000	850	0.190114	0.108361
chr1	20760001	20860000	796	0.18839	0.0994344
chr1	20770001	20870000	848	0.217376	0.108182
chr1	20780001	20880000	855	0.240209	0.112043
chr1	20790001	20890000	828	0.261217	0.125842
chr1	20800001	20900000	1009	0.257717	0.120808
chr1	20810001	20910000	1215	0.254627	0.116128
chr1	20820001	20920000	1269	0.260949	0.122647
chr1	20830001	20930000	1429	0.26623	0.126673
chr1	20840001	20940000	1434	0.278864	0.132622
chr1	20850001	20950000	1232	0.306352	0.155089
chr1	20860001	20960000	1289	0.316971	0.168396
chr1	20870001	20970000	1347	0.307537	0.164732
chr1	20880001	20980000	1318	0.309745	0.164092
chr1	20890001	20990000	1325	0.296605	0.153515
chr1	20900001	21000000	1158	0.303457	0.158347
chr1	20910001	21010000	982	0.318621	0.168089
[truncated: 71,007 more rows]

## Sheet: Table S18
Table S18. Core adaptation SNPs from both LFMM and RDA.
LFMM_bio7	LFMM_bio18	LFMM_bio19	LFMM_all	RDA	LFMM & RDA
snp49	snp3983	snp651	snp49	chr1_1189352	chr1_snp2697
snp413	snp3986	snp1571	snp413	chr1_1447493	chr1_snp7407
snp1114	snp3991	snp3313	snp1114	chr1_1700782	chr1_snp7408
snp1120	snp3997	snp3968	snp1120	chr1_1767455	chr1_snp10965
snp1328	snp3998	snp3983	snp1328	chr1_1768455	chr1_snp11043
snp1362	snp4063	snp4063	snp1362	chr1_1931914	chr1_snp12304
snp1363	snp4389	snp4077	snp1363	chr1_1936428	chr1_snp13661
snp1364	snp4393	snp4081	snp1364	chr1_1947860	chr1_snp27468
snp1443	snp4394	snp4311	snp1443	chr1_2027146	chr1_snp27472
snp1460	snp4398	snp4389	snp1460	chr1_2049506	chr1_snp39002
snp1899	snp4399	snp4393	snp1899	chr1_2089085	chr1_snp75295
snp1906	snp5658	snp4394	snp1906	chr1_2090700	chr1_snp75323
snp1945	snp5660	snp4398	snp1945	chr1_2130034	chr1_snp75331
snp2173	snp5726	snp4399	snp2173	chr1_2535252	chr1_snp75336
snp2214	snp5926	snp5496	snp2214	chr1_2536127	chr1_snp102928
snp2227	snp7014	snp12304	snp2227	chr1_2556593	chr1_snp104460
snp2457	snp7407	snp15748	snp2457	chr1_2556679	chr1_snp128215
snp2687	snp7408	snp22789	snp2687	chr1_2562745	chr1_snp161904
snp2696	snp7536	snp22807	snp2696	chr1_2632747	chr1_snp161945
snp2697	snp8273	snp22811	snp2697	chr1_2634547	chr1_snp162059
snp2709	snp8276	snp22817	snp2709	chr1_3772608	chr1_snp162907
snp2943	snp8481	snp22821	snp2943	chr1_3772854	chr1_snp162930
snp3016	snp10060	snp23389	snp3016	chr1_4999972	chr1_snp162956
snp3021	snp10377	snp23837	snp3021	chr1_5011481	chr1_snp163016
snp3348	snp10499	snp23839	snp3348	chr1_5151680	chr1_snp163257
snp3375	snp10502	snp23845	snp3375	chr1_5348373	chr1_snp163521
snp3382	snp10593	snp27468	snp3382	chr1_5387488	chr1_snp163659
snp3385	snp10805	snp27472	snp3385	chr1_5506991	chr1_snp163705
snp3395	snp10965	snp27474	snp3395	chr1_5569064	chr1_snp163834
snp3398	snp11034	snp27484	snp3398	chr1_5569865	chr1_snp164158
snp3402	snp11035	snp27486	snp3402	chr1_5570030	chr1_snp164875
snp3403	snp11043	snp27528	snp3403	chr1_5573894	chr1_snp168589
snp3434	snp11283	snp27530	snp3434	chr1_5586160	chr1_snp168590
snp4063	snp11288	snp27863	snp4063	chr1_5614176	chr1_snp168675
snp4779	snp11289	snp27866	snp4779	chr1_5676931	chr1_snp168901
snp4883	snp11329	snp29170	snp4883	chr1_5678378	chr1_snp168991
snp5586	snp11371	snp39070	snp5586	chr1_5678380	chr1_snp169111
snp5600	snp11398	snp41039	snp5600	chr1_5740821	chr1_snp169152
snp6027	snp11612	snp44403	snp6027	chr1_5824889	chr1_snp169188
snp6598	snp11635	snp45756	snp6598	chr1_5885180	chr1_snp170468
snp6599	snp12304	snp46246	snp6599	chr1_5888371	chr2_snp177060
snp6601	snp12527	snp46573	snp6601	chr1_6010029	chr2_snp186414
snp6763	snp12528	snp46888	snp6763	chr1_6013335	chr2_snp191613
snp6864	snp13280	snp46966	snp6864	chr1_6036793	chr2_snp191650
snp7014	snp13661	snp47563	snp7014	chr1_6036948	chr2_snp199784
snp7365	snp14104	snp51017	snp7365	chr1_6038808	chr2_snp200807
snp7366	snp14576	snp51023	snp7366	chr1_6038830	chr2_snp244029
snp7375	snp14580	snp51036	snp7375	chr1_6038832	chr2_snp244686
snp7407	snp15120	snp51039	snp7407	chr1_6038841	chr2_snp245156
snp7408	snp15179	snp51040	snp7408	chr1_6039351	chr2_snp245180
snp7430	snp15290	snp51042	snp7430	chr1_6042021	chr2_snp263088
snp7691	snp15431	snp51044	snp7691	chr1_6044344	chr2_snp304849
snp7713	snp15510	snp51050	snp7713	chr1_6045519	chr2_snp304879
snp7734	snp15511	snp51296	snp7734	chr1_6047054	chr2_snp332487
snp7753	snp15527	snp52622	snp7753	chr1_6050153	chr2_snp332489
snp7754	snp15631	snp54146	snp7754	chr1_6050436	chr2_snp354796
snp7763	snp16181	snp54536	snp7763	chr1_6050533	chr2_snp354861
snp7854	snp16441	snp54540	snp7854	chr1_6050557	chr3_snp370307
snp7855	snp16634	snp54548	snp7855	chr1_6050922	chr3_snp370516
snp7858	snp17983	snp54549	snp7858	chr1_6051963	chr3_snp370792
snp7965	snp18024	snp54552	snp7965	chr1_6054310	chr3_snp370809
snp7967	snp18028	snp54553	snp7967	chr1_6055464	chr3_snp370827
snp7968	snp18029	snp54556	snp7968	chr1_6056189	chr3_snp370835
snp7969	snp18033	snp54565	snp7969	chr1_6058436	chr3_snp370845
snp8073	snp18116	snp54567	snp8073	chr1_6058615	chr3_snp370853
snp8098	snp23912	snp54568	snp8098	chr1_6058777	chr3_snp371000
snp8101	snp28871	snp54570	snp8101	chr1_6069125	chr3_snp388253
snp8107	snp28876	snp54579	snp8107	chr1_6069131	chr3_snp388258
snp8200	snp29190	snp54580	snp8200	chr1_6072646	chr3_snp388987
snp8222	snp29191	snp54585	snp8222	chr1_6079748	chr3_snp431657
snp8277	snp29211	snp54586	snp8277	chr1_6080069	chr3_snp432295
snp8629	snp29265	snp54587	snp8629	chr1_6083293	chr3_snp432296
snp8630	snp30368	snp57894	snp8630	chr1_6084995	chr3_snp448333
snp8965	snp30977	snp57903	snp8965	chr1_6085173	chr3_snp448334
snp9000	snp32306	snp58029	snp9000	chr1_6086445	chr4_snp451659
snp9167	snp38473	snp58031	snp9167	chr1_6089612	chr4_snp451672
snp9270	snp39002	snp58117	snp9270	chr1_6093433	chr4_snp461093
snp10021	snp39070	snp58452	snp10021	chr1_6093631	chr4_snp461094
snp10060	snp43694	snp58724	snp10060	chr1_6094116	chr4_snp464600
snp10805	snp44825	snp67905	snp10805	chr1_6103120	chr4_snp474896
snp10965	snp45192	snp74456	snp10965	chr1_6109089	chr4_snp476635
snp10997	snp61279	snp86090	snp10997	chr1_6109631	chr4_snp496289
snp11034	snp70520	snp106444	snp11034	chr1_6114015	chr4_snp511373
snp11035	snp70972	snp106784	snp11035	chr1_6118974	chr4_snp513441
snp11043	snp75295	snp107821	snp11043	chr1_6127766	chr4_snp513442
snp11398	snp78752	snp109269	snp11398	chr1_6156805	chr4_snp551038
snp12304	snp78819	snp109273	snp12304	chr1_6559653	chr4_snp557303
snp13191	snp78820	snp109838	snp13191	chr1_6607215	chr4_snp561729
snp13213	snp78825	snp114461	snp13213	chr1_6628219	chr4_snp566928
snp13229	snp78828	snp115250	snp13229	chr1_6629709	chr4_snp566939
snp13649	snp79403	snp116631	snp13649	chr1_6673075	chr4_snp566994
snp13658	snp83351	snp116640	snp13658	chr1_6681438	chr4_snp566999
snp13661	snp83353	snp120257	snp13661	chr1_7034801	chr4_snp567003
snp18024	snp83359	snp122748	snp18024	chr1_7038945	chr4_snp567012
snp18028	snp83360	snp122782	snp18028	chr1_7242626	chr4_snp567016
snp18029	snp83397	snp122850	snp18029	chr1_7475683	chr4_snp567087
snp18033	snp83413	snp125586	snp18033	chr1_7554454	chr4_snp567088
snp20342	snp83439	snp125587	snp20342	chr1_7588872	chr5_snp569289
snp22347	snp83732	snp125989	snp22347	chr1_7602795	chr5_snp572025
snp22356	snp94456	snp125994	snp22356	chr1_7637866	chr5_snp575721
snp22414	snp94716	snp126062	snp22414	chr1_7664164	chr5_snp579418
snp23670	snp94722	snp130822	snp23670	chr1_7665361	chr5_snp580717
snp24327	snp94989	snp131857	snp24327	chr1_7666207	chr5_snp582195
snp24397	snp96285	snp131972	snp24397	chr1_7666477	chr5_snp582203
snp24434	snp97207	snp132085	snp24434	chr1_7667480	chr5_snp582211
snp25022	snp100550	snp135774	snp25022	chr1_7667528	chr5_snp583152
snp27280	snp100553	snp144553	snp27280	chr1_7693501	chr5_snp583178
snp27282	snp101962	snp145548	snp27282	chr1_7693771	chr5_snp583181
snp27311	snp101969	snp147009	snp27311	chr1_7792495	chr5_snp583183
snp27336	snp101986	snp147479	snp27336	chr1_8495382	chr5_snp589276
snp27468	snp102434	snp148116	snp27468	chr1_8711753	chr5_snp593048
snp27472	snp102464	snp148129	snp27472	chr1_8712711	chr5_snp603031
snp28585	snp102659	snp148169	snp28585	chr1_8873137	chr5_snp604267
snp28589	snp102790	snp148173	snp28589	chr1_8880495	chr5_snp604797
snp28590	snp103128	snp148215	snp28590	chr1_8904987	chr5_snp604799
snp28775	snp103251	snp148231	snp28775	chr1_8905051	chr5_snp604808
snp29613	snp103253	snp149952	snp29613	chr1_8905372	chr5_snp604902
snp30331	snp103255	snp149965	snp30331	chr1_8905535	chr5_snp604924
snp31612	snp104401	snp149973	snp31612	chr1_8968947	chr5_snp605172
snp31850	snp104460	snp150710	snp31850	chr1_9161709	chr5_snp606840
snp32747	snp104749	snp150720	snp32747	chr1_9495706	chr5_snp606864
snp32752	snp104758	snp150993	snp32752	chr1_9566988	chr5_snp607966
snp32758	snp104785	snp152293	snp32758	chr1_9571879	chr5_snp607974
snp33247	snp105858	snp156308	snp33247	chr1_9681401	chr5_snp608593
snp33526	snp105923	snp156888	snp33526	chr1_9708418	chr5_snp609055
snp33527	snp106258	snp156889	snp33527	chr1_9716583	chr5_snp609326
snp33539	snp114102	snp156905	snp33539	chr1_9720614	chr5_snp609327
snp33641	snp114111	snp156907	snp33641	chr1_9730952	chr5_snp609662
snp33643	snp114113	snp158915	snp33643	chr1_9731720	chr5_snp609942
snp33654	snp114114	snp160079	snp33654	chr1_9733040	chr5_snp609958
snp33656	snp116273	snp162114	snp33656	chr1_9733153	chr5_snp609959
snp33701	snp119386	snp162907	snp33701	chr1_9733232	chr5_snp609980
snp33702	snp119589	snp162930	snp33702	chr1_9735978	chr5_snp609985
snp33703	snp119643	snp163016	snp33703	chr1_9735984	chr5_snp610011
snp33704	snp121212	snp163204	snp33704	chr1_9736068	chr5_snp610012
snp33731	snp123106	snp163257	snp33731	chr1_9737235	chr5_snp610032
snp33757	snp123110	snp163521	snp33757	chr1_9737376	chr5_snp610035
snp33800	snp123111	snp163705	snp33800	chr1_9737477	chr5_snp610065
snp34116	snp123119	snp163771	snp34116	chr1_9738169	chr5_snp610067
snp34210	snp123148	snp163779	snp34210	chr1_9739962	chr5_snp610075
snp34249	snp125810	snp163798	snp34249	chr1_9761999	chr5_snp610078
snp35337	snp128117	snp163801	snp35337	chr1_9780629	chr5_snp610080
snp35339	snp128215	snp163834	snp35339	chr1_9797531	chr5_snp610081
snp35340	snp128272	snp164158	snp35340	chr1_9819882	chr5_snp610083
snp35343	snp128298	snp167740	snp35343	chr1_9854374	chr5_snp610086
snp35344	snp128324	snp168313	snp35344	chr1_9896480	chr5_snp610088
snp35354	snp135946	snp168519	snp35354	chr1_9899926	chr5_snp610089
snp35355	snp138031	snp172875	snp35355	chr1_9899970	chr5_snp610092
snp35356	snp143263	snp174497	snp35356	chr1_9900796	chr5_snp610098
snp35358	snp143264	snp174498	snp35358	chr1_9901344	chr5_snp610102
snp35359	snp146399	snp174507	snp35359	chr1_9901524	chr5_snp610108
snp35361	snp146400	snp174511	snp35361	chr1_9905261	chr5_snp610141
snp35362	snp146401	snp176367	snp35362	chr1_9907139	chr5_snp610142
snp37346	snp146403	snp176368	snp37346	chr1_9910512	chr5_snp610199
snp37347	snp146404	snp176369	snp37347	chr1_9936089	chr5_snp610828
snp37376	snp146405	snp176375	snp37376	chr1_9936709	chr5_snp610832
snp38286	snp149850	snp176382	snp38286	chr1_10020466	chr5_snp610833
snp38293	snp149940	snp176392	snp38293	chr1_10080488	chr5_snp610835
snp38345	snp149951	snp176415	snp38345	chr1_10210129	chr5_snp610838
snp39002	snp152759	snp176416	snp39002	chr1_10264224	chr5_snp610840
snp39198	snp152764	snp176422	snp39198	chr1_10265721	chr5_snp610848
snp39657	snp154290	snp176427	snp39657	chr1_10292091	chr5_snp610851
snp40702	snp154324	snp176428	snp40702	chr1_10330144	chr5_snp610855
snp45524	snp154390	snp176434	snp45524	chr1_10330313	chr5_snp610859
snp45529	snp154401	snp176440	snp45529	chr1_10337361	chr5_snp610860
snp45530	snp154419	snp176443	snp45530	chr1_10386703	chr5_snp610866
snp45533	snp154921	snp176444	snp45533	chr1_10560444	chr5_snp610873
snp48445	snp155246	snp176447	snp48445	chr1_10562339	chr5_snp610883
snp49332	snp155250	snp176448	snp49332	chr1_10567427	chr5_snp610884
snp50173	snp155318	snp176452	snp50173	chr1_10573015	chr5_snp610893
snp50375	snp155323	snp176455	snp50375	chr1_10573917	chr5_snp610896
snp50387	snp155335	snp176466	snp50387	chr1_10579627	chr5_snp610899
snp50388	snp155772	snp176469	snp50388	chr1_10581236	chr5_snp610900
snp51837	snp156272	snp176472	snp51837	chr1_10581248	chr5_snp610901
snp53631	snp158271	snp176473	snp53631	chr1_10581268	chr5_snp610902
snp55538	snp158573	snp176476	snp55538	chr1_10581270	chr5_snp610905
snp55541	snp158576	snp176489	snp55541	chr1_10581394	chr5_snp610915
snp58442	snp158578	snp176490	snp58442	chr1_10582555	chr5_snp610922
snp70009	snp159273	snp176499	snp70009	chr1_10602090	chr5_snp610924
snp70079	snp160079	snp176502	snp70079	chr1_10618256	chr5_snp610929
snp75295	snp160904	snp176503	snp75295	chr1_10690963	chr5_snp610937
snp75323	snp160968	snp176506	snp75323	chr1_10857809	chr5_snp610939
snp75331	snp161305	snp176511	snp75331	chr1_10927778	chr5_snp610951
snp75336	snp161447	snp176515	snp75336	chr1_11013800	chr5_snp612047
snp77553	snp161502	snp176525	snp77553	chr1_11094965	chr5_snp612104
snp77560	snp161533	snp176539	snp77560	chr1_11416154	chr5_snp612113
snp77564	snp161676	snp176740	snp77564	chr1_11480637	chr5_snp613670
snp77566	snp161677	snp176759	snp77566	chr1_11727373	chr5_snp613703
snp77571	snp161678	snp176767	snp77571	chr1_12930642	chr5_snp613775
snp77574	snp161681	snp176775	snp77574	chr1_13312424	chr5_snp616009
snp77577	snp161743	snp176776	snp77577	chr1_13575427	chr5_snp620398
snp77580	snp161904	snp176778	snp77580	chr1_13581288	chr5_snp622064
snp77581	snp161945	snp176779	snp77581	chr1_13593294	chr5_snp622081
snp77583	snp162059	snp176781	snp77583	chr1_13596870	chr5_snp622109
snp77586	snp162114	snp176782	snp77586	chr1_13600900	chr5_snp622283
snp77587	snp162638	snp176785	snp77587	chr1_14130814	chr5_snp624517
snp77598	snp162650	snp176803	snp77598	chr1_14166962	chr5_snp624522
snp77600	snp162682	snp176812	snp77600	chr1_14213778	chr5_snp637492
snp77601	snp162907	snp176820	snp77601	chr1_14213812	chr5_snp637497
snp77610	snp162930	snp176827	snp77610	chr1_14241589	chr5_snp647348
snp77615	snp162956	snp176829	snp77615	chr1_14243347	chr6_snp656542
snp77617	snp163016	snp176831	snp77617	chr1_14279303	chr6_snp656587
snp77621	snp163053	snp176846	snp77621	chr1_14279736	chr6_snp656936
snp77626	snp163124	snp176847	snp77626	chr1_14279890	chr6_snp657621
snp77637	snp163204	snp176851	snp77637	chr1_14547095	chr6_snp657702
snp77639	snp163257	snp176854	snp77639	chr1_14572779	chr6_snp657707
snp77641	snp163521	snp176855	snp77641	chr1_14584736	chr6_snp657986
snp77646	snp163568	snp176856	snp77646	chr1_14732492	chr6_snp658131
snp77647	snp163604	snp176861	snp77647	chr1_14809648	chr6_snp658132
snp78729	snp163659	snp176873	snp78729	chr1_14810454	chr6_snp658144
snp79236	snp163705	snp176875	snp79236	chr1_14837411	chr6_snp658177
snp79403	snp163709	snp176876	snp79403	chr1_14844068	chr6_snp663145
snp79461	snp163713	snp179251	snp79461	chr1_14874233	chr6_snp664235
snp82543	snp163720	snp179277	snp82543	chr1_14888068	chr6_snp721685
snp82544	snp163727	snp180421	snp82544	chr1_14894995	chr6_snp725678
snp82545	snp163798	snp181601	snp82545	chr1_14895842	chr6_snp735624
snp84923	snp163801	snp183967	snp84923	chr1_14896847	chr7_snp739498
snp84924	snp163834	snp184036	snp84924	chr1_14991398	chr7_snp739504
snp84926	snp163873	snp184039	snp84926	chr1_15224756	chr7_snp739509
snp92749	snp164034	snp184042	snp92749	chr1_15234417	chr7_snp739510
snp93501	snp164158	snp184045	snp93501	chr1_15237775	chr7_snp762593
snp94664	snp164169	snp184048	snp94664	chr1_15280882	chr7_snp790812
snp94669	snp164171	snp184058	snp94669	chr1_15293017	chr7_snp804518
snp97533	snp164414	snp184061	snp97533	chr1_15294074	chr7_snp808536
snp97549	snp164433	snp184100	snp97549	chr1_15294470	chr7_snp835233
snp97701	snp164650	snp184104	snp97701	chr1_15317971	chr7_snp835332
snp97784	snp164684	snp184105	snp97784	chr1_15320833	chr7_snp849581
snp97975	snp164688	snp184106	snp97975	chr1_15413380	chr8_snp873964
snp97977	snp164690	snp184377	snp97977	chr1_15413455	chr8_snp874165
snp100292	snp164770	snp184386	snp100292	chr1_15427346	chr8_snp874167
snp100469	snp164831	snp184388	snp100469	chr1_15446537	chr8_snp874170
snp100474	snp164868	snp184392	snp100474	chr1_15448379	chr8_snp874225
snp102928	snp164875	snp184397	snp102928	chr1_15455604	chr8_snp876149
snp103253	snp164932	snp185061	snp103253	chr1_15459041	chr8_snp877133
snp104401	snp165304	snp185707	snp104401	chr1_15478103	chr8_snp879057
snp104460	snp165413	snp186405	snp104460	chr1_15503636	chr8_snp879061
snp106361	snp165421	snp186414	snp106361	chr1_15504885	chr8_snp879065
snp106416	snp165447	snp187300	snp106416	chr1_15518907	chr8_snp880114
snp106808	snp165544	snp187485	snp106808	chr1_15523343	chr8_snp882208
snp107199	snp165591	snp188253	snp107199	chr1_15768898	chr8_snp882209
snp107946	snp165596	snp188254	snp107946	chr1_15867645	chr8_snp882211
snp108036	snp167589	snp188255	snp108036	chr1_16354284	chr8_snp882216
snp108454	snp167733	snp188259	snp108454	chr1_16743386	chr8_snp882217
snp108462	snp168160	snp188263	snp108462	chr1_17081206	chr8_snp885517
snp108470	snp168252	snp188265	snp108470	chr1_17966353	chr8_snp885534
snp108478	snp168439	snp188267	snp108478	chr1_17966738	chr8_snp897893
snp108532	snp168449	snp188314	snp108532	chr1_17966818	chr8_snp898030
snp108723	snp168458	snp188316	snp108723	chr1_17967974	chr8_snp898042
snp108828	snp168509	snp188329	snp108828	chr1_17985277	chr8_snp905099
snp108843	snp168510	snp188331	snp108843	chr1_17985300	chr8_snp911078
snp108998	snp168567	snp188389	snp108998	chr1_18177144	chr8_snp911079
snp109633	snp168582	snp188393	snp109633	chr1_18350898	chr8_snp924198
snp111204	snp168585	snp188394	snp111204	chr1_18370561	chr8_snp924199
snp111649	snp168589	snp188415	snp111649	chr1_18370982	chr8_snp924200
snp113107	snp168590	snp188416	snp113107	chr1_18389575	chr8_snp924202
snp113116	snp168675	snp188417	snp113116	chr1_18428928	chr8_snp936226
snp113117	snp168813	snp188431	snp113117	chr1_18460739	chr8_snp938621
snp113932	snp168901	snp188433	snp113932	chr1_18496008	chr8_snp938773
snp114278	snp168991	snp188437	snp114278	chr1_18496908	chr8_snp943450
snp114282	snp169111	snp188440	snp114282	chr1_18497834	chr8_snp943454
snp114462	snp169152	snp188461	snp114462	chr1_18501467	chr8_snp943460
snp114531	snp169188	snp188677	snp114531	chr1_18503087	chr8_snp943475
snp114532	snp169528	snp188792	snp114532	chr1_18503194	chr8_snp943516
snp114537	snp169561	snp188799	snp114537	chr1_18509502	chr8_snp943527
snp115409	snp170312	snp188800	snp115409	chr1_18519055	chr8_snp943810
snp115414	snp170318	snp188803	snp115414	chr1_18519126	chr8_snp943933
snp115655	snp170468	snp188804	snp115655	chr1_18522109	chr8_snp943938
snp115662	snp171189	snp189332	snp115662	chr1_18524995	chr8_snp944001
snp115891	snp171230	snp189333	snp115891	chr1_18525216	chr8_snp944032
snp116006	snp173124	snp189334	snp116006	chr1_18526491	chr8_snp949773
snp116013	snp173341	snp189335	snp116013	chr1_18528472	chr8_snp949777
snp116016	snp173436	snp189337	snp116016	chr1_18529109	chr8_snp949780
snp116017	snp173487	snp189341	snp116017	chr1_18661808	chr9_snp971468
snp116024	snp173524	snp189345	snp116024	chr1_18803186	chr9_snp971493
snp116025	snp173555	snp189709	snp116025	chr1_18803532	chr9_snp988255
snp116026	snp174139	snp189729	snp116026	chr1_18879571	chr9_snp988256
snp116127	snp174287	snp189732	snp116127	chr1_18914192	chr9_snp988261
snp117930	snp174300	snp189734	snp117930	chr1_19006628	chr9_snp988262
snp117945	snp177044	snp189743	snp117945	chr1_19145708	chr9_snp995064
snp117957	snp177054	snp192271	snp117957	chr1_19161107	chr9_snp996222
snp117979	snp177055	snp192372	snp117979	chr1_19165531	chr9_snp999237
snp117982	snp177060	snp192734	snp117982	chr1_19194509	chr9_snp999291
snp117984	snp177063	snp197831	snp117984	chr1_19195094	chr9_snp999326
snp117995	snp177067	snp198887	snp117995	chr1_19196189	chr9_snp1002559
snp118119	snp177069	snp199432	snp118119	chr1_19352011	chr9_snp1002604
snp118193	snp177075	snp204550	snp118193	chr1_19420247	chr9_snp1002607
snp118333	snp177114	snp206721	snp118333	chr1_19421226	chr9_snp1002608
snp118426	snp177117	snp208316	snp118426	chr1_19432729	chr9_snp1002620
snp118432	snp177122	snp210190	snp118432	chr1_19499724	chr9_snp1002623
snp118434	snp177133	snp212238	snp118434	chr1_19517619	chr9_snp1002629
snp118438	snp177141	snp212241	snp118438	chr1_19604729	chr9_snp1002630
snp118439	snp177167	snp212257	snp118439	chr1_19668201	chr9_snp1004223
snp118441	snp177175	snp213604	snp118441	chr1_19774624	chr9_snp1012568
snp118445	snp177184	snp213858	snp118445	chr1_19777981	chr9_snp1012577
snp118448	snp177270	snp214596	snp118448	chr1_19853685	chr9_snp1036364
snp118449	snp177271	snp214858	snp118449	chr1_19853975	chr9_snp1038502
snp118922	snp177320	snp216054	snp118922	chr1_19859174	chr9_snp1038504
snp120046	snp177323	snp216056	snp120046	chr1_19992474	chr9_snp1038529
snp121952	snp177325	snp216064	snp121952	chr1_20045222	chr9_snp1049987
snp122129	snp177327	snp216065	snp122129	chr1_20070726	chr9_snp1052814
snp122451	snp177328	snp216069	snp122451	chr1_20071101	chr9_snp1052815
snp122452	snp177329	snp216070	snp122452	chr1_20128964	chr9_snp1066826
snp122453	snp177491	snp216108	snp122453	chr1_20191873	chr9_snp1066832
snp122761	snp177654	snp216462	snp122761	chr1_20200856	chr9_snp1066833
snp124037	snp177676	snp216465	snp124037	chr1_20271740	chr9_snp1066834
snp124038	snp177679	snp216482	snp124038	chr1_20423311	chr9_snp1066835
snp124088	snp177846	snp219020	snp124088	chr1_20425138	chr9_snp1066836
snp124381	snp177887	snp220595	snp124381	chr1_20426729	chr1_snp7536
snp124420	snp177888	snp220597	snp124420	chr1_20429529	chr1_snp8273
snp124757	snp178047	snp220632	snp124757	chr1_20429638	chr1_snp8276
snp125134	snp178108	snp220997	snp125134	chr1_20430903	chr1_snp8481
snp125137	snp178423	snp221326	snp125137	chr1_20430972	chr1_snp10377
snp125139	snp178427	snp225800	snp125139	chr1_20451330	chr1_snp11283
snp126551	snp178679	snp226049	snp126551	chr1_20451847	chr1_snp11288
snp126559	snp178985	snp227656	snp126559	chr1_20452199	chr1_snp11289
snp127693	snp179018	snp234031	snp127693	chr1_20462144	chr1_snp13280
snp127705	snp179040	snp234032	snp127705	chr1_20518148	chr1_snp14104
snp127729	snp179261	snp234033	snp127729	chr1_20522242	chr1_snp14576
snp127840	snp179265	snp234036	snp127840	chr1_20662377	chr1_snp14580
snp127847	snp179327	snp234037	snp127847	chr1_20738109	chr1_snp15290
snp127915	snp179330	snp234038	snp127915	chr1_20873720	chr1_snp15431
snp127919	snp179333	snp234040	snp127919	chr1_20877517	chr1_snp15510
snp127926	snp179343	snp234041	snp127926	chr1_20929934	chr1_snp15511
snp127930	snp179351	snp238714	snp127930	chr1_20944543	chr1_snp15527
snp127935	snp179353	snp241102	snp127935	chr1_20960117	chr1_snp15631
snp127992	snp179382	snp241336	snp127992	chr1_20960280	chr1_snp16441
snp128105	snp179474	snp241494	snp128105	chr1_20962426	chr1_snp16634
snp128212	snp180635	snp243825	snp128212	chr1_21092514	chr1_snp18116
snp128213	snp180655	snp244516	snp128213	chr1_21110173	chr1_snp29211
snp128215	snp180728	snp246448	snp128215	chr1_21137725	chr1_snp29265
snp130325	snp180729	snp246617	snp130325	chr1_21207930	chr1_snp30977
snp130326	snp181334	snp249322	snp130326	chr1_21211233	chr1_snp32306
snp130327	snp181411	snp260328	snp130327	chr1_21549495	chr1_snp38473
snp130335	snp181438	snp266135	snp130335	chr1_21582522	chr1_snp44825
snp130339	snp181678	snp271704	snp130339	chr1_21723525	chr1_snp45192
snp130340	snp181771	snp274219	snp130340	chr1_21820549	chr1_snp94456
snp130348	snp181851	snp276129	snp130348	chr1_21835520	chr1_snp94716
snp130349	snp182140	snp276444	snp130349	chr1_21845279	chr1_snp94722
snp130350	snp182147	snp284246	snp130350	chr1_21863288	chr1_snp94989
snp130822	snp182212	snp301312	snp130822	chr1_21863331	chr1_snp96285
snp132412	snp182296	snp309628	snp132412	chr1_21895093	chr1_snp97207
snp132966	snp183220	snp310470	snp132966	chr1_21932946	chr1_snp101962
snp132976	snp183556	snp310471	snp132976	chr1_21936442	chr1_snp101969
snp134526	snp183662	snp318207	snp134526	chr1_21942307	chr1_snp101986
snp134533	snp183735	snp318299	snp134533	chr1_22001511	chr1_snp102434
snp134737	snp183872	snp320749	snp134737	chr1_22210434	chr1_snp102464
snp134739	snp183888	snp328104	snp134739	chr1_22334693	chr1_snp102659
snp134749	snp183901	snp328786	snp134749	chr1_22879177	chr1_snp102790
snp134801	snp183903	snp328914	snp134801	chr1_22942982	chr1_snp103128
snp134803	snp184824	snp333954	snp134803	chr1_22943460	chr1_snp104749
snp134827	snp184825	snp334630	snp134827	chr1_22947314	chr1_snp104758
snp134832	snp184841	snp343187	snp134832	chr1_22951195	chr1_snp104785
snp135187	snp184842	snp343190	snp135187	chr1_22975212	chr1_snp105858
snp135188	snp184849	snp343216	snp135188	chr1_23064690	chr1_snp105923
snp136794	snp184850	snp343220	snp136794	chr1_23079504	chr1_snp106258
snp136831	snp184852	snp343222	snp136831	chr1_23089713	chr1_snp114102
snp136842	snp184853	snp343234	snp136842	chr1_23163724	chr1_snp114111
snp137412	snp184857	snp343240	snp137412	chr1_23368415	chr1_snp114114
snp138040	snp184862	snp343241	snp138040	chr1_23468819	chr1_snp119643
snp138240	snp184873	snp343244	snp138240	chr1_23642379	chr1_snp123106
snp138435	snp185382	snp343245	snp138435	chr1_23941203	chr1_snp123110
snp138436	snp185530	snp343247	snp138436	chr1_23945022	chr1_snp123111
snp139106	snp186073	snp346345	snp139106	chr1_23945229	chr1_snp123119
snp140436	snp186270	snp348267	snp140436	chr1_23946106	chr1_snp128324
snp144102	snp186542	snp348493	snp144102	chr1_23949592	chr1_snp138031
snp144103	snp186876	snp349229	snp144103	chr1_24017803	chr1_snp143263
snp144104	snp187489	snp353036	snp144104	chr1_24329576	chr1_snp143264
snp144106	snp187490	snp353156	snp144106	chr1_24405619	chr1_snp149940
snp144108	snp187494	snp353515	snp144108	chr1_24420968	chr1_snp149951
snp144113	snp187532	snp353559	snp144113	chr1_24431017	chr1_snp152759
snp144117	snp187571	snp353958	snp144117	chr1_24431266	chr1_snp152764
snp144118	snp188082	snp354091	snp144118	chr1_24431705	chr1_snp154921
snp144119	snp188085	snp354096	snp144119	chr1_24432885	chr1_snp156272
snp144189	snp188088	snp354109	snp144189	chr1_24880236	chr1_snp158573
snp144264	snp188821	snp354114	snp144264	chr1_24884147	chr1_snp158576
snp149819	snp188878	snp354125	snp149819	chr1_24886737	chr1_snp158578
snp149822	snp189918	snp354172	snp149822	chr1_24937426	chr1_snp159273
snp149850	snp189939	snp354335	snp149850	chr1_24938454	chr1_snp160904
snp150243	snp189962	snp354495	snp150243	chr1_24944515	chr1_snp160968
snp150590	snp189970	snp354861	snp150590	chr1_25401053	chr1_snp161447
snp152718	snp189971	snp354870	snp152718	chr1_25552264	chr1_snp161502
snp152719	snp190371	snp355307	snp152719	chr1_25566240	chr1_snp161533
snp152724	snp190535	snp355489	snp152724	chr1_25577678	chr1_snp161676
snp153808	snp190551	snp355499	snp153808	chr1_25584586	chr1_snp161677
snp154324	snp190553	snp355627	snp154324	chr1_25728543	chr1_snp161678
snp154390	snp190577	snp356542	snp154390	chr1_26471252	chr1_snp161681
snp154401	snp190684	snp358672	snp154401	chr1_26561408	chr1_snp161743
snp154419	snp190685	snp358842	snp154419	chr1_26595825	chr1_snp162638
snp155250	snp190718	snp370307	snp155250	chr1_26768685	chr1_snp162682
snp155318	snp190797	snp370516	snp155318	chr1_26947204	chr1_snp163053
snp155323	snp190805	snp387253	snp155323	chr1_27067078	chr1_snp163124
snp155335	snp191100	snp387393	snp155335	chr1_27244879	chr1_snp163204
snp160902	snp191120	snp387407	snp160902	chr1_27245942	chr1_snp163727
snp161046	snp191256	snp387426	snp161046	chr1_27280158	chr1_snp163873
snp161052	snp191404	snp388212	snp161052	chr1_27281653	chr1_snp164034
snp161253	snp191564	snp388217	snp161253	chr1_27328403	chr1_snp164169
snp161305	snp191584	snp388338	snp161305	chr1_27353734	chr1_snp164770
snp161545	snp191587	snp388341	snp161545	chr1_27354548	chr1_snp164831
snp161904	snp191613	snp388349	snp161904	chr1_27357189	chr1_snp164868
snp161945	snp191650	snp388533	snp161945	chr1_27370396	chr1_snp165304
snp162059	snp191733	snp388566	snp162059	chr1_27401456	chr1_snp165413
snp162114	snp191774	snp388567	snp162114	chr1_27403570	chr1_snp165421
snp162907	snp191934	snp388678	snp162907	chr1_27407941	chr1_snp165447
snp162930	snp191945	snp388679	snp162930	chr1_27457450	chr1_snp165544
snp162956	snp192109	snp388681	snp162956	chr1_27514090	chr1_snp165591
snp163016	snp192704	snp388701	snp163016	chr1_27535285	chr1_snp167589
snp163257	snp192705	snp388709	snp163257	chr1_27590847	chr1_snp167733
snp163521	snp192714	snp388716	snp163521	chr1_27662380	chr1_snp168160
snp163568	snp192729	snp389164	snp163568	chr1_27744390	chr1_snp168252
snp163604	snp193910	snp389167	snp163604	chr1_27776811	chr1_snp168439
snp163659	snp195077	snp389884	snp163659	chr1_27879768	chr1_snp168458
snp163705	snp195358	snp389926	snp163705	chr1_27888600	chr1_snp168567
snp163709	snp195366	snp390407	snp163709	chr1_27906091	chr1_snp168582
snp163713	snp195940	snp390500	snp163713	chr1_27980367	chr1_snp168585
snp163834	snp195942	snp390552	snp163834	chr1_28073186	chr1_snp168813
snp164158	snp195952	snp390749	snp164158	chr1_28336675	chr1_snp169528
snp164875	snp196152	snp391834	snp164875	chr1_28379703	chr1_snp169561
snp167857	snp196307	snp392078	snp167857	chr1_28420109	chr1_snp170312
snp168589	snp196869	snp392386	snp168589	chr1_28461268	chr1_snp170318
snp168590	snp199784	snp392394	snp168590	chr1_28524808	chr1_snp173124
snp168675	snp200494	snp392670	snp168675	chr1_28541190	chr1_snp173436
snp168901	snp203516	snp392758	snp168901	chr1_28541450	chr1_snp173524
snp168991	snp203545	snp399215	snp168991	chr1_28551410	chr1_snp173555
snp169111	snp203963	snp399247	snp169111	chr1_28553428	chr1_snp174287
snp169152	snp204259	snp401460	snp169152	chr1_28763672	chr1_snp174300
snp169188	snp204439	snp402085	snp169188	chr1_29762951	chr2_snp177067
snp170468	snp204444	snp405179	snp170468	chr1_31716483	chr2_snp177075
snp174514	snp204514	snp405182	snp174514	chr1_31829386	chr2_snp177122
snp174532	snp204528	snp407651	snp174532	chr1_31926058	chr2_snp177141
snp174743	snp205492	snp408083	snp174743	chr1_33903949	chr2_snp177175
snp177060	snp205493	snp408807	snp177060	chr1_33913634	chr2_snp177270
snp177745	snp205987	snp412780	snp177745	chr1_36252311	chr2_snp177271
snp177746	snp206220	snp412835	snp177746	chr1_36679226	chr2_snp177320
snp182358	snp206319	snp416852	snp182358	chr1_38379469	chr2_snp177323
snp184331	snp207059	snp416977	snp184331	chr1_38980341	chr2_snp177327
snp184338	snp207420	snp420307	snp184338	chr1_39578374	chr2_snp177328
snp184339	snp207758	snp424849	snp184339	chr1_40987101	chr2_snp177329
snp185842	snp208210	snp425317	snp185842	chr1_43118538	chr2_snp177491
snp185843	snp209518	snp425609	snp185843	chr1_47333080	chr2_snp177654
snp185852	snp211730	snp425925	snp185852	chr1_51419783	chr2_snp177676
snp185856	snp211745	snp425946	snp185856	chr1_51419932	chr2_snp177679
snp185860	snp212498	snp429877	snp185860	chr1_51419975	chr2_snp177846
snp185863	snp216839	snp430020	snp185863	chr1_51684470	chr2_snp177887
snp185866	snp217023	snp430220	snp185866	chr1_51684964	chr2_snp177888
snp186407	snp217032	snp430238	snp186407	chr1_52520804	chr2_snp178047
snp186414	snp217033	snp430254	snp186414	chr1_52523654	chr2_snp178423
snp187226	snp217037	snp431657	snp187226	chr1_52549359	chr2_snp178427
snp187306	snp218962	snp431841	snp187306	chr1_52549423	chr2_snp178985
snp187907	snp225796	snp431842	snp187907	chr1_52558579	chr2_snp179261
snp188081	snp226792	snp431900	snp188081	chr1_52560125	chr2_snp179265
snp188085	snp230448	snp431937	snp188085	chr1_52560935	chr2_snp179327
snp188088	snp231375	snp435096	snp188088	chr1_52561876	chr2_snp179333
snp188442	snp231413	snp435173	snp188442	chr1_52583108	chr2_snp179343
snp188454	snp232697	snp435182	snp188454	chr1_53924636	chr2_snp179351
snp188485	snp235166	snp435213	snp188485	chr1_54721028	chr2_snp179353
snp188504	snp235928	snp436511	snp188504	chr1_55220851	chr2_snp179382
snp188530	snp235929	snp437941	snp188530	chr1_58412815	chr2_snp179474
snp188542	snp235931	snp439770	snp188542	chr1_58642773	chr2_snp180655
snp188570	snp235933	snp439771	snp188570	chr1_58988921	chr2_snp181334
snp188638	snp235935	snp440789	snp188638	chr1_60242821	chr2_snp181411
snp188821	snp235939	snp441649	snp188821	chr1_60243336	chr2_snp181438
snp188853	snp235941	snp441843	snp188853	chr1_60243480	chr2_snp181771
snp188872	snp235943	snp446424	snp188872	chr1_60244486	chr2_snp182140
snp188873	snp235944	snp448417	snp188873	chr1_62608569	chr2_snp182147
snp188875	snp235949	snp448435	snp188875	chr1_62741598	chr2_snp182296
snp188878	snp235957	snp448474	snp188878	chr1_63339355	chr2_snp183220
snp189632	snp236953	snp448475	snp189632	chr1_64083607	chr2_snp183556
snp189646	snp237138	snp448476	snp189646	chr1_64244931	chr2_snp183735
snp189647	snp237524	snp448478	snp189647	chr1_64435366	chr2_snp183872
snp189649	snp237581	snp448481	snp189649	chr1_65453054	chr2_snp183888
snp189650	snp238213	snp449739	snp189650	chr1_65527254	chr2_snp183901
snp189651	snp238621	snp449752	snp189651	chr1_65775227	chr2_snp183903
snp189654	snp239864	snp451828	snp189654	chr1_65827458	chr2_snp184824
snp189655	snp239865	snp454356	snp189655	chr1_65849222	chr2_snp184825
snp190373	snp240197	snp457057	snp190373	chr1_65930842	chr2_snp184841
snp190570	snp240220	snp457058	snp190570	chr1_66063733	chr2_snp184842
snp191613	snp240392	snp457585	snp191613	chr1_66474958	chr2_snp184849
snp191650	snp241455	snp457594	snp191650	chr1_66479094	chr2_snp184850
snp194179	snp241463	snp457838	snp194179	chr1_66505978	chr2_snp184852
snp195694	snp242715	snp458829	snp195694	chr1_66533028	chr2_snp184853
snp196603	snp242874	snp458975	snp196603	chr1_66601029	chr2_snp184857
snp196895	snp242881	snp460041	snp196895	chr1_66601121	chr2_snp184862
snp197669	snp242886	snp460059	snp197669	chr1_66601231	chr2_snp184873
snp197692	snp242887	snp461093	snp197692	chr1_66605203	chr2_snp185530
snp197695	snp242888	snp461094	snp197695	chr1_66734498	chr2_snp186073
snp199784	snp242894	snp461141	snp199784	chr1_66784769	chr2_snp186270
snp200807	snp242896	snp461157	snp200807	chr1_66941181	chr2_snp186542
snp203622	snp242897	snp461533	snp203622	chr1_66941489	chr2_snp186876
snp204932	snp242902	snp461543	snp204932	chr1_66959193	chr2_snp187489
snp206721	snp242910	snp461581	snp206721	chr1_66960824	chr2_snp187490
snp207823	snp242911	snp461582	snp207823	chr1_66989731	chr2_snp187494
snp208210	snp242918	snp461583	snp208210	chr1_66993074	chr2_snp187571
snp209561	snp243057	snp461584	snp209561	chr1_66997002	chr2_snp188082
snp209564	snp243376	snp461763	snp209564	chr1_67013903	chr2_snp189939
snp209595	snp243407	snp461852	snp209595	chr1_67016047	chr2_snp189970
snp209611	snp243682	snp462179	snp209611	chr1_67017944	chr2_snp189971
snp210028	snp243685	snp462605	snp210028	chr1_67022222	chr2_snp190371
snp211188	snp243700	snp462950	snp211188	chr1_67023589	chr2_snp190535
snp212016	snp243707	snp462966	snp212016	chr1_67031276	chr2_snp190551
snp212019	snp243717	snp463000	snp212019	chr1_67034778	chr2_snp190553
snp214416	snp243728	snp463025	snp214416	chr1_67067701	chr2_snp190684
snp214543	snp243732	snp463253	snp214543	chr1_67079025	chr2_snp190685
snp214849	snp243809	snp463465	snp214849	chr1_67079623	chr2_snp190718
snp215999	snp243813	snp463485	snp215999	chr1_67081835	chr2_snp190797
snp216839	snp243868	snp463538	snp216839	chr1_67083809	chr2_snp190805
snp217032	snp243905	snp464272	snp217032	chr1_67091237	chr2_snp191256
snp217033	snp243914	snp464600	snp217033	chr1_67095102	chr2_snp191404
snp217037	snp243916	snp465048	snp217037	chr1_67130141	chr2_snp191564
snp221034	snp243917	snp465195	snp221034	chr1_67132321	chr2_snp191584
snp225796	snp243953	snp465662	snp225796	chr1_67142965	chr2_snp191587
snp227579	snp243954	snp465674	snp227579	chr1_67225885	chr2_snp191733
snp228481	snp244029	snp465836	snp228481	chr1_67250465	chr2_snp191774
snp229268	snp244036	snp465838	snp229268	chr1_67379320	chr2_snp191934
snp230878	snp244233	snp466028	snp230878	chr1_67380792	chr2_snp191945
snp230898	snp244243	snp466059	snp230898	chr1_67405871	chr2_snp192109
snp230908	snp244552	snp466160	snp230908	chr1_67888042	chr2_snp192704
snp230923	snp244598	snp466488	snp230923	chr1_68040732	chr2_snp192705
snp231338	snp244684	snp466552	snp231338	chr1_68097809	chr2_snp192714
snp231345	snp244686	snp466815	snp231345	chr1_68159009	chr2_snp192729
snp231348	snp244723	snp466907	snp231348	chr1_68455625	chr2_snp193910
snp231372	snp244752	snp466917	snp231372	chr1_68976528	chr2_snp195077
snp231448	snp245007	snp466987	snp231448	chr1_68977379	chr2_snp195358
snp231462	snp245156	snp467046	snp231462	chr1_68985316	chr2_snp195366
snp231466	snp245180	snp467077	snp231466	chr1_69253542	chr2_snp195940
snp233351	snp245203	snp468337	snp233351	chr1_69258748	chr2_snp196152
snp233427	snp246813	snp470950	snp233427	chr1_69275877	chr2_snp196307
snp234047	snp246814	snp471143	snp234047	chr1_69278908	chr2_snp200494
snp236370	snp246894	snp471831	snp236370	chr1_69409909	chr2_snp203516
snp236402	snp249161	snp472066	snp236402	chr1_69450189	chr2_snp203545
snp236407	snp249164	snp479014	snp236407	chr1_69450282	chr2_snp203963
snp236435	snp249173	snp485133	snp236435	chr1_70874832	chr2_snp204259
snp237393	snp249174	snp485134	snp237393	chr1_70888610	chr2_snp205987
snp237394	snp249177	snp496091	snp237394	chr1_70889603	chr2_snp206220
snp237459	snp249178	snp511373	snp237459	chr1_70889787	chr2_snp206319
snp237474	snp249186	snp516617	snp237474	chr1_70897172	chr2_snp207059
snp237489	snp249187	snp516856	snp237489	chr1_70915760	chr2_snp207420
snp237520	snp249188	snp516869	snp237520	chr1_70927309	chr2_snp207758
snp238121	snp249190	snp517877	snp238121	chr1_70944489	chr2_snp211730
snp238125	snp249290	snp518410	snp238125	chr1_70944558	chr2_snp211745
snp238259	snp249322	snp523468	snp238259	chr1_70946049	chr2_snp212498
snp242049	snp249336	snp525954	snp242049	chr1_70946173	chr2_snp218962
snp242051	snp249337	snp525981	snp242051	chr1_70947859	chr2_snp226792
snp242052	snp250045	snp526028	snp242052	chr1_70952306	chr2_snp230448
snp242053	snp250051	snp526042	snp242053	chr1_70967202	chr2_snp232697
snp242054	snp251559	snp530733	snp242054	chr1_71011459	chr2_snp235957
snp242055	snp253974	snp531571	snp242055	chr1_71013283	chr2_snp237138
snp243190	snp254950	snp531574	snp243190	chr1_71013605	chr2_snp237581
snp243232	snp256854	snp531575	snp243232	chr1_71017050	chr2_snp238213
snp243233	snp258330	snp538564	snp243233	chr1_71074974	chr2_snp238621
snp243248	snp258785	snp538741	snp243248	chr1_71113359	chr2_snp239864
snp243258	snp259730	snp540074	snp243258	chr1_71150386	chr2_snp239865
snp243522	snp260321	snp540966	snp243522	chr1_71166536	chr2_snp240197
snp244013	snp260359	snp540979	snp244013	chr1_71170831	chr2_snp240220
snp244015	snp260476	snp540981	snp244015	chr1_71227977	chr2_snp241455
snp244029	snp260820	snp540983	snp244029	chr1_71383909	chr2_snp241463
snp244064	snp261959	snp546525	snp244064	chr1_71384499	chr2_snp242715
snp244065	snp262167	snp546543	snp244065	chr1_71390292	chr2_snp242874
snp244066	snp262198	snp546546	snp244066	chr1_71425048	chr2_snp242881
snp244067	snp262308	snp549735	snp244067	chr1_71465232	chr2_snp242887
snp244068	snp262310	snp549790	snp244068	chr1_71466709	chr2_snp242888
snp244361	snp262313	snp550839	snp244361	chr1_71466894	chr2_snp242894
snp244421	snp262501	snp552513	snp244421	chr1_71502285	chr2_snp242896
snp244686	snp262919	snp552632	snp244686	chr1_71502302	chr2_snp242897
snp245007	snp263088	snp552660	snp245007	chr1_71514238	chr2_snp242902
snp245156	snp263097	snp552662	snp245156	chr1_71554491	chr2_snp242910
snp245180	snp263105	snp554359	snp245180	chr1_71585683	chr2_snp242911
snp248925	snp263310	snp554361	snp248925	chr1_71660262	chr2_snp242918
snp248933	snp263376	snp554363	snp248933	chr1_71661344	chr2_snp243057
snp250636	snp265083	snp560499	snp250636	chr1_71666733	chr2_snp243376
snp250642	snp267653	snp560519	snp250642	chr1_71907324	chr2_snp243407
snp254656	snp267836	snp560560	snp254656	chr1_71940584	chr2_snp243682
snp254802	snp274219	snp560617	snp254802	chr1_72030535	chr2_snp243685
snp262065	snp277324	snp560629	snp262065	chr1_72054295	chr2_snp243700
snp262067	snp278032	snp560867	snp262067	chr1_72082544	chr2_snp243707
snp263088	snp278140	snp561152	snp263088	chr1_72204452	chr2_snp243732
snp264895	snp278885	snp561154	snp264895	chr1_72209022	chr2_snp243809
snp264898	snp279707	snp561933	snp264898	chr1_72265729	chr2_snp243813
snp264908	snp283970	snp562036	snp264908	chr1_72266066	chr2_snp243868
snp266528	snp283972	snp562083	snp266528	chr1_72438098	chr2_snp243905
snp268597	snp283987	snp563077	snp268597	chr1_72452809	chr2_snp243914
snp268602	snp283991	snp563081	snp268602	chr1_72453739	chr2_snp243916
snp268779	snp284127	snp563122	snp268779	chr1_72877421	chr2_snp243917
snp271005	snp284173	snp563148	snp271005	chr1_72883331	chr2_snp243953
snp274216	snp284246	snp563319	snp274216	chr1_72886193	chr2_snp243954
snp274220	snp286622	snp564382	snp274220	chr1_72888515	chr2_snp244552
snp284246	snp286979	snp566848	snp284246	chr1_72944181	chr2_snp244598
snp294002	snp287020	snp566856	snp294002	chr1_73095690	chr2_snp244684
snp298280	snp289906	snp566866	snp298280	chr1_73177469	chr2_snp244723
snp298285	snp289907	snp566908	snp298285	chr1_73187379	chr2_snp244752
snp298290	snp290923	snp566915	snp298290	chr1_73221344	chr2_snp245203
snp298291	snp291194	snp566924	snp298291	chr1_73311211	chr2_snp246813
snp298301	snp296376	snp566928	snp298301	chr1_73336898	chr2_snp246814
snp298303	snp296609	snp566935	snp298303	chr1_73341798	chr2_snp246894
snp298317	snp296639	snp566936	snp298317	chr1_73363068	chr2_snp251559
snp298320	snp298280	snp566939	snp298320	chr1_73483782	chr2_snp253974
snp298321	snp298285	snp566989	snp298321	chr1_73608841	chr2_snp254950
snp298322	snp298290	snp566990	snp298322	chr1_73616307	chr2_snp258330
snp301312	snp298291	snp566992	snp301312	chr1_73635411	chr2_snp258785
snp304849	snp298292	snp566994	snp304849	chr1_73642572	chr2_snp259730
snp304879	snp298293	snp566999	snp304879	chr1_73659433	chr2_snp260321
snp316838	snp298296	snp567000	snp316838	chr1_73679639	chr2_snp260359
snp316988	snp298298	snp567003	snp316988	chr1_73700759	chr2_snp260820
snp317535	snp298300	snp567012	snp317535	chr1_73801151	chr2_snp261959
snp318295	snp298301	snp567016	snp318295	chr1_73827291	chr2_snp262167
snp320479	snp298303	snp567017	snp320479	chr1_73839505	chr2_snp262308
snp320720	snp298312	snp567020	snp320720	chr1_73902884	chr2_snp262313
snp320743	snp298317	snp567021	snp320743	chr1_74151612	chr2_snp262919
snp320812	snp298320	snp567027	snp320812	chr1_74283556	chr2_snp263097
snp320822	snp298321	snp567029	snp320822	chr1_74328292	chr2_snp263105
snp320994	snp298322	snp567087	snp320994	chr1_74336320	chr2_snp263310
snp321428	snp299505	snp567088	snp321428	chr1_74337327	chr2_snp263376
snp322556	snp300604	snp567110	snp322556	chr1_74352156	chr2_snp265083
snp322558	snp300630	snp567112	snp322558	chr1_74386401	chr2_snp267653
snp322560	snp300633	snp567256	snp322560	chr1_74404985	chr2_snp267836
snp322564	snp301010	snp567270	snp322564	chr1_74623493	chr2_snp277324
snp322566	snp301016	snp567284	snp322566	chr1_75253311	chr2_snp278885
snp322567	snp304756	snp567321	snp322567	chr1_75253327	chr2_snp279707
snp322568	snp304821	snp567330	snp322568	chr1_75337216	chr2_snp286622
snp322578	snp304834	snp568306	snp322578	chr1_75363617	chr2_snp286979
snp322579	snp304847	snp568342	snp322579	chr1_75379370	chr2_snp287020
snp322580	snp304849	snp568349	snp322580	chr1_75823221	chr2_snp289906
snp322581	snp304850	snp568357	snp322581	chr1_75847848	chr2_snp289907
snp322595	snp304855	snp568359	snp322595	chr1_76417173	chr2_snp291194
snp322597	snp304872	snp568360	snp322597	chr1_77055018	chr2_snp296376
snp322600	snp304879	snp568361	snp322600	chr1_77196074	chr2_snp296609
snp322606	snp304896	snp568365	snp322606	chr1_77202782	chr2_snp296639
snp322609	snp304902	snp568369	snp322609	chr1_77203072	chr2_snp299505
snp322616	snp304911	snp568376	snp322616	chr1_77445470	chr2_snp300604
snp322618	snp304913	snp568379	snp322618	chr1_77447561	chr2_snp300630
snp322619	snp304931	snp568380	snp322619	chr1_77448673	chr2_snp300633
snp322741	snp304980	snp568381	snp322741	chr1_77691355	chr2_snp301010
snp322850	snp306581	snp568389	snp322850	chr1_77738073	chr2_snp301016
snp322852	snp309644	snp568396	snp322852	chr1_77743992	chr2_snp304756
snp322889	snp309785	snp568398	snp322889	chr1_77789092	chr2_snp304821
snp325578	snp309796	snp568399	snp325578	chr1_77805866	chr2_snp304834
snp325613	snp310155	snp568403	snp325613	chr1_77817969	chr2_snp304847
snp325620	snp316506	snp568404	snp325620	chr1_77819819	chr2_snp304850
snp325650	snp316509	snp568405	snp325650	chr1_77819888	chr2_snp304855
snp325651	snp320739	snp568406	snp325651	chr1_77820189	chr2_snp304896
snp325652	snp320749	snp568407	snp325652	chr1_77829573	chr2_snp304902
snp325657	snp322112	snp568409	snp325657	chr1_77837520	chr2_snp304911
snp325658	snp322114	snp568410	snp325658	chr1_77844833	chr2_snp304913
snp325659	snp327143	snp568412	snp325659	chr1_77845206	chr2_snp304931
snp325660	snp328055	snp568414	snp325660	chr1_77845211	chr2_snp304980
snp325664	snp329681	snp568415	snp325664	chr1_77867537	chr2_snp306581
snp325665	snp330254	snp568416	snp325665	chr1_77870441	chr2_snp309644
snp325667	snp332747	snp568424	snp325667	chr1_77889695	chr2_snp309785
snp325678	snp339857	snp568426	snp325678	chr1_78012578	chr2_snp309796
snp325684	snp343172	snp568432	snp325684	chr1_78071434	chr2_snp310155
snp325685	snp343408	snp568434	snp325685	chr1_78079623	chr2_snp316506
snp325688	snp345619	snp568436	snp325688	chr1_78122956	chr2_snp316509
snp325693	snp345713	snp568437	snp325693	chr1_78223470	chr2_snp320739
snp325696	snp347515	snp568439	snp325696	chr1_78293896	chr2_snp327143
snp325717	snp348267	snp568440	snp325717	chr1_78355081	chr2_snp339857
snp325718	snp355710	snp568442	snp325718	chr1_78435233	chr2_snp343172
snp325719	snp356644	snp568443	snp325719	chr1_78464788	chr2_snp355710
snp325725	snp356674	snp568444	snp325725	chr1_78477336	chr2_snp356644
snp325728	snp363818	snp568445	snp325728	chr1_78478499	chr2_snp356674
snp325731	snp365068	snp568449	snp325731	chr1_78530721	chr3_snp363818
snp325733	snp365069	snp568450	snp325733	chr1_78676213	chr3_snp365068
snp325735	snp365132	snp568471	snp325735	chr1_78687264	chr3_snp365069
snp325736	snp365148	snp569080	snp325736	chr1_78894894	chr3_snp365132
snp325737	snp365149	snp569333	snp325737	chr1_78912943	chr3_snp365199
snp325739	snp365199	snp569355	snp325739	chr1_78919910	chr3_snp365200
snp325993	snp365200	snp569356	snp325993	chr1_78919914	chr3_snp379598
snp325994	snp365386	snp569357	snp325994	chr1_78932625	chr3_snp380245
snp326385	snp369115	snp569822	snp326385	chr1_78949533	chr3_snp380248
snp326434	snp370792	snp571954	snp326434	chr1_79015287	chr3_snp380310
snp327528	snp370803	snp571958	snp327528	chr1_79079112	chr3_snp381051
snp327556	snp370809	snp571965	snp327556	chr1_79089421	chr3_snp389950
snp327567	snp370827	snp571967	snp327567	chr1_79108960	chr3_snp392728
snp327610	snp370835	snp571971	snp327610	chr1_79293037	chr3_snp393531
snp327618	snp370845	snp572000	snp327618	chr1_79297398	chr3_snp393572
snp327787	snp370853	snp572127	snp327787	chr1_79302170	chr3_snp396039
snp327791	snp370860	snp572180	snp327791	chr1_79403128	chr3_snp401369
snp328104	snp370862	snp572555	snp328104	chr1_79412225	chr3_snp401422
snp332487	snp371000	snp572701	snp332487	chr1_79428529	chr3_snp401423
snp332489	snp379058	snp574613	snp332489	chr1_79446961	chr3_snp401601
snp333497	snp379598	snp575257	snp333497	chr1_79464649	chr3_snp401602
snp333984	snp380245	snp575261	snp333984	chr1_79464662	chr3_snp401604
snp333985	snp380248	snp576482	snp333985	chr1_79472484	chr3_snp401608
snp334545	snp380310	snp576484	snp334545	chr1_79475213	chr3_snp401609
snp334599	snp381051	snp576491	snp334599	chr1_79475396	chr3_snp401613
snp334610	snp382182	snp576797	snp334610	chr1_79475543	chr3_snp401618
snp337677	snp385466	snp576800	snp337677	chr1_79475663	chr3_snp401621
snp337836	snp387253	snp576918	snp337836	chr1_79475787	chr3_snp401627
snp342907	snp387393	snp577410	snp342907	chr1_79477813	chr3_snp401923
snp343219	snp387407	snp578459	snp343219	chr1_79506415	chr3_snp402413
snp343310	snp387426	snp578755	snp343310	chr1_79508636	chr3_snp403863
snp343314	snp388212	snp578772	snp343314	chr1_79526865	chr3_snp407605
snp343381	snp388217	snp579181	snp343381	chr1_79549120	chr3_snp407606
snp343408	snp388253	snp579183	snp343408	chr1_79566880	chr3_snp407607
snp343748	snp388258	snp579187	snp343748	chr1_79588564	chr3_snp407609
snp343752	snp388338	snp579193	snp343752	chr1_79589977	chr3_snp407612
snp343753	snp388349	snp579196	snp343753	chr1_79616663	chr3_snp407615
snp343760	snp388533	snp579213	snp343760	chr1_79617336	chr3_snp407618
snp343767	snp388681	snp579293	snp343767	chr1_79667126	chr3_snp407619
snp343931	snp388709	snp579357	snp343931	chr1_79671433	chr3_snp407622
snp344783	snp388923	snp579418	snp344783	chr1_79672358	chr3_snp407623
snp345478	snp388987	snp579440	snp345478	chr1_79689956	chr3_snp407625
snp345562	snp389950	snp579444	snp345562	chr1_79694288	chr3_snp407626
snp345713	snp392728	snp580072	snp345713	chr1_79694697	chr3_snp407629
snp346250	snp393531	snp580509	snp346250	chr1_79876638	chr3_snp407630
snp346260	snp393572	snp580510	snp346260	chr1_79942176	chr3_snp407631
snp346279	snp395009	snp580520	snp346279	chr1_79978270	chr3_snp407634
snp346891	snp396039	snp580595	snp346891	chr1_80056288	chr3_snp407635
snp346901	snp401369	snp580717	snp346901	chr1_80207258	chr3_snp407651
snp346939	snp401422	snp581460	snp346939	chr1_80871464	chr3_snp411622
snp346943	snp401423	snp581463	snp346943	chr1_80893989	chr3_snp414271
snp346967	snp401601	snp581469	snp346967	chr1_81213964	chr3_snp414286
snp347331	snp401602	snp581470	snp347331	chr1_81229308	chr3_snp415449
snp347394	snp401604	snp582100	snp347394	chr1_81265620	chr3_snp415753
snp347515	snp401608	snp582131	snp347515	chr1_81287375	chr3_snp415759
snp348267	snp401609	snp583239	snp348267	chr1_81295001	chr3_snp415773
snp351070	snp401613	snp583241	snp351070	chr1_81296053	chr3_snp415872
snp353156	snp401618	snp583448	snp353156	chr1_81297208	chr3_snp415873
snp354495	snp401621	snp584034	snp354495	chr1_81323071	chr3_snp415876
snp354796	snp401627	snp584036	snp354796	chr1_81364449	chr3_snp421361
snp354861	snp401907	snp585209	snp354861	chr1_81386944	chr3_snp421886
snp355489	snp401923	snp585262	snp355489	chr1_81519214	chr3_snp421940
snp355499	snp402413	snp585286	snp355499	chr1_81519261	chr3_snp422174
snp355545	snp402761	snp585755	snp355545	chr1_81519903	chr3_snp423362
snp355740	snp403167	snp586546	snp355740	chr1_81524771	chr3_snp423373
snp355771	snp403863	snp588353	snp355771	chr1_81526090	chr3_snp423578
snp355772	snp407605	snp588357	snp355772	chr1_81526115	chr3_snp423859
snp356045	snp407606	snp588361	snp356045	chr1_81560441	chr3_snp423861
snp356106	snp407607	snp588363	snp356106	chr1_82141232	chr3_snp423918
snp356332	snp407609	snp588366	snp356332	chr1_82773279	chr3_snp423923
snp356730	snp407612	snp588369	snp356730	chr1_82819260	chr3_snp424041
snp357457	snp407615	snp588376	snp357457	chr1_82824122	chr3_snp424056
snp357762	snp407618	snp588378	snp357762	chr1_82888435	chr3_snp424322
snp357764	snp407619	snp588380	snp357764	chr1_82950341	chr3_snp424337
snp357765	snp407622	snp588382	snp357765	chr1_82954740	chr3_snp424620
snp357766	snp407623	snp589193	snp357766	chr1_83002333	chr3_snp424722
snp360656	snp407625	snp589210	snp360656	chr1_83028063	chr3_snp424798
snp360889	snp407626	snp589276	snp360889	chr1_83080729	chr3_snp425291
snp360930	snp407629	snp589565	snp360930	chr1_83093836	chr3_snp425306
snp363243	snp407630	snp589566	snp363243	chr1_83093903	chr3_snp425460
snp363557	snp407631	snp589595	snp363557	chr1_83093908	chr3_snp426269
snp363569	snp407634	snp589765	snp363569	chr1_83094778	chr3_snp427217
snp365148	snp407635	snp589791	snp365148	chr1_83116160	chr3_snp427440
snp365149	snp407651	snp591444	snp365149	chr1_83129334	chr3_snp428694
snp367216	snp408807	snp592044	snp367216	chr1_83308807	chr3_snp430297
snp368461	snp411622	snp592299	snp368461	chr1_83313839	chr3_snp430509
snp370307	snp413230	snp592460	snp370307	chr1_83314397	chr3_snp430762
snp370516	snp414271	snp593025	snp370516	chr1_83450616	chr3_snp430905
snp370779	snp414286	snp593027	snp370779	chr1_83543333	chr3_snp430988
snp370792	snp415449	snp593043	snp370792	chr1_83612309	chr3_snp431810
snp370803	snp415753	snp593048	snp370803	chr1_83623460	chr3_snp432790
snp370809	snp415759	snp593349	snp370809	chr1_83773378	chr3_snp432847
snp370827	snp415773	snp593712	snp370827	chr1_84821908	chr3_snp432853
snp370835	snp415872	snp593838	snp370835	chr1_84830135	chr3_snp439469
snp370845	snp415873	snp594856	snp370845	chr1_84965488	chr3_snp439792
snp370853	snp415876	snp595919	snp370853	chr1_85100315	chr3_snp440593
snp370860	snp416298	snp601393	snp370860	chr1_85405384	chr3_snp440594
snp370862	snp419857	snp602222	snp370862	chr1_85488762	chr3_snp440596
snp371000	snp420238	snp602906	snp371000	chr1_85639227	chr3_snp440612
snp371014	snp420243	snp602958	snp371014	chr1_85663617	chr3_snp440613
snp376165	snp421361	snp603031	snp376165	chr1_85663789	chr3_snp445755
snp377656	snp421456	snp603428	snp377656	chr1_85663876	chr3_snp445897
snp378176	snp421466	snp603702	snp378176	chr1_86394595	chr3_snp445900
snp378485	snp421473	snp604071	snp378485	chr1_86486908	chr3_snp446068
snp380080	snp421886	snp604072	snp380080	chr1_86669057	chr3_snp446350
snp382182	snp421940	snp604073	snp382182	chr1_86679731	chr3_snp446414
snp383320	snp422146	snp604310	snp383320	chr1_86695494	chr3_snp446498
snp384230	snp422156	snp604349	snp384230	chr1_86811184	chr3_snp446542
snp384232	snp422159	snp604578	snp384232	chr1_86840013	chr3_snp448009
snp384234	snp422174	snp604797	snp384234	chr1_86946072	chr3_snp448024
snp384404	snp422789	snp604799	snp384404	chr1_86989667	chr3_snp448035
snp384412	snp423362	snp604808	snp384412	chr1_87027249	chr3_snp448036
snp385466	snp423373	snp605172	snp385466	chr1_87113799	chr3_snp448040
snp387253	snp423578	snp605946	snp387253	chr1_87147695	chr3_snp448041
snp387393	snp423600	snp606010	snp387393	chr1_87155366	chr3_snp448060
snp387407	snp423603	snp606093	snp387407	chr1_87167064	chr3_snp448246
snp387426	snp423609	snp606094	snp387426	chr1_87320858	chr3_snp448277
snp388212	snp423616	snp606332	snp388212	chr1_87371084	chr3_snp448330
snp388217	snp423859	snp606333	snp388217	chr1_87371194	chr4_snp451657
snp388253	snp423861	snp606704	snp388253	chr1_87371316	chr4_snp458496
snp388258	snp423918	snp606705	snp388258	chr1_87373635	chr4_snp458499
snp388338	snp423923	snp606708	snp388338	chr1_88663550	chr4_snp458501
snp388341	snp423928	snp606781	snp388341	chr1_88666171	chr4_snp469486
snp388349	snp424041	snp606840	snp388349	chr1_88727745	chr4_snp470037
snp388533	snp424056	snp606864	snp388533	chr1_88832372	chr4_snp472287
snp388566	snp424322	snp607223	snp388566	chr1_89435991	chr4_snp476185
snp388567	snp424337	snp607238	snp388567	chr1_90062246	chr4_snp476580
snp388678	snp424620	snp607441	snp388678	chr1_90457098	chr4_snp477494
snp388679	snp424713	snp607469	snp388679	chr1_90926449	chr4_snp477765
snp388681	snp424722	snp607974	snp388681	chr1_91159174	chr4_snp478765
snp388709	snp424726	snp608745	snp388709	chr1_91161173	chr4_snp479112
snp388716	snp424744	snp609055	snp388716	chr1_91272261	chr4_snp479778
snp388987	snp424753	snp609668	snp388987	chr1_92152049	chr4_snp479875
snp389164	snp424798	snp609794	snp389164	chr1_92176970	chr4_snp481769
snp389167	snp425291	snp609796	snp389167	chr1_92180125	chr4_snp485814
snp389884	snp425306	snp609799	snp389884	chr1_92180675	chr4_snp486177
snp389926	snp425378	snp609800	snp389926	chr1_92193770	chr4_snp486188
snp391834	snp425388	snp609801	snp391834	chr1_92193810	chr4_snp486278
snp392078	snp425460	snp609925	snp392078	chr1_92196901	chr4_snp486288
snp392386	snp425946	snp609931	snp392386	chr1_92618683	chr4_snp486289
snp392670	snp426269	snp609936	snp392670	chr1_93599391	chr4_snp490974
snp392758	snp427217	snp609938	snp392758	chr1_93601997	chr4_snp494959
snp393963	snp427299	snp609945	snp393963	chr1_94220689	chr4_snp494981
snp395009	snp427431	snp609946	snp395009	chr1_94274048	chr4_snp494988
snp398351	snp427440	snp609947	snp398351	chr1_95546658	chr4_snp513440
snp403167	snp428694	snp609949	snp403167	chr1_95546661	chr4_snp518415
snp404095	snp429548	snp609955	snp404095	chr1_96387379	chr4_snp521559
snp404760	snp429549	snp609968	snp404760	chr1_96737272	chr4_snp526952
snp407769	snp429560	snp609973	snp407769	chr1_96797337	chr4_snp539891
snp407774	snp429561	snp609986	snp407774	chr1_96957142	chr4_snp541615
snp407783	snp429564	snp609987	snp407783	chr1_97653531	chr4_snp550113
snp408807	snp430297	snp609988	snp408807	chr1_99658631	chr4_snp550707
snp410386	snp430509	snp609989	snp410386	chr1_99660938	chr4_snp559024
snp410387	snp430543	snp609991	snp410387	chr1_99666847	chr5_snp569330
snp410388	snp430762	snp609992	snp410388	chr1_100052056	chr5_snp570189
snp410389	snp430905	snp609993	snp410389	chr1_100053504	chr5_snp570191
snp410396	snp430939	snp610012	snp410396	chr1_100053527	chr5_snp570220
snp410397	snp430988	snp610020	snp410397	chr1_100058047	chr5_snp570334
snp410404	snp431810	snp610027	snp410404	chr1_100125223	chr5_snp570837
snp410405	snp432295	snp610029	snp410405	chr1_100152558	chr5_snp570945
snp410406	snp432296	snp610030	snp410406	chr1_100955978	chr5_snp571330
snp410409	snp432790	snp610034	snp410409	chr1_100961853	chr5_snp572028
snp410415	snp432847	snp610039	snp410415	chr1_102314281	chr5_snp572066
snp410417	snp432853	snp610062	snp410417	chr1_102324036	chr5_snp573025
snp410418	snp435711	snp610063	snp410418	chr1_102335422	chr5_snp580853
snp410423	snp436866	snp610064	snp410423	chr1_102802569	chr5_snp582643
snp410431	snp437358	snp610094	snp410431	chr1_102806386	chr5_snp583060
snp410439	snp437359	snp610141	snp410439	chr1_102813563	chr5_snp583080
snp410442	snp438603	snp610142	snp410442	chr1_102871422	chr5_snp583082
snp410443	snp439469	snp610146	snp410443	chr1_102904749	chr5_snp583086
snp410452	snp439792	snp610201	snp410452	chr1_102905829	chr5_snp583091
snp410453	snp440111	snp610444	snp410453	chr1_103086975	chr5_snp583094
snp410454	snp440122	snp610449	snp410454	chr1_103662777	chr5_snp583095
snp410455	snp440593	snp610458	snp410455	chr1_103744822	chr5_snp583097
snp410457	snp440594	snp610461	snp410457	chr1_103854045	chr5_snp583162
snp410458	snp440596	snp610462	snp410458	chr1_103863011	chr5_snp583365
snp410459	snp440612	snp610463	snp410459	chr1_103918458	chr5_snp583456
snp410596	snp440613	snp610467	snp410596	chr1_103946299	chr5_snp585209
snp410597	snp441426	snp610475	snp410597	chr1_104605460	chr5_snp585556
snp411525	snp443093	snp610477	snp411525	chr1_104895876	chr5_snp587903
snp414268	snp443118	snp610483	snp414268	chr1_104978415	chr5_snp587938
snp414282	snp443183	snp610485	snp414282	chr1_105167877	chr5_snp587945
snp414285	snp445329	snp610486	snp414285	chr1_105170473	chr5_snp587947
snp414294	snp445357	snp610663	snp414294	chr1_105170636	chr5_snp587951
snp414487	snp445755	snp610801	snp414487	chr1_105488766	chr5_snp588010
snp414490	snp445897	snp610808	snp414490	chr1_105847212	chr5_snp589288
snp415538	snp445900	snp610998	snp415538	chr1_105946223	chr5_snp589738
snp416003	snp446068	snp611268	snp416003	chr1_105946226	chr5_snp589743
snp421484	snp446350	snp611533	snp421484	chr1_106326445	chr5_snp589838
snp421528	snp446414	snp612057	snp421528	chr1_106449698	chr5_snp589846
snp421576	snp446498	snp612072	snp421576	chr1_106477911	chr5_snp590313
snp421817	snp446542	snp612088	snp421817	chr1_106479434	chr5_snp590918
snp421860	snp448009	snp612104	snp421860	chr1_106495770	chr5_snp603229
snp421861	snp448024	snp612113	snp421861	chr1_106670658	chr5_snp603513
snp421869	snp448035	snp612686	snp421869	chr1_106727747	chr5_snp603531
snp421927	snp448036	snp613335	snp421927	chr1_106733042	chr5_snp606027
snp421941	snp448040	snp613402	snp421941	chr1_106737904	chr5_snp606029
snp421943	snp448041	snp614683	snp421943	chr1_106746187	chr5_snp607252
snp422774	snp448060	snp614704	snp422774	chr1_106746213	chr5_snp608324
snp422971	snp448246	snp617751	snp422971	chr1_106747220	chr5_snp608601
snp422996	snp448277	snp617776	snp422996	chr1_106840182	chr5_snp608959
snp423600	snp448330	snp619082	snp423600	chr1_106920427	chr5_snp608984
snp423603	snp448333	snp619272	snp423603	chr1_106956443	chr5_snp608990
snp423609	snp448334	snp619356	snp423609	chr1_106965655	chr5_snp609093
snp423616	snp448419	snp621759	snp423616	chr1_106965728	chr5_snp609323
snp423752	snp448445	snp621897	snp423752	chr1_106970233	chr5_snp609358
snp424019	snp448492	snp621900	snp424019	chr1_107362840	chr5_snp610099
snp425718	snp448496	snp622024	snp425718	chr1_107476642	chr5_snp610100
snp425778	snp448497	snp622076	snp425778	chr1_107496132	chr5_snp610103
snp426285	snp448701	snp622084	snp426285	chr1_107557214	chr5_snp610131
snp426587	snp448704	snp622106	snp426587	chr1_107573278	chr5_snp610133
snp428105	snp450246	snp622344	snp428105	chr1_107577077	chr5_snp610659
snp428304	snp450248	snp622372	snp428304	chr1_107579247	chr5_snp610700
snp428308	snp450250	snp622377	snp428308	chr1_107653617	chr5_snp610703
snp428317	snp451268	snp629260	snp428317	chr1_107655550	chr5_snp611269
snp428318	snp451657	snp630236	snp428318	chr1_107679331	chr5_snp611289
snp428319	snp451659	snp630247	snp428319	chr1_107716854	chr5_snp612323
snp428324	snp451660	snp630248	snp428324	chr1_107724520	chr5_snp612537
snp428326	snp451672	snp630263	snp428326	chr1_107731474	chr5_snp612673
snp428349	snp458496	snp630266	snp428349	chr1_107763135	chr5_snp612719
snp430372	snp458499	snp630269	snp430372	chr1_108044996	chr5_snp612781
snp431116	snp458501	snp630270	snp431116	chr1_108620932	chr5_snp612803
snp431126	snp460720	snp630271	snp431126	chr1_108626422	chr5_snp612810
snp431127	snp464698	snp630273	snp431127	chr1_108630023	chr5_snp613100
snp431128	snp465664	snp630457	snp431128	chr1_108663658	chr5_snp613352
snp431657	snp466028	snp630496	snp431657	chr1_108696588	chr5_snp613940
snp431990	snp466486	snp630504	snp431990	chr1_108768554	chr5_snp616032
snp432295	snp466493	snp630505	snp432295	chr1_108884031	chr5_snp617144
snp432296	snp466495	snp630530	snp432296	chr1_109150206	chr5_snp617154
snp433646	snp466501	snp630624	snp433646	chr1_109183950	chr5_snp620371
snp433647	snp466502	snp630640	snp433647	chr1_109188295	chr5_snp621899
snp433648	snp466503	snp630641	snp433648	chr1_109462680	chr5_snp622075
snp433652	snp466506	snp630642	snp433652	chr1_109463291	chr5_snp623147
snp433654	snp466917	snp630646	snp433654	chr1_109477696	chr5_snp625027
snp433656	snp467132	snp630648	snp433656	chr1_109477825	chr5_snp625052
snp433657	snp467138	snp630650	snp433657	chr1_109480634	chr5_snp635544
snp433658	snp469486	snp630653	snp433658	chr1_109482819	chr5_snp635548
snp434425	snp470037	snp630654	snp434425	chr1_109495766	chr5_snp635550
snp434437	snp471143	snp630660	snp434437	chr1_109509540	chr5_snp637405
snp434438	snp472287	snp630665	snp434438	chr1_109510847	chr5_snp638033
snp434449	snp473398	snp630666	snp434449	chr1_109521204	chr5_snp638392
snp434453	snp476185	snp630675	snp434453	chr1_109548907	chr5_snp640589
snp434454	snp476333	snp630676	snp434454	chr1_109548994	chr5_snp640731
snp434455	snp476580	snp630678	snp434455	chr1_109613875	chr5_snp645086
snp434457	snp476635	snp630783	snp434457	chr1_109614934	chr5_snp646602
snp434462	snp477494	snp630785	snp434462	chr1_109616014	chr5_snp652086
snp434463	snp477765	snp630982	snp434463	chr1_109616264	chr5_snp652167
snp434469	snp478765	snp631118	snp434469	chr1_109631080	chr6_snp657157
snp434470	snp479112	snp636447	snp434470	chr1_109655504	chr6_snp657610
snp434473	snp479778	snp637492	snp434473	chr1_109678163	chr6_snp657798
snp434474	snp479875	snp637497	snp434474	chr1_109679612	chr6_snp658471
snp434478	snp481769	snp637770	snp434478	chr1_109681930	chr6_snp658477
snp435711	snp485814	snp638756	snp435711	chr1_109689314	chr6_snp658502
snp437358	snp486177	snp639007	snp437358	chr1_109689404	chr6_snp658505
snp437359	snp486188	snp639012	snp437359	chr1_109748673	chr6_snp658532
snp439440	snp486278	snp639178	snp439440	chr1_109754117	chr6_snp658535
snp439450	snp486288	snp639186	snp439450	chr1_109775800	chr6_snp658544
snp439625	snp486289	snp639188	snp439625	chr1_109854528	chr6_snp658548
snp439705	snp486504	snp639189	snp439705	chr1_109871701	chr6_snp658552
snp439991	snp488769	snp641195	snp439991	chr1_109975744	chr6_snp658558
snp440015	snp490974	snp645899	snp440015	chr1_110130357	chr6_snp658625
snp440122	snp491187	snp645920	snp440122	chr1_110130780	chr6_snp658626
snp442524	snp491194	snp645926	snp442524	chr1_110130892	chr6_snp658667
snp442535	snp491200	snp647081	snp442535	chr1_110135038	chr6_snp658829
snp442853	snp494959	snp647348	snp442853	chr1_110213941	chr6_snp658842
snp442866	snp494981	snp650960	snp442866	chr1_110284497	chr6_snp658928
snp442874	snp494988	snp650967	snp442874	chr1_110327644	chr6_snp658929
snp442885	snp496967	snp650997	snp442885	chr1_110439876	chr6_snp659205
snp442887	snp508832	snp652125	snp442887	chr1_110459701	chr6_snp659390
snp442895	snp509019	snp656254	snp442895	chr1_110489176	chr6_snp661035
snp443118	snp513433	snp656255	snp443118	chr1_110521223	chr6_snp661037
snp443183	snp513440	snp663709	snp443183	chr1_110561344	chr6_snp661044
snp443455	snp513441	snp664236	snp443455	chr1_110576563	chr6_snp665356
snp443475	snp513442	snp665280	snp443475	chr1_110591730	chr6_snp665604
snp443476	snp518415	snp665290	snp443476	chr1_110624272	chr6_snp666683
snp443494	snp521149	snp665320	snp443494	chr1_110628035	chr6_snp667377
snp443496	snp521559	snp665324	snp443496	chr1_110721288	chr6_snp674743
snp443504	snp523688	snp665460	snp443504	chr1_110721446	chr6_snp675421
snp443514	snp525817	snp665467	snp443514	chr1_110721577	chr6_snp694008
snp443589	snp526952	snp669660	snp443589	chr1_110769324	chr6_snp700672
snp443593	snp526972	snp669663	snp443593	chr1_110811341	chr6_snp700837
snp445033	snp530733	snp669687	snp445033	chr1_110829431	chr6_snp701509
snp445661	snp530920	snp669692	snp445661	chr1_110846731	chr6_snp701525
snp446343	snp531727	snp688723	snp446343	chr1_110846800	chr6_snp701619
snp446392	snp539891	snp689931	snp446392	chr1_110871448	chr6_snp706351
snp446731	snp541615	snp695036	snp446731	chr1_110874002	chr6_snp717601
snp447600	snp541645	snp695038	snp447600	chr1_110889401	chr6_snp717659
snp447729	snp541925	snp695063	snp447729	chr1_110894684	chr6_snp728239
snp447738	snp546789	snp695455	snp447738	chr1_110909514	chr6_snp728250
snp447812	snp550113	snp703337	snp447812	chr1_110918928	chr6_snp728255
snp447814	snp550707	snp704715	snp447814	chr1_110940585	chr6_snp732374
snp447815	snp551038	snp704888	snp447815	chr1_111029009	chr6_snp732378
snp447816	snp552513	snp704897	snp447816	chr1_111061839	chr6_snp734315
snp448333	snp554359	snp704939	snp448333	chr1_111070874	chr7_snp743045
snp448334	snp554361	snp704984	snp448334	chr1_111085071	chr7_snp747711
snp448958	snp554363	snp705019	snp448958	chr1_111108457	chr7_snp748942
snp451320	snp555421	snp707994	snp451320	chr1_111111853	chr7_snp755288
snp451321	snp555437	snp708454	snp451321	chr1_111117239	chr7_snp795834
snp451323	snp555441	snp708482	snp451323	chr1_111229033	chr7_snp796337
snp451333	snp555442	snp710871	snp451333	chr1_111233326	chr7_snp796361
snp451659	snp555459	snp710873	snp451659	chr1_111351151	chr7_snp797195
snp451672	snp555491	snp710874	snp451672	chr1_111412894	chr7_snp802582
snp453379	snp555493	snp710880	snp453379	chr1_111453436	chr7_snp821072
snp453705	snp555494	snp710912	snp453705	chr1_111453449	chr7_snp826559
snp453996	snp555497	snp710922	snp453996	chr1_111453500	chr7_snp852795
snp454024	snp555500	snp710927	snp454024	chr1_111460280	chr7_snp852811
snp454078	snp555503	snp715987	snp454078	chr1_111557852	chr7_snp852813
snp454333	snp555504	snp715988	snp454333	chr1_111605257	chr7_snp852815
snp455347	snp555510	snp716991	snp455347	chr1_111621107	chr7_snp852826
snp455902	snp555514	snp717475	snp455902	chr1_111622771	chr7_snp852851
snp455909	snp555521	snp717487	snp455909	chr1_111626624	chr7_snp852859
snp455910	snp555525	snp717630	snp455910	chr1_111629027	chr7_snp852868
snp455938	snp555530	snp724919	snp455938	chr1_111630144	chr7_snp852869
snp456445	snp555533	snp727175	snp456445	chr1_111767090	chr7_snp852874
snp456976	snp555536	snp728143	snp456976	chr1_111977891	chr7_snp852875
snp456980	snp555539	snp728153	snp456980	chr1_112027137	chr7_snp852878
snp456988	snp555551	snp728154	snp456988	chr1_112074384	chr7_snp852880
snp456996	snp555555	snp728155	snp456996	chr1_112121613	chr7_snp852886
snp457121	snp555581	snp728160	snp457121	chr1_112122209	chr7_snp852888
snp457398	snp556198	snp728162	snp457398	chr1_112264550	chr7_snp852896
snp457405	snp556240	snp729802	snp457405	chr1_112291014	chr7_snp852897
snp457407	snp559024	snp731452	snp457407	chr1_112294680	chr7_snp852904
snp457444	snp561729	snp731458	snp457444	chr1_112295507	chr7_snp852905
snp457587	snp561839	snp731460	snp457587	chr1_112297884	chr7_snp852906
snp457598	snp561933	snp731461	snp457598	chr1_112318635	chr7_snp852909
snp457666	snp562124	snp731462	snp457666	chr1_112361259	chr7_snp852941
snp457667	snp563959	snp731463	snp457667	chr1_112419700	chr7_snp852949
snp457717	snp564359	snp731467	snp457717	chr1_112441184	chr7_snp852952
snp457743	snp564360	snp731468	snp457743	chr1_112476994	chr7_snp856488
snp458158	snp564362	snp731477	snp458158	chr1_112505209	chr7_snp863462
snp458198	snp564367	snp733748	snp458198	chr1_112535677	chr7_snp864845
snp459012	snp564369	snp733802	snp459012	chr1_112536012	chr7_snp864880
snp459636	snp564372	snp734680	snp459636	chr1_112559555	chr7_snp869472
snp460330	snp564382	snp734681	snp460330	chr1_112604889	chr8_snp874307
snp460332	snp567849	snp734682	snp460332	chr1_112644209	chr8_snp874313
snp460336	snp567863	snp734693	snp460336	chr1_112686034	chr8_snp874760
snp460463	snp567864	snp735142	snp460463	chr1_112768569	chr8_snp874855
snp460465	snp569289	snp735220	snp460465	chr1_112857539	chr8_snp875097
snp460696	snp569330	snp735624	snp460696	chr1_112901446	chr8_snp875372
snp460811	snp569357	snp735635	snp460811	chr1_112901463	chr8_snp875909
snp460851	snp570189	snp735661	snp460851	chr1_112905055	chr8_snp875917
snp460914	snp570191	snp735666	snp460914	chr1_112919087	chr8_snp876345
snp461093	snp570220	snp735704	snp461093	chr1_112949329	chr8_snp876348
snp461094	snp570334	snp735705	snp461094	chr1_112949839	chr8_snp876349
snp461160	snp570681	snp735708	snp461160	chr1_112952338	chr8_snp876352
snp461349	snp570837	snp735752	snp461349	chr1_112995742	chr8_snp876353
snp461545	snp570945	snp736552	snp461545	chr1_113006789	chr8_snp876354
snp461724	snp571067	snp737102	snp461724	chr1_113007368	chr8_snp876404
snp461763	snp571330	snp737120	snp461763	chr1_113013267	chr8_snp891973
snp461801	snp572025	snp737135	snp461801	chr1_113020736	chr8_snp892799
snp461966	snp572028	snp737136	snp461966	chr1_113082014	chr8_snp892883
snp464600	snp572066	snp737140	snp464600	chr1_113096141	chr8_snp895406
snp464698	snp572180	snp737164	snp464698	chr1_113110548	chr8_snp896354
snp465662	snp573025	snp738106	snp465662	chr1_113249342	chr8_snp896368
snp465674	snp578804	snp739498	snp465674	chr1_113298028	chr8_snp897048
snp466028	snp579615	snp739504	snp466028	chr1_113302834	chr8_snp897062
snp466059	snp579617	snp739509	snp466059	chr1_113328945	chr8_snp897067
snp466160	snp580853	snp740555	snp466160	chr1_113335625	chr8_snp897485
snp466397	snp582257	snp741973	snp466397	chr1_113338851	chr8_snp897508
snp466486	snp582258	snp742116	snp466486	chr1_113447120	chr8_snp897538
snp466488	snp582261	snp742559	snp466488	chr1_113502255	chr8_snp898061
snp466490	snp582262	snp746730	snp466490	chr1_113539589	chr8_snp898165
snp466491	snp582263	snp747722	snp466491	chr1_113994089	chr8_snp898325
snp466493	snp582264	snp756025	snp466493	chr1_114355366	chr8_snp899091
snp466495	snp582265	snp759269	snp466495	chr1_114587390	chr8_snp899145
snp466499	snp582266	snp759270	snp466499	chr1_114745656	chr8_snp899190
snp466501	snp582267	snp759278	snp466501	chr1_114746996	chr8_snp899198
snp466502	snp582268	snp759316	snp466502	chr1_114784491	chr8_snp899200
snp466503	snp582269	snp759320	snp466503	chr1_114793672	chr8_snp899293
snp466506	snp582270	snp759322	snp466506	chr1_114940207	chr8_snp901196
snp466552	snp582272	snp759916	snp466552	chr1_114940737	chr8_snp902254
snp466716	snp582273	snp759922	snp466716	chr1_115030165	chr8_snp902255
snp466815	snp582275	snp759935	snp466815	chr1_115045096	chr8_snp908209
snp466917	snp582276	snp760297	snp466917	chr1_115046739	chr8_snp910998
snp466987	snp582277	snp760392	snp466987	chr1_115083153	chr8_snp911105
snp467046	snp582280	snp760757	snp467046	chr1_115129764	chr8_snp913170
snp467090	snp582282	snp761063	snp467090	chr1_115138430	chr8_snp913214
snp467095	snp582283	snp761074	snp467095	chr1_115142313	chr8_snp920247
snp467098	snp582288	snp762638	snp467098	chr1_115142329	chr8_snp920258
snp467123	snp582289	snp764479	snp467123	chr1_115144011	chr8_snp920306
snp467132	snp582291	snp766760	snp467132	chr1_115144286	chr8_snp920311
snp467265	snp582292	snp768300	snp467265	chr1_115149958	chr8_snp920312
snp467271	snp582296	snp768314	snp467271	chr1_115150106	chr8_snp920768
snp467273	snp582643	snp768353	snp467273	chr1_115161099	chr8_snp923276
snp467285	snp583060	snp769980	snp467285	chr1_115167029	chr8_snp924187
snp467302	snp583080	snp779337	snp467302	chr1_115173588	chr8_snp924192
snp468187	snp583082	snp779672	snp468187	chr1_115229448	chr8_snp924489
snp468192	snp583086	snp781144	snp468192	chr1_115229738	chr8_snp924513
snp468318	snp583091	snp781647	snp468318	chr1_115231840	chr8_snp924515
snp468363	snp583094	snp785752	snp468363	chr1_115232181	chr8_snp942297
snp469013	snp583095	snp786372	snp469013	chr1_115232525	chr8_snp945965
snp471143	snp583097	snp790812	snp471143	chr1_115237115	chr8_snp945985
snp471817	snp583115	snp790873	snp471817	chr1_115293122	chr8_snp946635
snp472060	snp583152	snp791036	snp472060	chr1_115319619	chr8_snp951600
snp472062	snp583162	snp791336	snp472062	chr1_115320900	chr8_snp951603
snp472067	snp583178	snp791386	snp472067	chr1_115323605	chr8_snp951685
snp472153	snp583181	snp791550	snp472153	chr1_115328318	chr8_snp961758
snp472257	snp583183	snp792701	snp472257	chr1_115334799	chr9_snp968698
snp472320	snp583365	snp793035	snp472320	chr1_115336430	chr9_snp968709
snp472322	snp583456	snp793036	snp472322	chr1_115339235	chr9_snp968710
snp472535	snp584470	snp793037	snp472535	chr1_115340306	chr9_snp968722
snp473310	snp585209	snp793888	snp473310	chr1_115341948	chr9_snp979771
snp473398	snp585556	snp794167	snp473398	chr1_115343133	chr9_snp989221
snp473501	snp587903	snp797171	snp473501	chr1_115344810	chr9_snp989241
snp473503	snp587938	snp797172	snp473503	chr1_115389569	chr9_snp989246
snp473505	snp587945	snp797173	snp473505	chr1_115408212	chr9_snp989259
snp473506	snp587947	snp797174	snp473506	chr1_115415128	chr9_snp990802
snp473507	snp587951	snp797175	snp473507	chr1_115415432	chr9_snp990872
snp473508	snp587999	snp797177	snp473508	chr1_115441287	chr9_snp990877
snp473511	snp588000	snp797606	snp473511	chr1_115514239	chr9_snp990917
snp473512	snp588010	snp797659	snp473512	chr1_115525702	chr9_snp994663
snp473530	snp589276	snp804517	snp473530	chr1_115567449	chr9_snp996310
snp473538	snp589288	snp804518	snp473538	chr1_115584098	chr9_snp996946
snp473582	snp589738	snp804726	snp473582	chr1_115661142	chr9_snp998034
snp473586	snp589743	snp804729	snp473586	chr1_115679465	chr9_snp998971
snp473767	snp589791	snp806406	snp473767	chr1_115757244	chr9_snp999257
snp474107	snp589838	snp806435	snp474107	chr1_115782959	chr9_snp1000150
snp474879	snp589846	snp806455	snp474879	chr1_115843813	chr9_snp1000936
snp474883	snp590313	snp806463	snp474883	chr1_115863502	chr9_snp1001158
snp474896	snp590380	snp806465	snp474896	chr1_115873078	chr9_snp1001205
snp474900	snp590918	snp806467	snp474900	chr1_115906429	chr9_snp1001207
snp474905	snp593992	snp808020	snp474905	chr1_115910108	chr9_snp1002736
snp474906	snp594856	snp808021	snp474906	chr1_115910552	chr9_snp1004307
snp475545	snp598531	snp808025	snp475545	chr1_115911227	chr9_snp1018930
snp475552	snp602958	snp808338	snp475552	chr1_115961471	chr9_snp1019244
snp475553	snp603229	snp808381	snp475553	chr1_115965156	chr9_snp1019685
snp475564	snp603513	snp808384	snp475564	chr1_115987662	chr9_snp1019694
snp475566	snp603531	snp808385	snp475566	chr1_115994167	chr9_snp1019717
snp475570	snp603941	snp808536	snp475570	chr1_116033954	chr9_snp1020101
snp475572	snp604748	snp808537	snp475572	chr1_116035253	chr9_snp1034913
snp475574	snp604797	snp808568	snp475574	chr1_116118242	chr9_snp1038243
snp475576	snp604799	snp808574	snp475576	chr1_116118648	chr9_snp1038279
snp475577	snp604808	snp809367	snp475577	chr1_116140805	chr9_snp1052898
snp475578	snp604867	snp811792	snp475578	chr1_116174258	chr9_snp1058258
snp475581	snp604902	snp820261	snp475581	chr1_116260739	chr9_snp1058439
snp475582	snp604914	snp820556	snp475582	chr1_116271260	chr9_snp1058446
snp475592	snp604924	snp820786	snp475592	chr1_116279920	chr9_snp1059500
snp475599	snp604942	snp820903	snp475599	chr1_116280950	chr9_snp1061467
snp475603	snp604943	snp821417	snp475603	chr1_116301887	chr9_snp1061557
snp476334	snp604947	snp822550	snp476334	chr1_116715257	chr9_snp1068930
snp476351	snp605172	snp831196	snp476351	chr1_116762877	chr9_snp1068973
snp476635	snp606027	snp831280	snp476635	chr1_116786919	chr1_snp15748
snp477571	snp606029	snp831322	snp477571	chr1_116790019	chr1_snp23837
snp478251	snp606415	snp831324	snp478251	chr1_116790896	chr1_snp23839
snp478252	snp606506	snp831328	snp478252	chr1_116803493	chr1_snp27474
snp478254	snp607252	snp831637	snp478254	chr1_116924602	chr1_snp27484
snp478256	snp607966	snp831808	snp478256	chr1_116925970	chr1_snp27528
snp478482	snp607974	snp836086	snp478482	chr1_116927291	chr1_snp27530
snp479334	snp608324	snp836166	snp479334	chr1_116934507	chr1_snp44403
snp479354	snp608593	snp837015	snp479354	chr1_116944910	chr1_snp46573
snp479605	snp608601	snp837016	snp479605	chr1_118304064	chr1_snp54146
snp479614	snp608959	snp837038	snp479614	chr1_118552728	chr1_snp131972
snp479908	snp608984	snp837108	snp479908	chr1_118819374	chr1_snp132085
snp483767	snp608990	snp837110	snp483767	chr1_118952400	chr1_snp168519
snp483769	snp609055	snp837132	snp483769	chr1_118996239	chr2_snp186405
snp483770	snp609093	snp837206	snp483770	chr1_119004906	chr2_snp188677
snp483776	snp609323	snp837356	snp483776	chr1_119049459	chr2_snp188800
snp483792	snp609326	snp838042	snp483792	chr1_119071330	chr2_snp189709
snp483796	snp609327	snp838047	snp483796	chr1_119071994	chr2_snp192271
snp483801	snp609358	snp838107	snp483801	chr1_119270855	chr2_snp192734
snp483802	snp609662	snp838115	snp483802	chr1_119463372	chr2_snp210190
snp483807	snp609942	snp838116	snp483807	chr1_119469177	chr2_snp220632
snp483814	snp609958	snp838142	snp483814	chr1_119531882	chr2_snp241102
snp483823	snp609959	snp838586	snp483823	chr1_119532447	chr2_snp241494
snp483824	snp609980	snp838791	snp483824	chr1_119545615	chr2_snp243825
snp483826	snp609985	snp839308	snp483826	chr1_119696460	chr2_snp333954
snp483828	snp610011	snp839919	snp483828	chr1_119707439	chr2_snp354870
snp483829	snp610012	snp840296	snp483829	chr1_119761924	chr3_snp408083
snp483831	snp610032	snp841603	snp483831	chr1_119780399	chr3_snp412780
snp483836	snp610035	snp841605	snp483836	chr1_119790376	chr3_snp412835
snp483837	snp610065	snp842342	snp483837	chr1_119854866	chr3_snp439770
snp483838	snp610067	snp842456	snp483838	chr2_52427	chr3_snp439771
snp483839	snp610075	snp842587	snp483839	chr2_53894	chr4_snp458829
snp483841	snp610078	snp842839	snp483841	chr2_54064	chr4_snp465048
snp483849	snp610080	snp843555	snp483849	chr2_354259	chr4_snp517877
snp483851	snp610081	snp845015	snp483851	chr2_354795	chr4_snp538564
snp483852	snp610083	snp845755	snp483852	chr2_357119	chr4_snp549790
snp483859	snp610086	snp851734	snp483859	chr2_358176	chr4_snp560560
snp483860	snp610088	snp851861	snp483860	chr2_379686	chr4_snp566908
snp483889	snp610089	snp852231	snp483889	chr2_379696	chr4_snp566935
snp483890	snp610092	snp852257	snp483890	chr2_391448	chr4_snp566989
snp483891	snp610098	snp852259	snp483891	chr2_394348	chr4_snp567000
snp483892	snp610099	snp852260	snp483892	chr2_412433	chr5_snp568471
snp483893	snp610100	snp855890	snp483893	chr2_412567	chr5_snp572555
snp488891	snp610102	snp855894	snp488891	chr2_431685	chr5_snp582131
snp495288	snp610103	snp856085	snp495288	chr2_432858	chr5_snp583448
snp495470	snp610108	snp857717	snp495470	chr2_469520	chr5_snp604310
snp496120	snp610131	snp857718	snp496120	chr2_470655	chr5_snp604349
snp496131	snp610133	snp857923	snp496131	chr2_471151	chr5_snp606704
snp496156	snp610141	snp861114	snp496156	chr2_472353	chr5_snp606705
snp496162	snp610142	snp861570	snp496162	chr2_473078	chr5_snp606708
snp496182	snp610199	snp863064	snp496182	chr2_481119	chr5_snp606781
snp496289	snp610659	snp863315	snp496289	chr2_483900	chr5_snp608745
snp498232	snp610700	snp863318	snp498232	chr2_488143	chr5_snp610201
snp498241	snp610703	snp863344	snp498241	chr2_494191	chr5_snp630982
snp498292	snp610855	snp863362	snp498292	chr2_494413	chr5_snp639188
snp498334	snp611269	snp863389	snp498334	chr2_499024	chr6_snp688723
snp500591	snp611289	snp864788	snp500591	chr2_513376	chr6_snp695036
snp501781	snp612047	snp864817	snp501781	chr2_513907	chr6_snp695038
snp501791	snp612104	snp864819	snp501791	chr2_517927	chr6_snp695063
snp502944	snp612113	snp864820	snp502944	chr2_519173	chr6_snp704984
snp502945	snp612323	snp864823	snp502945	chr2_519185	chr6_snp710922
snp507874	snp612537	snp864844	snp507874	chr2_523480	chr6_snp737135
snp509019	snp612673	snp864848	snp509019	chr2_524846	chr6_snp737136
snp511373	snp612719	snp864852	snp511373	chr2_543742	chr6_snp737140
snp511378	snp612781	snp864855	snp511378	chr2_609982	chr7_snp766760
snp511422	snp612803	snp864860	snp511422	chr2_611616	chr7_snp786372
snp511653	snp612810	snp864862	snp511653	chr2_735200	chr7_snp791036
snp512810	snp613100	snp864873	snp512810	chr2_735448	chr7_snp791386
snp513409	snp613352	snp864876	snp513409	chr2_794283	chr7_snp791550
snp513441	snp613670	snp864882	snp513441	chr2_811243	chr7_snp808537
snp513442	snp613703	snp864887	snp513442	chr2_813953	chr7_snp836166
snp514349	snp613775	snp864971	snp514349	chr2_832041	chr7_snp841605
snp516856	snp613940	snp865007	snp516856	chr2_866500	chr7_snp842839
snp516869	snp616032	snp865024	snp516869	chr2_875708	chr7_snp864788
snp519215	snp617144	snp865027	snp519215	chr2_880059	chr7_snp864817
snp521138	snp617154	snp865028	snp521138	chr2_883214	chr7_snp864819
snp521149	snp620251	snp865029	snp521149	chr2_889959	chr7_snp864820
snp523171	snp620371	snp865054	snp523171	chr2_893967	chr7_snp864823
snp523174	snp620398	snp865057	snp523174	chr2_902844	chr7_snp864844
snp523468	snp621419	snp865084	snp523468	chr2_903190	chr7_snp864848
snp523688	snp621500	snp865090	snp523688	chr2_903245	chr7_snp864852
snp530300	snp621619	snp865093	snp530300	chr2_906887	chr7_snp864855
snp530303	snp621899	snp865094	snp530303	chr2_912251	chr7_snp864860
snp530337	snp622064	snp865104	snp530337	chr2_916462	chr7_snp864862
snp530733	snp622075	snp865160	snp530733	chr2_934046	chr7_snp864873
snp530736	snp622081	snp865260	snp530736	chr2_937958	chr7_snp864876
snp530737	snp622109	snp865564	snp530737	chr2_937993	chr7_snp864882
snp530877	snp622283	snp865566	snp530877	chr2_947186	chr7_snp864887
snp530883	snp623147	snp865568	snp530883	chr2_953841	chr7_snp864971
snp530920	snp623664	snp865575	snp530920	chr2_1008096	chr7_snp865007
snp531490	snp624517	snp865576	snp531490	chr2_1011703	chr7_snp865024
snp532922	snp624522	snp865607	snp532922	chr2_1083912	chr7_snp865027
snp533221	snp625027	snp865767	snp533221	chr2_1295625	chr7_snp865028
snp533228	snp625052	snp865774	snp533228	chr2_1297255	chr7_snp865029
snp533236	snp635097	snp865800	snp533236	chr2_1608665	chr7_snp865054
snp533239	snp635544	snp866944	snp533239	chr2_1659795	chr7_snp865057
snp533240	snp635548	snp869472	snp533240	chr2_1755703	chr7_snp865084
snp533243	snp635550	snp872101	snp533243	chr2_1819892	chr7_snp865090
snp533244	snp636587	snp872105	snp533244	chr2_1819960	chr7_snp865093
snp533246	snp637405	snp872106	snp533246	chr2_1878591	chr7_snp865094
snp536435	snp637437	snp872135	snp536435	chr2_1882872	chr7_snp865104
snp536436	snp637492	snp872148	snp536436	chr2_1898050	chr8_snp872101
snp536453	snp637497	snp872204	snp536453	chr2_1905487	chr8_snp872105
snp536463	snp638033	snp872222	snp536463	chr2_1905830	chr8_snp872106
snp536576	snp638392	snp872508	snp536576	chr2_1955127	chr8_snp872135
snp536584	snp640589	snp872640	snp536584	chr2_1968081	chr8_snp872204
snp536588	snp640618	snp872883	snp536588	chr2_1969704	chr8_snp872222
snp536589	snp640731	snp872926	snp536589	chr2_1975493	chr8_snp879632
snp536633	snp640871	snp873458	snp536633	chr2_1994638	chr8_snp882397
snp537243	snp640877	snp873826	snp537243	chr2_1996896	chr8_snp882398
snp537250	snp641167	snp873964	snp537250	chr2_2006398	chr8_snp893967
snp537251	snp641172	snp874122	snp537251	chr2_2475440	chr8_snp893968
snp537737	snp641195	snp874123	snp537737	chr2_2482666	chr8_snp904951
snp537923	snp645086	snp874165	snp537923	chr2_2490072	chr8_snp907899
snp538132	snp645899	snp874167	snp538132	chr2_2497883	chr8_snp908210
snp538183	snp645910	snp874170	snp538183	chr2_2503500	chr8_snp908211
snp538185	snp645913	snp874225	snp538185	chr2_2503514	chr8_snp936799
snp538219	snp645916	snp875121	snp538219	chr2_2581313	chr8_snp942810
snp538224	snp645920	snp875137	snp538224	chr2_2595928	chr8_snp942818
snp538225	snp645926	snp875847	snp538225	chr2_2636324	chr8_snp942938
snp538226	snp646602	snp875848	snp538226	chr2_2789195	chr8_snp943153
snp538231	snp650785	snp875850	snp538231	chr2_3040017	chr8_snp943302
snp538240	snp651889	snp875852	snp538240	chr2_3093180	chr8_snp943312
snp538241	snp652086	snp876547	snp538241	chr2_3093940	chr8_snp943459
snp538244	snp652140	snp877133	snp538244	chr2_3115033	chr8_snp943461
snp538247	snp652167	snp878365	snp538247	chr2_3152307	chr8_snp943463
snp538248	snp653189	snp878594	snp538248	chr2_3256630	chr8_snp943473
snp538254	snp654101	snp878605	snp538254	chr2_3257303	chr8_snp943474
snp538785	snp656018	snp878620	snp538785	chr2_3259748	chr8_snp943501
snp539411	snp656542	snp878795	snp539411	chr2_3300093	chr8_snp943502
snp539762	snp656587	snp878924	snp539762	chr2_3326426	chr8_snp943514
snp539779	snp656936	snp879185	snp539779	chr2_3440808	chr8_snp943538
snp539792	snp657157	snp879202	snp539792	chr2_3485074	chr8_snp943547
snp539797	snp657610	snp879210	snp539797	chr2_3485149	chr8_snp943563
snp539805	snp657621	snp879368	snp539805	chr2_3509524	chr8_snp943569
snp539808	snp657702	snp879632	snp539808	chr2_3575149	chr8_snp943577
snp539860	snp657705	snp879855	snp539860	chr2_3590444	chr8_snp943589
snp539890	snp657707	snp879959	snp539890	chr2_3761770	chr8_snp943590
snp539892	snp657798	snp880019	snp539892	chr2_3764471	chr8_snp943594
snp540013	snp657986	snp880030	snp540013	chr2_3836678	chr8_snp943595
snp540022	snp658131	snp882208	snp540022	chr2_4240581	chr8_snp943598
snp540026	snp658132	snp882209	snp540026	chr2_4265380	chr8_snp943599
snp540044	snp658140	snp882211	snp540044	chr2_4279196	chr8_snp943606
snp540052	snp658144	snp882212	snp540052	chr2_4302153	chr8_snp943642
snp540054	snp658177	snp882216	snp540054	chr2_4510189	chr8_snp943645
snp540058	snp658471	snp882217	snp540058	chr2_4636293	chr8_snp943653
snp540082	snp658477	snp882225	snp540082	chr2_4771160	chr8_snp943665
snp540089	snp658502	snp882227	snp540089	chr2_4781931	chr8_snp943667
snp540436	snp658505	snp882397	snp540436	chr2_4872010	chr8_snp943670
snp540784	snp658532	snp882398	snp540784	chr2_4927120	chr8_snp943674
snp540824	snp658535	snp884126	snp540824	chr2_4958961	chr8_snp943675
snp540984	snp658544	snp884133	snp540984	chr2_4968750	chr8_snp943679
snp541344	snp658548	snp884136	snp541344	chr2_4971048	chr8_snp943687
snp541348	snp658552	snp885704	snp541348	chr2_4971643	chr8_snp943688
snp541351	snp658558	snp886836	snp541351	chr2_5288340	chr8_snp943689
snp541353	snp658625	snp887081	snp541353	chr2_5647913	chr8_snp943703
snp541356	snp658626	snp887082	snp541356	chr2_5662928	chr8_snp943704
snp541359	snp658667	snp887083	snp541359	chr2_5667013	chr8_snp943706
snp541361	snp658829	snp887868	snp541361	chr2_5668701	chr8_snp943707
snp541406	snp658842	snp891481	snp541406	chr2_5668876	chr8_snp943823
snp541424	snp658928	snp893951	snp541424	chr2_5669229	chr8_snp944600
snp541426	snp658929	snp893967	snp541426	chr2_5684922	chr8_snp949305
snp541437	snp659195	snp893968	snp541437	chr2_5685006	chr8_snp949306
snp541447	snp659196	snp893979	snp541447	chr2_5696565	chr8_snp958862
snp541452	snp659205	snp897642	snp541452	chr2_5697691	chr9_snp1011698
snp541453	snp659212	snp898940	snp541453	chr2_5697756	chr9_snp1011710
snp541455	snp659390	snp898982	snp541455	chr2_5698337	chr9_snp1011737
snp541497	snp661035	snp898987	snp541497	chr2_5698435	chr9_snp1011919
snp541740	snp661037	snp898993	snp541740	chr2_5698640	chr9_snp1023559
snp541771	snp661044	snp901975	snp541771	chr2_5699735	chr9_snp1030480
snp541828	snp663145	snp902109	snp541828	chr2_5701068	chr9_snp1034238
snp542612	snp663189	snp902131	snp542612	chr2_5707285	chr9_snp1034809
snp542788	snp665356	snp903932	snp542788	chr2_5713065	chr9_snp1034852
snp542822	snp665604	snp903941	snp542822	chr2_5713924	chr9_snp1034889
snp544068	snp666683	snp904951	snp544068	chr2_6022610	chr9_snp1034897
snp544071	snp667377	snp905164	snp544071	chr2_6091493	chr9_snp1034899
snp544072	snp669101	snp905335	snp544072	chr2_6222365	chr9_snp1034923
snp544166	snp674743	snp905457	snp544166	chr2_6324352	chr9_snp1034929
snp544176	snp675421	snp905937	snp544176	chr2_6487828	chr9_snp1034930
snp544177	snp694008	snp907078	snp544177	chr2_6510686	chr9_snp1034959
snp544186	snp695455	snp907877	snp544186	chr2_6552035	chr9_snp1034990
snp544187	snp700672	snp907878	snp544187	chr2_6566757	chr9_snp1038091
snp544188	snp700837	snp907882	snp544188	chr2_6576376	chr9_snp1038111
snp545568	snp701509	snp907887	snp545568	chr2_6640480	chr9_snp1038120
snp545587	snp701525	snp907899	snp545587	chr2_6645854	chr9_snp1038128
snp545970	snp701619	snp907901	snp545970	chr2_6684923	chr9_snp1038494
snp546121	snp706351	snp908210	snp546121	chr2_6686175	chr9_snp1066827
snp546126	snp717601	snp908211	snp546126	chr2_6766677
snp546129	snp717659	snp908680	snp546129	chr2_6799938
snp546130	snp721685	snp908735	snp546130	chr2_6812152
snp546131	snp724164	snp908749	snp546131	chr2_6815461
snp546132	snp725678	snp908894	snp546132	chr2_6838987
snp546133	snp726147	snp908913	snp546133	chr2_6938904
snp546139	snp726158	snp912149	snp546139	chr2_7012115
snp546144	snp728229	snp916596	snp546144	chr2_7032272
snp546276	snp728239	snp919816	snp546276	chr2_7036842
snp546277	snp728246	snp920011	snp546277	chr2_7038949
snp546278	snp728250	snp920307	snp546278	chr2_7156075
snp546279	snp728255	snp920309	snp546279	chr2_7332388
snp546281	snp730593	snp921620	snp546281	chr2_7339720
snp546287	snp730594	snp925118	snp546287	chr2_7393082
snp546289	snp730595	snp925162	snp546289	chr2_7396756
snp546294	snp730666	snp925164	snp546294	chr2_7428253
snp546296	snp730667	snp925170	snp546296	chr2_7428255
snp546301	snp730668	snp925240	snp546301	chr2_7460039
snp546302	snp731459	snp926304	snp546302	chr2_7465369
snp546303	snp731496	snp926323	snp546303	chr2_7573075
snp546304	snp731656	snp926371	snp546304	chr2_7573115
snp546308	snp731709	snp926391	snp546308	chr2_7579921
snp546309	snp731712	snp927377	snp546309	chr2_7667689
snp546310	snp732199	snp927440	snp546310	chr2_7680325
snp546311	snp732228	snp927661	snp546311	chr2_7680326
snp546453	snp732374	snp930000	snp546453	chr2_7682866
snp546459	snp732378	snp930095	snp546459	chr2_8223029
snp546680	snp732697	snp930425	snp546680	chr2_8265809
snp547458	snp732699	snp930427	snp547458	chr2_8399625
snp547484	snp732894	snp930430	snp547484	chr2_8408589
snp549474	snp734315	snp930577	snp549474	chr2_8511581
snp549629	snp740456	snp930598	snp549629	chr2_8543298
snp549795	snp740458	snp930612	snp549795	chr2_8561326
snp549902	snp740461	snp930619	snp549902	chr2_8597432
snp549910	snp743030	snp930636	snp549910	chr2_8598452
snp549911	snp743031	snp930640	snp549911	chr2_8609312
snp549947	snp743045	snp930642	snp549947	chr2_8679847
snp550076	snp743155	snp930644	snp550076	chr2_8698027
snp550106	snp743201	snp930650	snp550106	chr2_8703930
snp550204	snp747711	snp930653	snp550204	chr2_8722221
snp550634	snp748942	snp930660	snp550634	chr2_8772037
snp550893	snp755220	snp930672	snp550893	chr2_8869721
snp551038	snp755221	snp930673	snp551038	chr2_8871661
snp551104	snp755288	snp930674	snp551104	chr2_8886205
snp551105	snp767174	snp930678	snp551105	chr2_8977690
snp551246	snp767177	snp930684	snp551246	chr2_8993782
snp551267	snp767234	snp930688	snp551267	chr2_8999121
snp551268	snp767364	snp930690	snp551268	chr2_9010638
snp551271	snp767578	snp930692	snp551271	chr2_9012040
snp551440	snp771433	snp930693	snp551440	chr2_9017392
snp551492	snp771762	snp930694	snp551492	chr2_9018265
snp551660	snp771764	snp930695	snp551660	chr2_9446784
snp551702	snp772666	snp930698	snp551702	chr2_9457756
snp551728	snp773015	snp930699	snp551728	chr2_9601086
snp551748	snp773608	snp930703	snp551748	chr2_9614509
snp551753	snp773673	snp930704	snp551753	chr2_9614596
snp551757	snp780248	snp930706	snp551757	chr2_9641908
snp551798	snp780752	snp930711	snp551798	chr2_9788893
snp551954	snp780753	snp930713	snp551954	chr2_9868844
snp552040	snp780761	snp930715	snp552040	chr2_9945061
snp552270	snp780763	snp930719	snp552270	chr2_9945921
snp552274	snp780766	snp930727	snp552274	chr2_9958085
snp552513	snp780815	snp930730	snp552513	chr2_9961305
snp554066	snp780827	snp930731	snp554066	chr2_10014323
snp554071	snp780828	snp930732	snp554071	chr2_10056118
snp554080	snp780830	snp930733	snp554080	chr2_10056649
snp554152	snp780834	snp930734	snp554152	chr2_10078106
snp554174	snp780848	snp930736	snp554174	chr2_10085395
snp554186	snp780849	snp930737	snp554186	chr2_10147233
snp554191	snp780862	snp930738	snp554191	chr2_10167757
snp554192	snp780864	snp930748	snp554192	chr2_10449130
snp554235	snp781315	snp930823	snp554235	chr2_10450536
snp554239	snp781321	snp930824	snp554239	chr2_10462272
snp554241	snp781416	snp933501	snp554241	chr2_10462966
snp554244	snp781418	snp933680	snp554244	chr2_10545141
snp554247	snp781423	snp933722	snp554247	chr2_10585049
snp554248	snp781424	snp936225	snp554248	chr2_10630656
snp554252	snp781427	snp936226	snp554252	chr2_10682042
snp554254	snp781433	snp936229	snp554254	chr2_10694587
snp554256	snp781434	snp936276	snp554256	chr2_10712567
snp554359	snp781643	snp936382	snp554359	chr2_10717703
snp554361	snp781644	snp936799	snp554361	chr2_10718085
snp554363	snp781645	snp938621	snp554363	chr2_10718530
snp554935	snp782057	snp938773	snp554935	chr2_10720312
snp555140	snp782492	snp938787	snp555140	chr2_10725556
snp555142	snp782768	snp939369	snp555142	chr2_10729167
snp555192	snp790812	snp939418	snp555192	chr2_10733595
snp555399	snp795834	snp939426	snp555399	chr2_10769112
snp555400	snp796337	snp939442	snp555400	chr2_10771720
snp555421	snp796361	snp939926	snp555421	chr2_10771999
snp555437	snp797164	snp940825	snp555437	chr2_10845936
snp555441	snp797171	snp941267	snp555441	chr2_10897701
snp555442	snp797172	snp941605	snp555442	chr2_10931635
snp555453	snp797173	snp941617	snp555453	chr2_10946005
snp555459	snp797174	snp941777	snp555459	chr2_10951827
snp555484	snp797175	snp942161	snp555484	chr2_10955825
snp555485	snp797177	snp942163	snp555485	chr2_10956510
snp555491	snp797185	snp942166	snp555491	chr2_10961213
snp555493	snp797195	snp942168	snp555493	chr2_10961271
snp555494	snp802582	snp942383	snp555494	chr2_10963661
snp555497	snp803557	snp942386	snp555497	chr2_10965797
snp555500	snp804518	snp942387	snp555500	chr2_10965799
snp555501	snp808536	snp942392	snp555501	chr2_10965802
snp555503	snp810596	snp942394	snp555503	chr2_10967168
snp555504	snp810597	snp942400	snp555504	chr2_10967375
snp555510	snp810599	snp942402	snp555510	chr2_10967957
snp555514	snp810600	snp942403	snp555514	chr2_10968382
snp555521	snp811055	snp942405	snp555521	chr2_10972824
snp555524	snp811094	snp942407	snp555524	chr2_10976486
snp555525	snp811105	snp942411	snp555525	chr2_10979275
snp555530	snp811107	snp942413	snp555530	chr2_10994385
snp555533	snp811850	snp942414	snp555533	chr2_11085173
snp555536	snp812616	snp942462	snp555536	chr2_11099883
snp555539	snp819643	snp942464	snp555539	chr2_11151095
snp555541	snp821072	snp942466	snp555541	chr2_11151809
snp555543	snp826559	snp942475	snp555543	chr2_11198202
snp555544	snp835233	snp942476	snp555544	chr2_11202106
snp555551	snp835332	snp942477	snp555551	chr2_11217610
snp555555	snp835445	snp942810	snp555555	chr2_11236986
snp555581	snp835919	snp942818	snp555581	chr2_11459635
snp555866	snp837576	snp942938	snp555866	chr2_11463711
snp556198	snp838042	snp943153	snp556198	chr2_11479574
snp556240	snp838047	snp943212	snp556240	chr2_11494587
snp556493	snp838107	snp943302	snp556493	chr2_11494974
snp556520	snp838115	snp943312	snp556520	chr2_11495157
snp556581	snp838116	snp943450	snp556581	chr2_11495234
snp556608	snp838142	snp943454	snp556608	chr2_11502768
snp556613	snp838586	snp943459	snp556613	chr2_11503553
snp556616	snp838592	snp943460	snp556616	chr2_11513032
snp556627	snp838669	snp943461	snp556627	chr2_11513826
snp556647	snp838681	snp943463	snp556647	chr2_11653710
snp556653	snp838701	snp943473	snp556653	chr2_11723194
snp556655	snp838724	snp943474	snp556655	chr2_11871779
snp556656	snp842261	snp943475	snp556656	chr2_11873709
snp556657	snp842271	snp943501	snp556657	chr2_12057956
snp556677	snp842295	snp943502	snp556677	chr2_12091419
snp556679	snp849257	snp943514	snp556679	chr2_12221405
snp556685	snp849558	snp943516	snp556685	chr2_12233879
snp556687	snp849649	snp943527	snp556687	chr2_12244273
snp556688	snp852795	snp943538	snp556688	chr2_12351920
snp556694	snp852811	snp943546	snp556694	chr2_12435292
snp556697	snp852813	snp943547	snp556697	chr2_12582387
snp556698	snp852815	snp943563	snp556698	chr2_12706011
snp556703	snp852826	snp943569	snp556703	chr2_12724336
snp556704	snp852851	snp943577	snp556704	chr2_12739539
snp556715	snp852859	snp943589	snp556715	chr2_13104002
snp557103	snp852868	snp943590	snp557103	chr2_13209489
snp557208	snp852869	snp943594	snp557208	chr2_13374190
snp557253	snp852874	snp943595	snp557253	chr2_13412263
snp557258	snp852875	snp943598	snp557258	chr2_13528952
snp557303	snp852878	snp943599	snp557303	chr2_13567559
snp557352	snp852880	snp943606	snp557352	chr2_13572228
snp557462	snp852886	snp943629	snp557462	chr2_14018023
snp557476	snp852888	snp943642	snp557476	chr2_14038908
snp557505	snp852896	snp943645	snp557505	chr2_14045478
snp557595	snp852897	snp943653	snp557595	chr2_14253375
snp557706	snp852904	snp943665	snp557706	chr2_14266237
snp557815	snp852905	snp943667	snp557815	chr2_14307288
snp557887	snp852906	snp943670	snp557887	chr2_14355730
snp557990	snp852909	snp943674	snp557990	chr2_14452453
snp558062	snp852941	snp943675	snp558062	chr2_14470653
snp558076	snp852949	snp943679	snp558076	chr2_14506863
snp558707	snp852952	snp943687	snp558707	chr2_14897851
snp559121	snp856322	snp943688	snp559121	chr2_15565715
snp559166	snp856323	snp943689	snp559166	chr2_15723316
snp559182	snp856488	snp943703	snp559182	chr2_15750152
snp559212	snp858554	snp943704	snp559212	chr2_15751704
snp559219	snp863402	snp943706	snp559219	chr2_15752656
snp559220	snp863406	snp943707	snp559220	chr2_15756439
snp559299	snp863411	snp943810	snp559299	chr2_16260146
snp559451	snp863462	snp943823	snp559451	chr2_16630196
snp559686	snp864845	snp943933	snp559686	chr2_16679037
snp559687	snp864880	snp943938	snp559687	chr2_16868242
snp559918	snp865603	snp944001	snp559918	chr2_16989714
snp559932	snp865607	snp944032	snp559932	chr2_17013328
snp559959	snp865611	snp944415	snp559959	chr2_17033865
snp559960	snp865613	snp944419	snp559960	chr2_17090924
snp559963	snp869472	snp944422	snp559963	chr2_17091016
snp560617	snp870602	snp944448	snp560617	chr2_17091306
snp560629	snp870606	snp944473	snp560629	chr2_17129677
snp560906	snp870620	snp944478	snp560906	chr2_17146055
snp561165	snp874307	snp944600	snp561165	chr2_17166929
snp561729	snp874313	snp945987	snp561729	chr2_17234464
snp561933	snp874760	snp946058	snp561933	chr2_17239644
snp562109	snp874855	snp948100	snp562109	chr2_17326135
snp562116	snp874910	snp948315	snp562116	chr2_17326799
snp562384	snp874918	snp948389	snp562384	chr2_17671521
snp563077	snp874925	snp948545	snp563077	chr2_17687956
snp563081	snp874931	snp949305	snp563081	chr2_17858853
snp563935	snp875097	snp949306	snp563935	chr2_19220020
snp563937	snp875372	snp949416	snp563937	chr2_19259423
snp563951	snp875483	snp949773	snp563951	chr2_20044437
snp563959	snp875675	snp949777	snp563959	chr2_20044662
snp563983	snp875680	snp949780	snp563983	chr2_20045089
snp564039	snp875683	snp949782	snp564039	chr2_20045707
snp564042	snp875688	snp949852	snp564042	chr2_20046420
snp564055	snp875689	snp949853	snp564055	chr2_20046695
snp564217	snp875690	snp950577	snp564217	chr2_20048826
snp564305	snp875692	snp950578	snp564305	chr2_20051522
snp564355	snp875694	snp950579	snp564355	chr2_20051824
snp564359	snp875696	snp950580	snp564359	chr2_20052750
snp564360	snp875697	snp950585	snp564360	chr2_20060608
snp564362	snp875699	snp950590	snp564362	chr2_20089487
snp564364	snp875702	snp950591	snp564364	chr2_20109861
snp564365	snp875703	snp950597	snp564365	chr2_20112787
snp564366	snp875706	snp950608	snp564366	chr2_20128550
snp564367	snp875710	snp950609	snp564367	chr2_20131335
snp564369	snp875711	snp950612	snp564369	chr2_20141058
snp564370	snp875715	snp950613	snp564370	chr2_20352712
snp564372	snp875716	snp950614	snp564372	chr2_20360271
snp564391	snp875720	snp950616	snp564391	chr2_20375296
snp564399	snp875723	snp950687	snp564399	chr2_20382380
snp564534	snp875909	snp950821	snp564534	chr2_20394187
snp564536	snp875917	snp951397	snp564536	chr2_20395550
snp564601	snp876149	snp951556	snp564601	chr2_20407224
snp564606	snp876345	snp951573	snp564606	chr2_20455531
snp564607	snp876348	snp951668	snp564607	chr2_20478491
snp564608	snp876349	snp952166	snp564608	chr2_20486536
snp564616	snp876352	snp952346	snp564616	chr2_20604062
snp566928	snp876353	snp952603	snp566928	chr2_20612432
snp566939	snp876354	snp952723	snp566939	chr2_20613196
snp566994	snp876404	snp952728	snp566994	chr2_20613456
snp566999	snp878419	snp952732	snp566999	chr2_20618778
snp567003	snp878795	snp952733	snp567003	chr2_20619300
snp567012	snp879082	snp952734	snp567012	chr2_20619315
snp567016	snp879185	snp952735	snp567016	chr2_20619331
snp567027	snp879202	snp953158	snp567027	chr2_20663121
snp567087	snp879210	snp955262	snp567087	chr2_20683686
snp567088	snp879254	snp956148	snp567088	chr2_20684914
snp568609	snp879256	snp956642	snp568609	chr2_20708729
snp568748	snp879262	snp956643	snp568748	chr2_20714265
snp568907	snp879263	snp956644	snp568907	chr2_20742656
snp568927	snp879298	snp957881	snp568927	chr2_21028638
snp569221	snp879299	snp957882	snp569221	chr2_21194689
snp569223	snp879304	snp957883	snp569223	chr2_21220348
snp569271	snp879318	snp957885	snp569271	chr2_21365525
snp569275	snp879326	snp957899	snp569275	chr2_21365765
snp569289	snp879328	snp957902	snp569289	chr2_21400108
snp569291	snp879337	snp958251	snp569291	chr2_21650654
snp569354	snp879902	snp958532	snp569354	chr2_21651283
snp569357	snp879912	snp958769	snp569357	chr2_21655543
snp569408	snp879924	snp958789	snp569408	chr2_21657459
snp569539	snp879948	snp958790	snp569539	chr2_21869602
snp569562	snp880019	snp958862	snp569562	chr2_21924462
snp569610	snp880030	snp958880	snp569610	chr2_22069615
snp572025	snp880114	snp961757	snp572025	chr2_22131429
snp572127	snp881671	snp962363	snp572127	chr2_22180812
snp572180	snp885704	snp962369	snp572180	chr2_22623473
snp573221	snp886836	snp962400	snp573221	chr2_22810484
snp573351	snp887081	snp966665	snp573351	chr2_23187068
snp573361	snp887082	snp967076	snp573361	chr2_23228270
snp573660	snp887083	snp985642	snp573660	chr2_23364751
snp574213	snp890667	snp985688	snp574213	chr2_23370942
snp574236	snp891973	snp985690	snp574236	chr2_23435973
snp574241	snp892799	snp985691	snp574241	chr2_23445887
snp574601	snp892883	snp985732	snp574601	chr2_23581232
snp574602	snp895406	snp985750	snp574602	chr2_23623754
snp574665	snp896354	snp985753	snp574665	chr2_23738721
snp574686	snp896368	snp985754	snp574686	chr2_23936430
snp574687	snp897048	snp985760	snp574687	chr2_23984677
snp575721	snp897062	snp985890	snp575721	chr2_24004270
snp575865	snp897067	snp985894	snp575865	chr2_24087098
snp575895	snp897485	snp986043	snp575895	chr2_24524255
snp578591	snp897508	snp986049	snp578591	chr2_24525213
snp579413	snp897538	snp986054	snp579413	chr2_24526776
snp579418	snp897578	snp986055	snp579418	chr2_24527229
snp579420	snp897579	snp986140	snp579420	chr2_24849902
snp579423	snp897893	snp986497	snp579423	chr2_24852264
snp579440	snp898030	snp986844	snp579440	chr2_24855317
snp580072	snp898042	snp988701	snp580072	chr2_24942771
snp580695	snp898061	snp989231	snp580695	chr2_24999226
snp580698	snp898165	snp990425	snp580698	chr2_25127594
snp580717	snp898262	snp992453	snp580717	chr2_25162983
snp580733	snp898325	snp992464	snp580733	chr2_25288177
snp580789	snp899091	snp993652	snp580789	chr2_25339660
snp580800	snp899145	snp993733	snp580800	chr2_25614180
snp581570	snp899190	snp995064	snp581570	chr2_25618672
snp581589	snp899198	snp996222	snp581589	chr2_25725195
snp581600	snp899200	snp1001752	snp581600	chr2_25893171
snp581695	snp899293	snp1002594	snp581695	chr2_25916801
snp581721	snp901196	snp1002611	snp581721	chr2_25917153
snp581739	snp902254	snp1002619	snp581739	chr2_25924888
snp581742	snp902255	snp1002629	snp581742	chr2_25952933
snp581745	snp903932	snp1002630	snp581745	chr2_26292286
snp581749	snp903941	snp1004223	snp581749	chr2_26405713
snp582105	snp905099	snp1005099	snp582105	chr2_26520272
snp582163	snp905164	snp1008711	snp582163	chr2_26545553
snp582166	snp905167	snp1008712	snp582166	chr2_26545759
snp582195	snp905175	snp1008721	snp582195	chr2_26562439
snp582203	snp905178	snp1011358	snp582203	chr2_26568384
snp582211	snp907407	snp1011365	snp582211	chr2_26569386
snp582213	snp907877	snp1011698	snp582213	chr2_27110373
snp582257	snp907878	snp1011710	snp582257	chr2_27534391
snp582258	snp907887	snp1011737	snp582258	chr2_27549796
snp582261	snp907901	snp1011919	snp582261	chr2_27752709
snp582262	snp908164	snp1011993	snp582262	chr2_27894653
snp582263	snp908209	snp1012568	snp582263	chr2_28249612
snp582264	snp909110	snp1012574	snp582264	chr2_28466197
snp582265	snp909551	snp1012575	snp582265	chr2_29106488
snp582266	snp910742	snp1012577	snp582266	chr2_30064618
snp582267	snp910743	snp1012611	snp582267	chr2_30142904
snp582268	snp910998	snp1012644	snp582268	chr2_30185636
snp582269	snp911078	snp1012745	snp582269	chr2_30186993
snp582270	snp911079	snp1012915	snp582270	chr2_30275514
snp582272	snp911105	snp1013231	snp582272	chr2_30646480
snp582273	snp913170	snp1013853	snp582273	chr2_30873453
snp582275	snp913214	snp1017943	snp582275	chr2_31464765
snp582276	snp920247	snp1020117	snp582276	chr2_31465432
snp582277	snp920258	snp1020388	snp582277	chr2_31488556
snp582280	snp920306	snp1020640	snp582280	chr2_32896845
snp582282	snp920311	snp1023071	snp582282	chr2_33359869
snp582283	snp920312	snp1023115	snp582283	chr2_33421403
snp582288	snp920768	snp1023130	snp582288	chr2_33607740
snp582289	snp923276	snp1023559	snp582289	chr2_35940722
snp582291	snp924179	snp1023665	snp582291	chr2_35958615
snp582292	snp924187	snp1024013	snp582292	chr2_36242048
snp582296	snp924189	snp1024204	snp582296	chr2_36595158
snp582297	snp924192	snp1024691	snp582297	chr2_38427397
snp582323	snp924198	snp1024871	snp582323	chr2_38440055
snp582529	snp924199	snp1025267	snp582529	chr2_38464555
snp582530	snp924200	snp1025276	snp582530	chr2_38478360
snp582969	snp924202	snp1025315	snp582969	chr2_38481657
snp582970	snp924381	snp1026735	snp582970	chr2_38825575
snp583152	snp924383	snp1026752	snp583152	chr2_38831113
snp583178	snp924489	snp1026801	snp583178	chr2_39686658
snp583181	snp924513	snp1026802	snp583181	chr2_39714462
snp583183	snp924515	snp1026803	snp583183	chr2_39776855
snp583329	snp925364	snp1026809	snp583329	chr2_39827303
snp584232	snp925403	snp1027504	snp584232	chr2_39827400
snp584234	snp925406	snp1027512	snp584234	chr2_39840688
snp584241	snp927512	snp1028189	snp584241	chr2_39933862
snp584244	snp937170	snp1028190	snp584244	chr2_40153109
snp585668	snp942297	snp1028199	snp585668	chr2_40228827
snp585685	snp945965	snp1028201	snp585685	chr2_40229764
snp587999	snp945985	snp1028209	snp587999	chr2_40407512
snp588000	snp946635	snp1028211	snp588000	chr2_41084467
snp588155	snp946802	snp1028215	snp588155	chr2_41303333
snp588353	snp947493	snp1028216	snp588353	chr2_41304636
snp588357	snp947555	snp1028220	snp588357	chr2_41307227
snp588361	snp947583	snp1028221	snp588361	chr2_41311963
snp588362	snp947607	snp1028222	snp588362	chr2_41312822
snp588363	snp947619	snp1028228	snp588363	chr2_41327251
snp588366	snp947623	snp1028236	snp588366	chr2_41331269
snp588369	snp947624	snp1028239	snp588369	chr2_41335972
snp588376	snp950821	snp1028241	snp588376	chr2_41337865
snp588378	snp950836	snp1028243	snp588378	chr2_41345038
snp588380	snp951600	snp1028245	snp588380	chr2_41346162
snp588382	snp951603	snp1028250	snp588382	chr2_41363484
snp589225	snp951685	snp1028550	snp589225	chr2_41364122
snp589276	snp957881	snp1030457	snp589276	chr2_41384361
snp589765	snp957882	snp1030480	snp589765	chr2_41387895
snp589791	snp957883	snp1030653	snp589791	chr2_41513599
snp592044	snp957885	snp1030654	snp592044	chr2_41753906
snp592180	snp957899	snp1030697	snp592180	chr2_41791569
snp592299	snp957902	snp1031351	snp592299	chr2_41820409
snp593038	snp958198	snp1031716	snp593038	chr2_41821240
snp593048	snp958203	snp1031959	snp593048	chr2_41822774
snp593349	snp961758	snp1032135	snp593349	chr2_41825037
snp593584	snp966638	snp1034238	snp593584	chr2_41916114
snp593585	snp966641	snp1034809	snp593585	chr2_41916204
snp593712	snp966642	snp1034852	snp593712	chr2_42019271
snp593779	snp966643	snp1034870	snp593779	chr2_42652232
snp593883	snp966650	snp1034876	snp593883	chr2_42693083
snp594856	snp966651	snp1034889	snp594856	chr2_42717438
snp595919	snp966652	snp1034896	snp595919	chr2_42823209
snp597346	snp966657	snp1034897	snp597346	chr2_42891401
snp597347	snp966658	snp1034899	snp597347	chr2_42922025
snp597413	snp966659	snp1034909	snp597413	chr2_42981865
snp597425	snp966662	snp1034917	snp597425	chr2_42993511
snp597435	snp966666	snp1034918	snp597435	chr2_43027959
snp597501	snp966667	snp1034920	snp597501	chr2_43028380
snp599159	snp966670	snp1034921	snp599159	chr2_43043057
snp599897	snp966672	snp1034922	snp599897	chr2_43089050
snp599901	snp966675	snp1034923	snp599901	chr2_43142886
snp601242	snp966677	snp1034929	snp601242	chr2_43153121
snp601279	snp966681	snp1034930	snp601279	chr2_43158831
snp601509	snp966684	snp1034940	snp601509	chr2_43219387
snp601705	snp966687	snp1034959	snp601705	chr2_43219414
snp601706	snp966689	snp1034990	snp601706	chr2_43232709
snp601931	snp966696	snp1035366	snp601931	chr2_43306342
snp601932	snp966697	snp1035847	snp601932	chr2_43404046
snp601933	snp966700	snp1036364	snp601933	chr2_43417354
snp601935	snp966701	snp1036382	snp601935	chr2_43417357
snp601936	snp966705	snp1036632	snp601936	chr2_43420890
snp601937	snp966706	snp1036911	snp601937	chr2_43634218
snp601938	snp966709	snp1037070	snp601938	chr2_43635711
snp602223	snp966711	snp1037202	snp602223	chr2_43653901
snp602554	snp966716	snp1037264	snp602554	chr2_43663847
snp602803	snp966718	snp1038024	snp602803	chr2_43679204
snp602823	snp966719	snp1038091	snp602823	chr2_43910526
snp603031	snp966722	snp1038111	snp603031	chr2_43967822
snp603091	snp966723	snp1038120	snp603091	chr2_43991513
snp603092	snp966729	snp1038128	snp603092	chr2_44000387
snp603223	snp966731	snp1038211	snp603223	chr2_44021132
snp603228	snp967612	snp1038494	snp603228	chr2_44021142
snp603385	snp967725	snp1038502	snp603385	chr2_44025491
snp603389	snp967738	snp1038504	snp603389	chr2_44188145
snp603428	snp968698	snp1038529	snp603428	chr2_44206161
snp603691	snp968709	snp1040436	snp603691	chr2_44209728
snp603692	snp968710	snp1040453	snp603692	chr2_44256712
snp603703	snp968722	snp1040454	snp603703	chr2_44256765
snp603704	snp969895	snp1040455	snp603704	chr2_44427069
snp603706	snp969902	snp1043892	snp603706	chr2_44464918
snp603714	snp969913	snp1044457	snp603714	chr2_44561584
snp603715	snp970380	snp1045973	snp603715	chr2_44583034
snp603941	snp978080	snp1045974	snp603941	chr2_44631492
snp603942	snp979771	snp1045976	snp603942	chr2_44684963
snp603946	snp984584	snp1045977	snp603946	chr2_44808140
snp603948	snp985451	snp1045980	snp603948	chr2_44836439
snp604039	snp986502	snp1045992	snp604039	chr2_44854673
snp604267	snp989221	snp1045996	snp604267	chr2_44865301
snp604578	snp989241	snp1046003	snp604578	chr2_44865960
snp604797	snp989246	snp1046005	snp604797	chr2_44920335
snp604799	snp989259	snp1046006	snp604799	chr2_44922871
snp604808	snp990425	snp1046010	snp604808	chr2_44954330
snp604858	snp990802	snp1046016	snp604858	chr2_44957500
snp604902	snp990872	snp1046017	snp604902	chr2_45092048
snp604924	snp990877	snp1046022	snp604924	chr2_45103221
snp605090	snp990917	snp1046026	snp605090	chr2_45146452
snp605172	snp991419	snp1046028	snp605172	chr2_45146970
snp605291	snp991422	snp1046036	snp605291	chr2_45159616
snp605641	snp991439	snp1046038	snp605641	chr2_45243259
snp605643	snp991451	snp1046042	snp605643	chr2_45260827
snp605647	snp991452	snp1046719	snp605647	chr2_45274871
snp605663	snp992059	snp1046779	snp605663	chr2_45380780
snp605665	snp992075	snp1046784	snp605665	chr2_45386597
snp605668	snp992087	snp1046793	snp605668	chr2_45391289
snp605669	snp992094	snp1048765	snp605669	chr2_45741532
snp605670	snp992123	snp1049148	snp605670	chr2_45741790
snp605674	snp992152	snp1049987	snp605674	chr2_45782187
snp605678	snp992153	snp1051198	snp605678	chr2_45875298
snp605681	snp992181	snp1052580	snp605681	chr2_45953702
snp605683	snp992185	snp1052636	snp605683	chr2_46053727
snp605684	snp992188	snp1052645	snp605684	chr2_46060310
snp605685	snp992453	snp1052655	snp605685	chr2_46069921
snp605686	snp992455	snp1052656	snp605686	chr2_46069944
snp605687	snp992460	snp1052814	snp605687	chr2_46075823
snp605693	snp992464	snp1052815	snp605693	chr2_46078755
snp605699	snp992587	snp1052837	snp605699	chr2_46085137
snp605700	snp992754	snp1053153	snp605700	chr2_46088480
snp605701	snp993285	snp1053756	snp605701	chr2_46089967
snp605703	snp993354	snp1053962	snp605703	chr2_46090129
snp605704	snp993358	snp1053975	snp605704	chr2_46090363
snp605797	snp993362	snp1054163	snp605797	chr2_46104813
snp605798	snp993365	snp1054378	snp605798	chr2_46130086
snp605799	snp993371	snp1054590	snp605799	chr2_46155591
snp605800	snp993652	snp1054591	snp605800	chr2_46158315
snp605801	snp993733	snp1054599	snp605801	chr2_46159056
snp605802	snp994663	snp1054600	snp605802	chr2_46235871
snp605803	snp996310	snp1055435	snp605803	chr2_46362266
snp605805	snp996946	snp1056085	snp605805	chr2_46375352
snp605806	snp996998	snp1056214	snp605806	chr2_46378254
snp605807	snp998034	snp1056231	snp605807	chr2_46380555
snp605810	snp998971	snp1056426	snp605810	chr2_46382124
snp605814	snp999237	snp1056481	snp605814	chr2_46386242
snp605818	snp999257	snp1057380	snp605818	chr2_46392725
snp605824	snp999291	snp1057482	snp605824	chr2_46392955
snp605825	snp999326	snp1057890	snp605825	chr2_46400541
snp605826	snp1000150	snp1058648	snp605826	chr2_46400585
snp605830	snp1000671	snp1058651	snp605830	chr2_46402230
snp605831	snp1000672	snp1059866	snp605831	chr2_46418018
snp605832	snp1000936	snp1059867	snp605832	chr2_46439191
snp605833	snp1001158	snp1060995	snp605833	chr2_46443201
snp605837	snp1001205	snp1061046	snp605837	chr2_46445488
snp605838	snp1001207	snp1062309	snp605838	chr2_46445669
snp605839	snp1002559	snp1062375	snp605839	chr2_46458939
snp605845	snp1002594	snp1062402	snp605845	chr2_46459422
snp605851	snp1002600	snp1062407	snp605851	chr2_46465368
snp605883	snp1002604	snp1062418	snp605883	chr2_46620633
snp605885	snp1002607	snp1062587	snp605885	chr2_46621194
snp605886	snp1002608	snp1065267	snp605886	chr2_46630073
snp605888	snp1002611	snp1065301	snp605888	chr2_46639612
snp605889	snp1002619	snp1065434	snp605889	chr2_46646700
snp605891	snp1002620	snp1065436	snp605891	chr2_46675926
snp605892	snp1002623	snp1065442	snp605892	chr2_46700149
snp605893	snp1002629	snp1065471	snp605893	chr2_46700933
snp605895	snp1002630	snp1066379	snp605895	chr2_46704577
snp605899	snp1002638	snp1066826	snp605899	chr2_46708028
snp605902	snp1002641	snp1066827	snp605902	chr2_46708037
snp605903	snp1002647	snp1066832	snp605903	chr2_46710862
snp605905	snp1002651	snp1066833	snp605905	chr2_46717426
snp605906	snp1002656	snp1066834	snp605906	chr2_46725856
snp605907	snp1002691	snp1066835	snp605907	chr2_46726015
snp605911	snp1002692	snp1066836	snp605911	chr2_46726624
snp606035	snp1002693	snp1069181	snp606035	chr2_46759996
snp606072	snp1002694	snp1070062	snp606072	chr2_46761227
snp606415	snp1002695		snp606415	chr2_46800871
snp606472	snp1002696		snp606472	chr2_46861728
snp606506	snp1002697		snp606506	chr2_47009525
snp606840	snp1002698		snp606840	chr2_47027771
snp606864	snp1002703		snp606864	chr2_47283019
snp607966	snp1002710		snp607966	chr2_47318328
snp607974	snp1002736		snp607974	chr2_47319776
snp608593	snp1002822		snp608593	chr2_47321761
snp609055	snp1003278		snp609055	chr2_47322134
snp609326	snp1004223		snp609326	chr2_47325642
snp609327	snp1004307		snp609327	chr2_47329195
snp609662	snp1004460		snp609662	chr2_47329199
snp609942	snp1009827		snp609942	chr2_47329356
snp609958	snp1010923		snp609958	chr2_47330850
snp609959	snp1010930		snp609959	chr2_47334031
snp609980	snp1010931		snp609980	chr2_47362029
snp609985	snp1010940		snp609985	chr2_47362063
snp610011	snp1012906		snp610011	chr2_47378310
snp610012	snp1012908		snp610012	chr2_47395111
snp610032	snp1012912		snp610032	chr2_47447262
snp610035	snp1013231		snp610035	chr2_47579440
snp610065	snp1018930		snp610065	chr2_47590401
snp610067	snp1019244		snp610067	chr2_47591766
snp610075	snp1019685		snp610075	chr2_47593095
snp610078	snp1019694		snp610078	chr2_47593116
snp610080	snp1019717		snp610080	chr2_47593738
snp610081	snp1020101		snp610081	chr2_47594140
snp610083	snp1020117		snp610083	chr2_47599987
snp610086	snp1023990		snp610086	chr2_47604754
snp610088	snp1024177		snp610088	chr2_47646339
snp610089	snp1029376		snp610089	chr2_47653569
snp610092	snp1030697		snp610092	chr2_47767650
snp610098	snp1034913		snp610098	chr2_47768075
snp610102	snp1035773		snp610102	chr2_47807287
snp610108	snp1036152		snp610108	chr2_47807349
snp610141	snp1036468		snp610141	chr2_47888282
snp610142	snp1036476		snp610142	chr2_47945026
snp610199	snp1036491		snp610199	chr2_48040834
snp610335	snp1036528		snp610335	chr2_48210210
snp610581	snp1038243		snp610581	chr2_48214084
snp610716	snp1038279		snp610716	chr2_48229842
snp610801	snp1039358		snp610801	chr2_48304961
snp610828	snp1040387		snp610828	chr2_48321174
snp610832	snp1042755		snp610832	chr2_48321307
snp610833	snp1043892		snp610833	chr2_48322245
snp610835	snp1045577		snp610835	chr2_48329724
snp610838	snp1045969		snp610838	chr2_48337642
snp610840	snp1045973		snp610840	chr2_48341006
snp610848	snp1045974		snp610848	chr2_48343502
snp610850	snp1045976		snp610850	chr2_48423694
snp610851	snp1045977		snp610851	chr2_48570800
snp610854	snp1045978		snp610854	chr2_48570843
snp610855	snp1045980		snp610855	chr2_48598791
snp610859	snp1045983		snp610859	chr2_48600140
snp610860	snp1045984		snp610860	chr2_48611556
snp610865	snp1045985		snp610865	chr2_48932600
snp610866	snp1045988		snp610866	chr2_48963260
snp610873	snp1045991		snp610873	chr2_48971051
snp610874	snp1045992		snp610874	chr2_49007530
snp610883	snp1045996		snp610883	chr2_49130800
snp610884	snp1046000		snp610884	chr2_49145840
snp610887	snp1046003		snp610887	chr2_49151014
snp610893	snp1046004		snp610893	chr2_49159607
snp610896	snp1046005		snp610896	chr2_49161930
snp610899	snp1046006		snp610899	chr2_49162053
snp610900	snp1046008		snp610900	chr2_49175048
snp610901	snp1046009		snp610901	chr2_49177440
snp610902	snp1046010		snp610902	chr2_49235658
snp610904	snp1046011		snp610904	chr2_49487580
snp610905	snp1046015		snp610905	chr2_49488547
snp610915	snp1046016		snp610915	chr2_49770568
snp610922	snp1046017		snp610922	chr2_49771436
snp610924	snp1046018		snp610924	chr2_49771686
snp610929	snp1046020		snp610929	chr2_49788049
snp610937	snp1046022		snp610937	chr2_50259390
snp610939	snp1046026		snp610939	chr2_50299398
snp610951	snp1046027		snp610951	chr2_50312784
snp610998	snp1046028		snp610998	chr2_50373787
snp611268	snp1046029		snp611268	chr2_50385705
snp611988	snp1046030		snp611988	chr2_50800750
snp611989	snp1046036		snp611989	chr2_50800970
snp611990	snp1046038		snp611990	chr2_50806266
snp611991	snp1046042		snp611991	chr2_50814735
snp611998	snp1051894		snp611998	chr2_50826378
snp612002	snp1051899		snp612002	chr2_50933448
snp612047	snp1051910		snp612047	chr2_51137593
snp612057	snp1051912		snp612057	chr2_51147239
snp612072	snp1051915		snp612072	chr2_51162860
snp612088	snp1052847		snp612088	chr2_51170633
snp612104	snp1052898		snp612104	chr2_51210016
snp612113	snp1053153		snp612113	chr2_51221700
snp612597	snp1056966		snp612597	chr2_51230704
snp612658	snp1058258		snp612658	chr2_51230759
snp612666	snp1058439		snp612666	chr2_51549208
snp612715	snp1058446		snp612715	chr2_51569321
snp612799	snp1059500		snp612799	chr2_51642131
snp613670	snp1059851		snp613670	chr2_51675952
snp613703	snp1061467		snp613703	chr2_51677116
snp613775	snp1061557		snp613775	chr2_51677377
snp613813	snp1064217		snp613813	chr2_52539880
snp613851	snp1065913		snp613851	chr2_52548177
snp613855	snp1065921		snp613855	chr2_52577603
snp614218	snp1067149		snp614218	chr2_52813926
snp614227	snp1068930		snp614227	chr2_53437250
snp614253	snp1068973		snp614253	chr2_53488858
snp614325	snp1070170		snp614325	chr2_53492961
snp614326			snp614326	chr2_53674819
snp614452			snp614452	chr2_53678378
snp614473			snp614473	chr2_53701913
snp614478			snp614478	chr2_53704072
snp616009			snp616009	chr2_53805319
snp617130			snp617130	chr2_53836438
snp619090			snp619090	chr2_54106630
snp619104			snp619104	chr2_54165087
snp619107			snp619107	chr2_54168300
snp619109			snp619109	chr2_54197694
snp619309			snp619309	chr2_54203433
snp619357			snp619357	chr2_54209687
snp620251			snp620251	chr2_54318782
snp620398			snp620398	chr2_54319239
snp620531			snp620531	chr2_54319401
snp620596			snp620596	chr2_54332317
snp620602			snp620602	chr2_54333539
snp620604			snp620604	chr2_54334610
snp620880			snp620880	chr2_54382186
snp621500			snp621500	chr2_54454933
snp621596			snp621596	chr2_54839479
snp621597			snp621597	chr2_55382784
snp621598			snp621598	chr2_55382830
snp621599			snp621599	chr2_55383543
snp622064			snp622064	chr2_55384130
snp622081			snp622081	chr2_55387119
snp622109			snp622109	chr2_55534788
snp622283			snp622283	chr2_55665262
snp624517			snp624517	chr2_55665685
snp624522			snp624522	chr2_55666579
snp631691			snp631691	chr2_55685755
snp631693			snp631693	chr2_55725224
snp631696			snp631696	chr2_55738444
snp637492			snp637492	chr2_55804269
snp637497			snp637497	chr2_55811175
snp637863			snp637863	chr2_55827978
snp641195			snp641195	chr2_55852701
snp644351			snp644351	chr2_55943099
snp644739			snp644739	chr2_55962026
snp645800			snp645800	chr2_55962030
snp646329			snp646329	chr2_55967975
snp646586			snp646586	chr2_56649512
snp646604			snp646604	chr2_56652688
snp646933			snp646933	chr2_56711399
snp647160			snp647160	chr2_56717293
snp647163			snp647163	chr2_56741360
snp647164			snp647164	chr2_56742467
snp647166			snp647166	chr2_56971222
snp647171			snp647171	chr2_56986715
snp647177			snp647177	chr2_57009043
snp647179			snp647179	chr2_57010464
snp647188			snp647188	chr2_57124202
snp647191			snp647191	chr2_57163134
snp647197			snp647197	chr2_57172883
snp647198			snp647198	chr2_57194370
snp647201			snp647201	chr2_57194911
snp647202			snp647202	chr2_57224109
snp647347			snp647347	chr2_57237349
snp647348			snp647348	chr2_57256005
snp647491			snp647491	chr2_57348815
snp649440			snp649440	chr2_57349179
snp649498			snp649498	chr2_57379955
snp649508			snp649508	chr2_57380113
snp649611			snp649611	chr2_57414679
snp649669			snp649669	chr2_57423594
snp649778			snp649778	chr2_57426779
snp651003			snp651003	chr2_57431788
snp651009			snp651009	chr2_57481975
snp651040			snp651040	chr2_57491065
snp653381			snp653381	chr2_57608355
snp656542			snp656542	chr2_57620308
snp656587			snp656587	chr2_57629572
snp656936			snp656936	chr2_57655965
snp657621			snp657621	chr2_57656426
snp657702			snp657702	chr2_57796053
snp657707			snp657707	chr2_57851103
snp657986			snp657986	chr2_57851813
snp658123			snp658123	chr2_57851831
snp658131			snp658131	chr2_58176119
snp658132			snp658132	chr2_58207008
snp658144			snp658144	chr2_58385794
snp658177			snp658177	chr2_58420375
snp658512			snp658512	chr2_58514051
snp659188			snp659188	chr2_58514545
snp659195			snp659195	chr2_58518381
snp659196			snp659196	chr2_58526420
snp659212			snp659212	chr2_58526624
snp660977			snp660977	chr2_58527960
snp660988			snp660988	chr2_58536754
snp661042			snp661042	chr2_58633872
snp661043			snp661043	chr2_58652591
snp663145			snp663145	chr2_58653447
snp664232			snp664232	chr2_58672373
snp664235			snp664235	chr2_58673284
snp673218			snp673218	chr2_58690496
snp674176			snp674176	chr2_58709497
snp674178			snp674178	chr2_58739059
snp682243			snp682243	chr2_58747576
snp682244			snp682244	chr2_58802099
snp682246			snp682246	chr2_58811149
snp688700			snp688700	chr2_58812557
snp688728			snp688728	chr2_58821868
snp698661			snp698661	chr2_58839154
snp698687			snp698687	chr2_58856877
snp698707			snp698707	chr2_58923431
snp700227			snp700227	chr2_58968408
snp700256			snp700256	chr2_59009340
snp700259			snp700259	chr2_59012174
snp700260			snp700260	chr2_59014431
snp700261			snp700261	chr2_59064399
snp701086			snp701086	chr2_59068240
snp701276			snp701276	chr2_59071076
snp702159			snp702159	chr2_59114075
snp702245			snp702245	chr2_59115167
snp703203			snp703203	chr2_59116377
snp704715			snp704715	chr2_59123831
snp704888			snp704888	chr2_59123995
snp704897			snp704897	chr2_59124103
snp705019			snp705019	chr2_59129316
snp706314			snp706314	chr2_59136661
[truncated: 6,697 more rows]
