# Supplementary material for: Survival at the edge: genomic vulnerability and genetic purging of a limestone cliff-endemic sky island shrub under climate change
Source: For Res (Fayettev). 2026 Apr 14;6:e013. doi: 10.48130/forres-0026-0010 (PMC13195435; doi:10.48130/forres-0026-0010)
Supplement: Supplementary file 1 — Supplementary data to this article can be found online. [file FR-2026-6-0010-S1.zip › 10.48130_forres-0026-0010-Suppl-TableS20.xlsx]

## Sheet: Sheet3
CHROM	BIN_START	BIN_END	N_VARIANTS	WEIGHTED_FST	MEAN_FST	0.155584
chr1	930001	1030000	7	0.0888713	0.0950561
chr1	940001	1040000	16	0.146372	0.123706
chr1	950001	1050000	114	0.208673	0.174011
chr1	960001	1060000	236	0.196023	0.157363
chr1	970001	1070000	349	0.19079	0.160502
chr1	980001	1080000	448	0.18677	0.153107
chr1	990001	1090000	509	0.185559	0.14911
chr1	1000001	1100000	569	0.186366	0.151163
chr1	1010001	1110000	629	0.184539	0.149027
chr1	1020001	1120000	716	0.187522	0.157049
chr1	1030001	1130000	811	0.184232	0.15386
chr1	1040001	1140000	832	0.185994	0.155159
chr1	1050001	1150000	789	0.182057	0.151211
chr1	1060001	1160000	756	0.189367	0.161865
chr1	1070001	1170000	708	0.190314	0.162306
chr1	1080001	1180000	729	0.188735	0.162234
chr1	1090001	1190000	850	0.187299	0.166372
chr1	1100001	1200000	940	0.185687	0.164834
chr1	1110001	1210000	1031	0.185297	0.164321
chr1	1120001	1220000	971	0.182388	0.159484
chr1	1130001	1230000	985	0.188632	0.16648
chr1	1140001	1240000	1042	0.171422	0.152636
chr1	1150001	1250000	1245	0.143844	0.127715
chr1	1160001	1260000	1388	0.110796	0.0969057
chr1	1170001	1270000	1554	0.0876756	0.0747376
chr1	1180001	1280000	1552	0.0759924	0.0645612
chr1	1190001	1290000	1443	0.0649876	0.0526784
chr1	1200001	1300000	1326	0.0564516	0.0448157
chr1	1210001	1310000	1269	0.0536435	0.0427579
chr1	1220001	1320000	1305	0.0609903	0.0480667
chr1	1230001	1330000	1295	0.0492628	0.0395535
chr1	1240001	1340000	1329	0.061537	0.0483674
chr1	1250001	1350000	1193	0.0760161	0.057607
chr1	1260001	1360000	1063	0.0986486	0.0751345
chr1	1270001	1370000	929	0.142437	0.114341
chr1	1280001	1380000	867	0.174365	0.13902
chr1	1290001	1390000	889	0.178812	0.14664
chr1	1300001	1400000	943	0.167202	0.138942
chr1	1310001	1410000	1127	0.170728	0.14242
chr1	1320001	1420000	1160	0.172587	0.14218
chr1	1330001	1430000	1101	0.169405	0.142776
chr1	1340001	1440000	1083	0.171653	0.144817
chr1	1350001	1450000	1057	0.190074	0.161574
chr1	1360001	1460000	1074	0.224695	0.17173
chr1	1370001	1470000	1108	0.228911	0.159343
chr1	1380001	1480000	1119	0.225666	0.152112
chr1	1390001	1490000	1129	0.232289	0.154563
chr1	1400001	1500000	1152	0.236528	0.160432
chr1	1410001	1510000	980	0.238638	0.153829
chr1	1420001	1520000	955	0.238558	0.155712
chr1	1430001	1530000	991	0.25146	0.166447
chr1	1440001	1540000	990	0.269706	0.185735
chr1	1450001	1550000	894	0.26513	0.176128
chr1	1460001	1560000	880	0.230252	0.17076
chr1	1470001	1570000	883	0.222271	0.181367
chr1	1480001	1580000	932	0.222838	0.179444
chr1	1490001	1590000	1128	0.265165	0.208641
chr1	1500001	1600000	1165	0.275909	0.207018
chr1	1510001	1610000	1207	0.297408	0.226545
chr1	1520001	1620000	1586	0.253761	0.180275
chr1	1530001	1630000	1620	0.25495	0.183088
chr1	1540001	1640000	1660	0.239584	0.167462
chr1	1550001	1650000	1764	0.235236	0.164598
chr1	1560001	1660000	1757	0.237698	0.166086
chr1	1570001	1670000	1760	0.274225	0.18716
chr1	1580001	1680000	1755	0.313065	0.215729
chr1	1590001	1690000	1651	0.28652	0.19386
chr1	1600001	1700000	1804	0.27138	0.189623
chr1	1610001	1710000	1800	0.255412	0.18193
chr1	1620001	1720000	1466	0.302212	0.226123
chr1	1630001	1730000	1486	0.302599	0.232027
chr1	1640001	1740000	1532	0.298081	0.232983
chr1	1650001	1750000	1561	0.300074	0.239108
chr1	1660001	1760000	1597	0.296856	0.236172
chr1	1670001	1770000	1539	0.262372	0.217597
chr1	1680001	1780000	1528	0.236855	0.199613
chr1	1690001	1790000	1361	0.247378	0.206707
chr1	1700001	1800000	1260	0.250765	0.221456
chr1	1710001	1810000	1126	0.25068	0.222269
chr1	1720001	1820000	1082	0.245126	0.215405
chr1	1730001	1830000	1139	0.213008	0.181326
chr1	1740001	1840000	1118	0.224912	0.189204
chr1	1750001	1850000	1104	0.229809	0.191994
chr1	1760001	1860000	1153	0.247297	0.208621
chr1	1770001	1870000	1213	0.253884	0.21469
chr1	1780001	1880000	1221	0.219479	0.198858
chr1	1790001	1890000	1238	0.213946	0.196075
chr1	1800001	1900000	1094	0.221037	0.194767
chr1	1810001	1910000	1112	0.218824	0.193078
chr1	1820001	1920000	1301	0.198523	0.171175
chr1	1830001	1930000	1186	0.212702	0.18419
chr1	1840001	1940000	1171	0.25466	0.215509
chr1	1850001	1950000	1144	0.28023	0.231282
chr1	1860001	1960000	1045	0.277343	0.22957
chr1	1870001	1970000	1012	0.275664	0.235351
chr1	1880001	1980000	1044	0.273355	0.228533
chr1	1890001	1990000	1092	0.280769	0.23557
chr1	1900001	2000000	1186	0.268309	0.220695
chr1	1910001	2010000	1270	0.263057	0.210522
chr1	1920001	2020000	1092	0.29328	0.228266
chr1	1930001	2030000	1053	0.296987	0.230368
chr1	1940001	2040000	958	0.237926	0.194692
chr1	1950001	2050000	982	0.165457	0.150268
chr1	1960001	2060000	1000	0.137882	0.123345
chr1	1970001	2070000	1116	0.109641	0.109416
chr1	1980001	2080000	1219	0.109286	0.119086
chr1	1990001	2090000	1393	0.119597	0.120219
chr1	2000001	2100000	1632	0.16069	0.150528
chr1	2010001	2110000	1633	0.166118	0.15852
chr1	2020001	2120000	1819	0.153679	0.157451
chr1	2030001	2130000	2095	0.146133	0.156102
chr1	2040001	2140000	2152	0.145051	0.154603
chr1	2050001	2150000	2241	0.161539	0.164817
chr1	2060001	2160000	2174	0.172845	0.175396
chr1	2070001	2170000	2050	0.178173	0.178071
chr1	2080001	2180000	1911	0.180018	0.174992
chr1	2090001	2190000	1726	0.176655	0.174298
chr1	2100001	2200000	1411	0.167898	0.158157
chr1	2110001	2210000	1375	0.162308	0.151178
chr1	2120001	2220000	1319	0.219123	0.194946
chr1	2130001	2230000	1297	0.2449	0.20317
chr1	2140001	2240000	1258	0.256836	0.206819
chr1	2150001	2250000	1124	0.256639	0.207297
chr1	2160001	2260000	1216	0.25165	0.204003
chr1	2170001	2270000	1241	0.256998	0.199738
chr1	2180001	2280000	1355	0.273437	0.215531
chr1	2190001	2290000	1400	0.282146	0.227947
chr1	2200001	2300000	1409	0.264251	0.214124
chr1	2210001	2310000	1491	0.257454	0.205392
chr1	2220001	2320000	1336	0.224615	0.172856
chr1	2230001	2330000	1182	0.224087	0.167959
chr1	2240001	2340000	1279	0.226279	0.172942
chr1	2250001	2350000	1290	0.225818	0.171784
chr1	2260001	2360000	1280	0.22438	0.169886
chr1	2270001	2370000	1234	0.219475	0.171405
chr1	2280001	2380000	1175	0.19378	0.150249
chr1	2290001	2390000	1312	0.15606	0.121808
chr1	2300001	2400000	1404	0.152822	0.122719
chr1	2310001	2410000	1276	0.166889	0.133602
chr1	2320001	2420000	1264	0.164112	0.133604
chr1	2330001	2430000	1184	0.154789	0.128491
chr1	2340001	2440000	1255	0.123813	0.0989142
chr1	2350001	2450000	1320	0.112194	0.0904718
chr1	2360001	2460000	1225	0.101357	0.0832459
chr1	2370001	2470000	1258	0.105732	0.0770907
chr1	2380001	2480000	1219	0.120411	0.0815385
chr1	2390001	2490000	1063	0.185949	0.117783
chr1	2400001	2500000	1052	0.258983	0.171657
chr1	2410001	2510000	1043	0.249536	0.167661
chr1	2420001	2520000	1143	0.249851	0.17549
chr1	2430001	2530000	1168	0.256856	0.187324
chr1	2440001	2540000	1006	0.298477	0.232536
chr1	2450001	2550000	970	0.298519	0.240579
chr1	2460001	2560000	1064	0.288152	0.234024
chr1	2470001	2570000	1096	0.280629	0.242875
chr1	2480001	2580000	1121	0.257382	0.232489
chr1	2490001	2590000	1200	0.2331	0.202791
chr1	2500001	2600000	1151	0.181918	0.159879
chr1	2510001	2610000	1270	0.230629	0.198937
chr1	2520001	2620000	1307	0.256146	0.219322
chr1	2530001	2630000	1330	0.262817	0.208976
chr1	2540001	2640000	1373	0.256676	0.204989
chr1	2550001	2650000	1372	0.269296	0.213445
chr1	2560001	2660000	1407	0.256661	0.210634
chr1	2570001	2670000	1271	0.259956	0.215757
chr1	2580001	2680000	1268	0.242537	0.207104
chr1	2590001	2690000	1142	0.226233	0.204479
chr1	2600001	2700000	1028	0.246472	0.217386
chr1	2610001	2710000	908	0.178309	0.169745
chr1	2620001	2720000	756	0.123999	0.120939
chr1	2630001	2730000	648	0.108407	0.121058
chr1	2640001	2740000	648	0.0608179	0.0812113
chr1	2650001	2750000	618	0.0291616	0.0494004
chr1	2660001	2760000	509	0.000227718	0.00986948
chr1	2670001	2770000	531	-0.00214144	0.00783046
chr1	2680001	2780000	526	0.00423682	0.0203166
chr1	2690001	2790000	566	0.0589167	0.0502113
chr1	2700001	2800000	576	0.0589471	0.0506548
chr1	2710001	2810000	653	0.0860749	0.0717983
chr1	2720001	2820000	716	0.0900089	0.0735651
chr1	2730001	2830000	924	0.0930008	0.0772932
chr1	2740001	2840000	805	0.114616	0.0904719
chr1	2750001	2850000	978	0.124769	0.0973042
chr1	2760001	2860000	971	0.134694	0.104512
chr1	2770001	2870000	1088	0.139139	0.107455
chr1	2780001	2880000	1012	0.151855	0.11422
chr1	2790001	2890000	1057	0.15331	0.116118
chr1	2800001	2900000	1190	0.165459	0.123724
chr1	2810001	2910000	1200	0.16448	0.120709
chr1	2820001	2920000	1245	0.170275	0.120261
chr1	2830001	2930000	1179	0.168079	0.117078
chr1	2840001	2940000	1288	0.168064	0.120392
chr1	2850001	2950000	1153	0.227019	0.168884
chr1	2860001	2960000	1209	0.219193	0.163504
chr1	2870001	2970000	1163	0.215544	0.161346
chr1	2880001	2980000	1377	0.183848	0.141154
chr1	2890001	2990000	1475	0.158625	0.124683
chr1	2900001	3000000	1538	0.139567	0.114272
chr1	2910001	3010000	1668	0.120923	0.104393
chr1	2920001	3020000	1730	0.111401	0.101181
chr1	2930001	3030000	1691	0.115255	0.104046
chr1	2940001	3040000	1633	0.110447	0.0992085
chr1	2950001	3050000	1686	0.0714797	0.0652803
chr1	2960001	3060000	1682	0.0742152	0.0677549
chr1	2970001	3070000	1700	0.0738241	0.0703804
chr1	2980001	3080000	1512	0.0926236	0.082757
chr1	2990001	3090000	1430	0.0905801	0.0780978
chr1	3000001	3100000	1224	0.0917601	0.0772753
chr1	3010001	3110000	1024	0.0898743	0.0722114
chr1	3020001	3120000	823	0.0960402	0.0744323
chr1	3030001	3130000	770	0.095126	0.0755523
chr1	3040001	3140000	823	0.104423	0.0901178
chr1	3050001	3150000	768	0.116781	0.115273
chr1	3060001	3160000	793	0.103037	0.106169
chr1	3070001	3170000	739	0.113196	0.111394
chr1	3080001	3180000	743	0.123528	0.120083
chr1	3090001	3190000	665	0.17824	0.154816
chr1	3100001	3200000	776	0.173	0.144402
chr1	3110001	3210000	847	0.223837	0.166717
chr1	3120001	3220000	902	0.226927	0.168377
chr1	3130001	3230000	906	0.248017	0.181319
chr1	3140001	3240000	887	0.23708	0.175612
chr1	3150001	3250000	877	0.245792	0.177332
chr1	3160001	3260000	876	0.259038	0.190616
chr1	3170001	3270000	920	0.252512	0.180581
chr1	3180001	3280000	935	0.226385	0.159759
chr1	3190001	3290000	940	0.212709	0.158168
chr1	3200001	3300000	906	0.2149	0.164865
chr1	3210001	3310000	861	0.18388	0.154978
chr1	3220001	3320000	825	0.175631	0.151784
chr1	3230001	3330000	775	0.1522	0.140252
chr1	3240001	3340000	700	0.156554	0.143528
chr1	3250001	3350000	607	0.138417	0.134667
chr1	3260001	3360000	598	0.16778	0.162132
chr1	3270001	3370000	604	0.212209	0.199804
chr1	3280001	3380000	557	0.237173	0.221655
chr1	3290001	3390000	506	0.248582	0.225998
chr1	3300001	3400000	445	0.26103	0.24189
chr1	3310001	3410000	463	0.270869	0.25501
chr1	3320001	3420000	480	0.279134	0.262166
chr1	3330001	3430000	490	0.279564	0.260094
chr1	3340001	3440000	589	0.272946	0.241751
chr1	3350001	3450000	674	0.272737	0.242209
chr1	3360001	3460000	678	0.269385	0.233199
chr1	3370001	3470000	678	0.27527	0.237414
chr1	3380001	3480000	708	0.271371	0.231413
chr1	3390001	3490000	794	0.26442	0.222869
chr1	3400001	3500000	914	0.27023	0.22921
chr1	3410001	3510000	972	0.281314	0.238488
chr1	3420001	3520000	1058	0.27937	0.235353
chr1	3430001	3530000	1138	0.273905	0.232964
chr1	3440001	3540000	1075	0.266604	0.229634
chr1	3450001	3550000	1033	0.256885	0.217119
chr1	3460001	3560000	997	0.244093	0.208075
chr1	3470001	3570000	1119	0.213753	0.191132
chr1	3480001	3580000	1154	0.206444	0.187956
chr1	3490001	3590000	1177	0.178966	0.168195
chr1	3500001	3600000	1163	0.15819	0.152454
chr1	3510001	3610000	1151	0.121563	0.134598
chr1	3520001	3620000	1080	0.0916561	0.121175
chr1	3530001	3630000	1009	0.0733217	0.111625
chr1	3540001	3640000	1077	0.0853412	0.118048
chr1	3550001	3650000	1076	0.0959358	0.125735
chr1	3560001	3660000	1133	0.10874	0.137477
chr1	3570001	3670000	1115	0.0992854	0.110625
chr1	3580001	3680000	1180	0.115781	0.122456
chr1	3590001	3690000	1258	0.146888	0.146571
chr1	3600001	3700000	1363	0.201774	0.181796
chr1	3610001	3710000	1459	0.214912	0.187656
chr1	3620001	3720000	1825	0.202695	0.173947
chr1	3630001	3730000	1927	0.195404	0.167442
chr1	3640001	3740000	1897	0.193774	0.164352
chr1	3650001	3750000	1953	0.204284	0.173484
chr1	3660001	3760000	2047	0.210302	0.176087
chr1	3670001	3770000	2177	0.226903	0.194538
chr1	3680001	3780000	2126	0.233009	0.194182
chr1	3690001	3790000	2020	0.227069	0.188429
chr1	3700001	3800000	1887	0.20329	0.177733
chr1	3710001	3810000	1752	0.207336	0.191965
chr1	3720001	3820000	1390	0.228582	0.21665
chr1	3730001	3830000	1435	0.26328	0.241102
chr1	3740001	3840000	1446	0.2717	0.245782
chr1	3750001	3850000	1417	0.2737	0.242419
chr1	3760001	3860000	1381	0.290297	0.245494
chr1	3770001	3870000	1100	0.319554	0.26391
chr1	3780001	3880000	1022	0.330225	0.271916
chr1	3790001	3890000	984	0.414538	0.314314
chr1	3800001	3900000	965	0.454539	0.327981
chr1	3810001	3910000	1005	0.461502	0.310596
chr1	3820001	3920000	1144	0.467156	0.303124
chr1	3830001	3930000	1044	0.48328	0.296361
chr1	3840001	3940000	1014	0.502055	0.296813
chr1	3850001	3950000	1003	0.501679	0.284083
chr1	3860001	3960000	932	0.502958	0.258294
chr1	3870001	3970000	931	0.496895	0.239791
chr1	3880001	3980000	1001	0.485553	0.228324
chr1	3890001	3990000	1003	0.427446	0.190667
chr1	3900001	4000000	977	0.369583	0.156498
chr1	3910001	4010000	875	0.321121	0.126905
chr1	3920001	4020000	797	0.26236	0.104431
chr1	3930001	4030000	786	0.234344	0.0932364
chr1	3940001	4040000	753	0.22704	0.0935373
chr1	3950001	4050000	713	0.214809	0.0927415
chr1	3960001	4060000	639	0.221095	0.0974852
chr1	3970001	4070000	587	0.210972	0.0953686
chr1	3980001	4080000	463	0.203001	0.0698358
chr1	3990001	4090000	383	0.19962	0.0732158
chr1	4000001	4100000	387	0.215051	0.0842324
chr1	4010001	4110000	360	0.218921	0.0900607
chr1	4020001	4120000	244	0.199146	0.056391
chr1	4030001	4130000	188	0.206027	0.0637669
chr1	4040001	4140000	161	0.226192	0.0774715
chr1	4050001	4150000	131	0.248909	0.0722518
chr1	4060001	4160000	91	0.243227	0.0960285
chr1	4070001	4170000	82	0.256793	0.115587
chr1	4080001	4180000	76	0.26571	0.124811
chr1	4090001	4190000	71	0.269963	0.134626
chr1	4100001	4200000	32	0.162841	0.111122
chr1	4110001	4210000	32	0.162841	0.111122
chr1	4120001	4220000	35	0.17156	0.113156
chr1	4130001	4230000	32	0.142918	0.0871219
chr1	4140001	4240000	22	0.0964786	0.0708491
chr1	4150001	4250000	21	0.0993486	0.0764848
chr1	4160001	4260000	34	0.0979494	0.0735286
chr1	4170001	4270000	30	0.0853126	0.0613969
chr1	4180001	4280000	30	0.0853126	0.0613969
chr1	4190001	4290000	33	0.0866999	0.0607772
chr1	4200001	4300000	19	0.13724	0.0769515
chr1	4210001	4310000	24	0.145117	0.0797239
chr1	4220001	4320000	22	0.1191	0.0644386
chr1	4230001	4330000	22	0.1191	0.0644386
chr1	4240001	4340000	22	0.1191	0.0644386
chr1	4250001	4350000	22	0.1191	0.0644386
chr1	4260001	4360000	9	0.141061	0.0582064
chr1	4270001	4370000	10	0.137552	0.043268
chr1	4280001	4380000	11	0.130314	0.0281936
chr1	4290001	4390000	9	0.170638	0.0456007
chr1	4300001	4400000	9	0.170638	0.0456007
chr1	4310001	4410000	12	0.168549	0.0684564
chr1	4320001	4420000	13	0.160302	0.0566252
chr1	4330001	4430000	14	0.167714	0.0672859
chr1	4340001	4440000	15	0.171803	0.0892492
chr1	4350001	4450000	15	0.171803	0.0892492
chr1	4360001	4460000	27	0.140651	0.071056
chr1	4370001	4470000	28	0.138698	0.0652546
chr1	4380001	4480000	28	0.138049	0.0680416
chr1	4390001	4490000	28	0.172099	0.0794974
chr1	4400001	4500000	28	0.172099	0.0794974
chr1	4410001	4510000	20	0.180516	0.068178
chr1	4420001	4520000	18	0.195473	0.0855605
chr1	4430001	4530000	20	0.232612	0.093208
chr1	4440001	4540000	19	0.229198	0.0772329
chr1	4450001	4550000	19	0.229198	0.0772329
chr1	4460001	4560000	7	0.335128	0.126807
chr1	4470001	4570000	7	0.287168	0.127622
chr1	4480001	4580000	7	0.318179	0.183718
chr1	4490001	4590000	6	0.256987	0.116874
chr1	4500001	4600000	8	0.233186	0.117097
chr1	4510001	4610000	8	0.233186	0.117097
chr1	4520001	4620000	8	0.233186	0.117097
chr1	4530001	4630000	6	0.180238	0.0526088
chr1	4540001	4640000	6	0.180238	0.0526088
chr1	4550001	4650000	6	0.180238	0.0526088
chr1	4560001	4660000	6	0.180238	0.0526088
chr1	4570001	4670000	6	0.205715	0.058886
chr1	4580001	4680000	5	0.0713242	0.00103246
chr1	4590001	4690000	5	0.0713242	0.00103246
chr1	4600001	4700000	3	-0.0687518	-0.0767898
chr1	4610001	4710000	3	-0.0687518	-0.0767898
chr1	4620001	4720000	3	-0.0687518	-0.0767898
chr1	4630001	4730000	2	-0.0635366	-0.0695956
chr1	4640001	4740000	2	-0.0635366	-0.0695956
chr1	4650001	4750000	5	0.115935	0.00244392
chr1	4660001	4760000	5	0.115935	0.00244392
chr1	4670001	4770000	3	0.156374	0.0504703
chr1	4680001	4780000	4	0.144563	0.0150328
chr1	4690001	4790000	6	0.112935	-0.0139502
chr1	4700001	4800000	8	0.0928963	0.00140735
chr1	4710001	4810000	14	0.0770661	-0.0129519
chr1	4720001	4820000	14	0.0770661	-0.0129519
chr1	4730001	4830000	14	0.0770661	-0.0129519
chr1	4740001	4840000	14	0.0770661	-0.0129519
chr1	4750001	4850000	15	0.0796851	-0.0186783
chr1	4760001	4860000	16	0.0760339	-0.0231138
chr1	4770001	4870000	22	0.102816	0.00590095
chr1	4780001	4880000	24	0.109088	0.0386595
chr1	4790001	4890000	31	0.178825	0.0731151
chr1	4800001	4900000	55	0.211482	0.0978241
chr1	4810001	4910000	62	0.228782	0.123077
chr1	4820001	4920000	125	0.205919	0.130947
chr1	4830001	4930000	184	0.197561	0.106154
chr1	4840001	4940000	202	0.207856	0.104771
chr1	4850001	4950000	225	0.197098	0.0940303
chr1	4860001	4960000	289	0.265374	0.116155
chr1	4870001	4970000	345	0.357283	0.162943
chr1	4880001	4980000	408	0.367094	0.182628
chr1	4890001	4990000	431	0.372441	0.196379
chr1	4900001	5000000	495	0.350872	0.203799
chr1	4910001	5010000	704	0.340063	0.208843
chr1	4920001	5020000	787	0.345333	0.212706
chr1	4930001	5030000	865	0.354673	0.227893
chr1	4940001	5040000	900	0.353495	0.229941
chr1	4950001	5050000	920	0.362548	0.245801
chr1	4960001	5060000	964	0.323223	0.230369
chr1	4970001	5070000	978	0.302638	0.229412
chr1	4980001	5080000	955	0.302978	0.227512
chr1	4990001	5090000	1017	0.309601	0.230383
chr1	5000001	5100000	1082	0.339997	0.245337
chr1	5010001	5110000	931	0.343511	0.257071
chr1	5020001	5120000	935	0.309457	0.242773
chr1	5030001	5130000	867	0.289141	0.23516
chr1	5040001	5140000	991	0.267961	0.216446
chr1	5050001	5150000	1052	0.266867	0.217433
chr1	5060001	5160000	1083	0.285564	0.232103
chr1	5070001	5170000	1044	0.278435	0.224704
chr1	5080001	5180000	1054	0.280863	0.233155
chr1	5090001	5190000	994	0.26957	0.229221
chr1	5100001	5200000	908	0.249773	0.222117
chr1	5110001	5210000	891	0.259838	0.22823
chr1	5120001	5220000	806	0.311416	0.272858
chr1	5130001	5230000	841	0.335277	0.291198
chr1	5140001	5240000	819	0.384448	0.33282
chr1	5150001	5250000	840	0.393265	0.331332
chr1	5160001	5260000	778	0.414771	0.334945
chr1	5170001	5270000	838	0.421613	0.340687
chr1	5180001	5280000	909	0.388914	0.312957
chr1	5190001	5290000	960	0.385468	0.306677
chr1	5200001	5300000	1077	0.340098	0.270798
chr1	5210001	5310000	1163	0.337042	0.265947
chr1	5220001	5320000	1174	0.3386	0.266388
chr1	5230001	5330000	1177	0.363713	0.284856
chr1	5240001	5340000	1127	0.385378	0.300351
chr1	5250001	5350000	1067	0.390097	0.303715
chr1	5260001	5360000	1076	0.409867	0.335743
chr1	5270001	5370000	1134	0.412043	0.334892
chr1	5280001	5380000	1104	0.419126	0.344758
chr1	5290001	5390000	1147	0.414771	0.313226
chr1	5300001	5400000	1104	0.441187	0.310223
chr1	5310001	5410000	1071	0.441595	0.298645
chr1	5320001	5420000	1122	0.433561	0.279989
chr1	5330001	5430000	1066	0.399794	0.244629
chr1	5340001	5440000	976	0.369424	0.216651
chr1	5350001	5450000	991	0.356454	0.206206
chr1	5360001	5460000	994	0.336343	0.181287
chr1	5370001	5470000	949	0.304203	0.163338
chr1	5380001	5480000	921	0.296647	0.1564
chr1	5390001	5490000	866	0.295736	0.177334
chr1	5400001	5500000	851	0.276092	0.184464
chr1	5410001	5510000	858	0.246228	0.167432
chr1	5420001	5520000	852	0.199823	0.146125
chr1	5430001	5530000	857	0.191646	0.143399
chr1	5440001	5540000	875	0.182912	0.136487
chr1	5450001	5550000	881	0.164717	0.118866
chr1	5460001	5560000	936	0.185114	0.12395
chr1	5470001	5570000	940	0.188605	0.121112
chr1	5480001	5580000	891	0.190044	0.121061
chr1	5490001	5590000	934	0.19471	0.128468
chr1	5500001	5600000	876	0.21097	0.139724
chr1	5510001	5610000	825	0.229038	0.152931
chr1	5520001	5620000	802	0.268512	0.203292
chr1	5530001	5630000	856	0.308725	0.235455
chr1	5540001	5640000	938	0.320878	0.249808
chr1	5550001	5650000	939	0.335836	0.273588
chr1	5560001	5660000	861	0.345694	0.285649
chr1	5570001	5670000	914	0.411081	0.323692
chr1	5580001	5680000	1066	0.407078	0.328336
chr1	5590001	5690000	1146	0.418547	0.354938
chr1	5600001	5700000	1144	0.407952	0.352676
chr1	5610001	5710000	1329	0.355245	0.302215
chr1	5620001	5720000	1329	0.326018	0.271484
chr1	5630001	5730000	1292	0.305912	0.25404
chr1	5640001	5740000	1343	0.290568	0.23171
chr1	5650001	5750000	1312	0.286993	0.225129
chr1	5660001	5760000	1378	0.287058	0.220708
chr1	5670001	5770000	1371	0.216765	0.171749
chr1	5680001	5780000	1314	0.193099	0.140465
chr1	5690001	5790000	1330	0.172369	0.115185
chr1	5700001	5800000	1443	0.186498	0.128818
chr1	5710001	5810000	1336	0.225335	0.152703
chr1	5720001	5820000	1429	0.235933	0.159156
chr1	5730001	5830000	1534	0.242034	0.160745
chr1	5740001	5840000	1465	0.264022	0.17461
chr1	5750001	5850000	1506	0.276955	0.176608
chr1	5760001	5860000	1387	0.264959	0.169227
chr1	5770001	5870000	1301	0.287249	0.187223
chr1	5780001	5880000	1373	0.282946	0.184439
chr1	5790001	5890000	1332	0.282497	0.182355
chr1	5800001	5900000	1320	0.296656	0.18436
chr1	5810001	5910000	1372	0.317608	0.205895
chr1	5820001	5920000	1269	0.3344	0.216509
chr1	5830001	5930000	1281	0.305981	0.202066
chr1	5840001	5940000	1311	0.308226	0.20739
chr1	5850001	5950000	1267	0.302943	0.211496
chr1	5860001	5960000	1509	0.274416	0.186997
chr1	5870001	5970000	1631	0.319136	0.20268
chr1	5880001	5980000	1534	0.341611	0.221563
chr1	5890001	5990000	1473	0.337742	0.214961
chr1	5900001	6000000	1344	0.33117	0.20933
chr1	5910001	6010000	1201	0.312602	0.187366
chr1	5920001	6020000	1227	0.294675	0.172103
chr1	5930001	6030000	1103	0.333413	0.197879
chr1	5940001	6040000	1085	0.336836	0.207103
chr1	5950001	6050000	1104	0.352308	0.220974
chr1	5960001	6060000	1010	0.409446	0.282192
chr1	5970001	6070000	1002	0.343585	0.255909
chr1	5980001	6080000	1041	0.318275	0.23766
chr1	5990001	6090000	989	0.34319	0.255126
chr1	6000001	6100000	1034	0.379192	0.280721
chr1	6010001	6110000	1089	0.403247	0.295736
chr1	6020001	6120000	1065	0.42801	0.327505
chr1	6030001	6130000	1213	0.415234	0.330747
chr1	6040001	6140000	1405	0.393823	0.31941
chr1	6050001	6150000	1476	0.376736	0.296807
chr1	6060001	6160000	1385	0.366255	0.276763
chr1	6070001	6170000	1309	0.370198	0.278473
chr1	6080001	6180000	1321	0.370277	0.28362
chr1	6090001	6190000	1363	0.357748	0.276027
chr1	6100001	6200000	1404	0.323825	0.248029
chr1	6110001	6210000	1392	0.310364	0.245497
chr1	6120001	6220000	1397	0.297703	0.230576
chr1	6130001	6230000	1290	0.279734	0.213606
chr1	6140001	6240000	1151	0.226173	0.173293
chr1	6150001	6250000	1087	0.211093	0.172298
chr1	6160001	6260000	1073	0.207596	0.174453
chr1	6170001	6270000	961	0.207541	0.178327
chr1	6180001	6280000	823	0.206274	0.172635
chr1	6190001	6290000	726	0.208774	0.171014
chr1	6200001	6300000	605	0.217618	0.180047
chr1	6210001	6310000	519	0.178714	0.142469
chr1	6220001	6320000	670	0.148336	0.116891
chr1	6230001	6330000	668	0.117099	0.0908292
chr1	6240001	6340000	566	0.108739	0.0840357
chr1	6250001	6350000	556	0.0887963	0.070418
chr1	6260001	6360000	670	0.0707049	0.0547844
chr1	6270001	6370000	840	0.0594223	0.0491814
chr1	6280001	6380000	986	0.0777049	0.0606622
chr1	6290001	6390000	1381	0.198643	0.155374
chr1	6300001	6400000	1711	0.237582	0.179457
chr1	6310001	6410000	1856	0.241327	0.184218
chr1	6320001	6420000	1730	0.253771	0.199152
chr1	6330001	6430000	1728	0.265421	0.208293
chr1	6340001	6440000	1744	0.271455	0.213153
chr1	6350001	6450000	1769	0.286191	0.226722
chr1	6360001	6460000	1731	0.317015	0.257635
chr1	6370001	6470000	1808	0.377824	0.320189
chr1	6380001	6480000	1720	0.402327	0.350103
chr1	6390001	6490000	1410	0.418755	0.357835
chr1	6400001	6500000	1152	0.456675	0.398636
chr1	6410001	6510000	1081	0.45903	0.405622
chr1	6420001	6520000	1058	0.452523	0.399268
chr1	6430001	6530000	1044	0.438109	0.386517
chr1	6440001	6540000	1064	0.426061	0.368899
chr1	6450001	6550000	1127	0.370994	0.313669
chr1	6460001	6560000	1081	0.341134	0.279786
chr1	6470001	6570000	919	0.220976	0.180688
chr1	6480001	6580000	872	0.175811	0.141878
chr1	6490001	6590000	829	0.0991435	0.0833707
chr1	6500001	6600000	760	0.0318196	0.0298757
chr1	6510001	6610000	714	0.0167215	0.0153438
chr1	6520001	6620000	689	0.0208925	0.0339114
chr1	6530001	6630000	683	0.0221273	0.0493909
chr1	6540001	6640000	662	0.011129	0.0607455
chr1	6550001	6650000	545	0.0418318	0.0922728
chr1	6560001	6660000	472	0.0596203	0.115573
chr1	6570001	6670000	498	0.099778	0.132334
chr1	6580001	6680000	616	0.12256	0.142349
chr1	6590001	6690000	681	0.156106	0.154918
chr1	6600001	6700000	760	0.175435	0.161695
chr1	6610001	6710000	836	0.19688	0.170048
chr1	6620001	6720000	860	0.212978	0.172233
chr1	6630001	6730000	896	0.252793	0.213102
chr1	6640001	6740000	1014	0.291809	0.241991
chr1	6650001	6750000	1196	0.328803	0.282973
chr1	6660001	6760000	1435	0.332699	0.283583
chr1	6670001	6770000	1587	0.369725	0.319844
chr1	6680001	6780000	1518	0.392986	0.33605
chr1	6690001	6790000	1548	0.420606	0.349596
chr1	6700001	6800000	1812	0.40648	0.341425
chr1	6710001	6810000	1743	0.418246	0.350358
chr1	6720001	6820000	1711	0.416724	0.349773
chr1	6730001	6830000	1648	0.387163	0.329333
chr1	6740001	6840000	1732	0.321853	0.279806
chr1	6750001	6850000	1644	0.266856	0.233482
chr1	6760001	6860000	1594	0.222329	0.20219
chr1	6770001	6870000	1544	0.151596	0.135195
chr1	6780001	6880000	1704	0.123978	0.113403
chr1	6790001	6890000	1708	0.0798781	0.0816576
chr1	6800001	6900000	1441	0.016703	0.0269421
chr1	6810001	6910000	1450	0.00779822	0.0197136
chr1	6820001	6920000	1480	-0.00515069	0.00693328
chr1	6830001	6930000	1507	-0.00738427	0.00525023
chr1	6840001	6940000	1302	-0.0151058	-0.00253052
chr1	6850001	6950000	1460	-0.00884064	-0.00219308
chr1	6860001	6960000	1398	-0.0142381	-0.00951416
chr1	6870001	6970000	1186	-0.0129845	-0.0110005
chr1	6880001	6980000	984	-0.0175425	-0.0198295
chr1	6890001	6990000	875	-0.0156687	-0.0176198
chr1	6900001	7000000	876	0.000951313	-0.00283681
chr1	6910001	7010000	919	0.0248968	0.00650666
chr1	6920001	7020000	914	0.0507511	0.0262011
chr1	6930001	7030000	976	0.104378	0.0623017
chr1	6940001	7040000	1128	0.194029	0.130688
chr1	6950001	7050000	991	0.283515	0.209607
chr1	6960001	7060000	890	0.320535	0.25
chr1	6970001	7070000	902	0.321849	0.252819
chr1	6980001	7080000	922	0.326999	0.261699
chr1	6990001	7090000	1016	0.336754	0.280858
chr1	7000001	7100000	999	0.362529	0.311331
chr1	7010001	7110000	1067	0.351095	0.301941
chr1	7020001	7120000	1148	0.335566	0.289271
chr1	7030001	7130000	1200	0.311594	0.278344
chr1	7040001	7140000	1175	0.268624	0.251963
chr1	7050001	7150000	1061	0.238463	0.236805
chr1	7060001	7160000	1118	0.235041	0.229582
chr1	7070001	7170000	1224	0.218192	0.218044
chr1	7080001	7180000	1343	0.202623	0.206076
chr1	7090001	7190000	1282	0.193786	0.187852
chr1	7100001	7200000	1320	0.176623	0.159396
chr1	7110001	7210000	1233	0.169812	0.152989
chr1	7120001	7220000	1063	0.169105	0.155285
chr1	7130001	7230000	984	0.152601	0.129332
chr1	7140001	7240000	963	0.125154	0.0951559
chr1	7150001	7250000	1027	0.113133	0.0824749
chr1	7160001	7260000	965	0.103634	0.0801724
chr1	7170001	7270000	931	0.112966	0.0805128
chr1	7180001	7280000	776	0.111823	0.0645412
chr1	7190001	7290000	953	0.103121	0.064104
chr1	7200001	7300000	968	0.106013	0.0686315
chr1	7210001	7310000	1023	0.105481	0.0717041
chr1	7220001	7320000	1174	0.103123	0.0686861
chr1	7230001	7330000	1127	0.107673	0.0752946
chr1	7240001	7340000	1142	0.096339	0.0703473
chr1	7250001	7350000	1200	0.0943765	0.069361
chr1	7260001	7360000	1399	0.0780991	0.0589496
chr1	7270001	7370000	1405	0.0862993	0.0691035
chr1	7280001	7380000	1477	0.101138	0.0850147
chr1	7290001	7390000	1363	0.114463	0.097939
chr1	7300001	7400000	1268	0.126058	0.108287
chr1	7310001	7410000	1183	0.145413	0.121376
chr1	7320001	7420000	1086	0.16376	0.139227
chr1	7330001	7430000	1032	0.175336	0.149349
chr1	7340001	7440000	864	0.214359	0.182936
chr1	7350001	7450000	782	0.256996	0.224963
chr1	7360001	7460000	823	0.323962	0.273488
chr1	7370001	7470000	890	0.310999	0.263592
chr1	7380001	7480000	1093	0.294501	0.243964
chr1	7390001	7490000	1097	0.297093	0.248617
chr1	7400001	7500000	1145	0.287912	0.241701
chr1	7410001	7510000	1205	0.272457	0.233057
chr1	7420001	7520000	1307	0.255503	0.220373
chr1	7430001	7530000	1387	0.250842	0.217923
chr1	7440001	7540000	1417	0.249293	0.219272
chr1	7450001	7550000	1457	0.255077	0.215935
chr1	7460001	7560000	1257	0.280367	0.228894
chr1	7470001	7570000	1210	0.310308	0.240432
chr1	7480001	7580000	1140	0.374586	0.271362
chr1	7490001	7590000	1123	0.39548	0.283819
chr1	7500001	7600000	1210	0.429542	0.312868
chr1	7510001	7610000	1314	0.448059	0.329569
chr1	7520001	7620000	1241	0.481278	0.356266
chr1	7530001	7630000	1241	0.497439	0.358917
chr1	7540001	7640000	1244	0.509881	0.366168
chr1	7550001	7650000	1231	0.531187	0.370295
chr1	7560001	7660000	1256	0.535358	0.358638
chr1	7570001	7670000	1270	0.551082	0.371825
chr1	7580001	7680000	1180	0.544969	0.379548
chr1	7590001	7690000	1248	0.512853	0.356007
chr1	7600001	7700000	1196	0.520771	0.352188
chr1	7610001	7710000	1064	0.530587	0.352509
chr1	7620001	7720000	1073	0.526704	0.353232
chr1	7630001	7730000	988	0.53044	0.36206
chr1	7640001	7740000	958	0.51959	0.35453
chr1	7650001	7750000	888	0.524372	0.37347
chr1	7660001	7760000	869	0.563713	0.418245
chr1	7670001	7770000	843	0.528802	0.393521
chr1	7680001	7780000	768	0.510949	0.375887
chr1	7690001	7790000	663	0.548362	0.391926
chr1	7700001	7800000	708	0.523606	0.384522
chr1	7710001	7810000	774	0.504711	0.373437
chr1	7720001	7820000	712	0.510824	0.374675
chr1	7730001	7830000	747	0.514166	0.37242
chr1	7740001	7840000	869	0.508548	0.365451
chr1	7750001	7850000	913	0.507465	0.361777
chr1	7760001	7860000	971	0.436359	0.31229
chr1	7770001	7870000	950	0.426236	0.299513
chr1	7780001	7880000	1019	0.428663	0.310312
chr1	7790001	7890000	987	0.434738	0.321952
chr1	7800001	7900000	926	0.40238	0.297957
chr1	7810001	7910000	843	0.414559	0.305811
chr1	7820001	7920000	858	0.417809	0.308624
chr1	7830001	7930000	876	0.399315	0.297909
chr1	7840001	7940000	825	0.381559	0.2799
chr1	7850001	7950000	784	0.359402	0.257561
chr1	7860001	7960000	728	0.384806	0.275031
chr1	7870001	7970000	719	0.391432	0.280343
chr1	7880001	7980000	666	0.389212	0.263911
chr1	7890001	7990000	664	0.388555	0.263079
chr1	7900001	8000000	616	0.40096	0.262368
chr1	7910001	8010000	615	0.416159	0.265026
chr1	7920001	8020000	607	0.410546	0.253952
chr1	7930001	8030000	583	0.44675	0.277854
chr1	7940001	8040000	531	0.486334	0.311179
chr1	7950001	8050000	540	0.520352	0.348336
chr1	7960001	8060000	509	0.513885	0.34623
chr1	7970001	8070000	471	0.528006	0.369211
chr1	7980001	8080000	489	0.490811	0.352581
chr1	7990001	8090000	559	0.499442	0.371335
chr1	8000001	8100000	610	0.49848	0.388177
chr1	8010001	8110000	615	0.466259	0.368055
chr1	8020001	8120000	642	0.449991	0.368164
chr1	8030001	8130000	666	0.422047	0.349467
chr1	8040001	8140000	704	0.39724	0.334918
chr1	8050001	8150000	715	0.356032	0.30562
chr1	8060001	8160000	847	0.311433	0.264144
chr1	8070001	8170000	883	0.299189	0.252506
chr1	8080001	8180000	869	0.300533	0.255165
chr1	8090001	8190000	961	0.254017	0.215032
chr1	8100001	8200000	921	0.228223	0.188121
chr1	8110001	8210000	936	0.227394	0.18408
chr1	8120001	8220000	985	0.218533	0.166558
chr1	8130001	8230000	972	0.216633	0.163522
chr1	8140001	8240000	1002	0.192911	0.144181
chr1	8150001	8250000	937	0.191831	0.141765
chr1	8160001	8260000	803	0.207858	0.153193
chr1	8170001	8270000	835	0.210563	0.152332
chr1	8180001	8280000	860	0.204397	0.140263
chr1	8190001	8290000	755	0.20162	0.13766
chr1	8200001	8300000	768	0.213386	0.15209
chr1	8210001	8310000	817	0.212417	0.154983
chr1	8220001	8320000	917	0.183415	0.127874
chr1	8230001	8330000	987	0.157842	0.106436
chr1	8240001	8340000	872	0.172581	0.109658
chr1	8250001	8350000	996	0.166067	0.10519
chr1	8260001	8360000	1029	0.176037	0.109143
chr1	8270001	8370000	1029	0.176194	0.114768
chr1	8280001	8380000	975	0.171397	0.11587
chr1	8290001	8390000	943	0.16985	0.12008
chr1	8300001	8400000	906	0.161053	0.118175
chr1	8310001	8410000	861	0.173615	0.129458
chr1	8320001	8420000	689	0.217175	0.180747
chr1	8330001	8430000	596	0.265877	0.227821
chr1	8340001	8440000	659	0.320804	0.255751
chr1	8350001	8450000	632	0.416309	0.332792
chr1	8360001	8460000	642	0.428152	0.342289
chr1	8370001	8470000	587	0.456657	0.360524
chr1	8380001	8480000	616	0.473494	0.383453
chr1	8390001	8490000	624	0.504918	0.395425
chr1	8400001	8500000	711	0.495639	0.387763
chr1	8410001	8510000	855	0.471282	0.359162
chr1	8420001	8520000	964	0.462991	0.335134
chr1	8430001	8530000	1063	0.439848	0.306344
chr1	8440001	8540000	1119	0.382144	0.268307
chr1	8450001	8550000	1040	0.326194	0.241058
chr1	8460001	8560000	1111	0.282128	0.208844
chr1	8470001	8570000	1171	0.261595	0.190066
chr1	8480001	8580000	1351	0.216106	0.147966
chr1	8490001	8590000	1428	0.182292	0.123227
chr1	8500001	8600000	1544	0.144757	0.0849177
chr1	8510001	8610000	1476	0.118917	0.0495073
chr1	8520001	8620000	1501	0.0930124	0.0333233
chr1	8530001	8630000	1448	0.0841456	0.0279851
chr1	8540001	8640000	1512	0.0976873	0.0358092
chr1	8550001	8650000	1625	0.101405	0.0440036
chr1	8560001	8660000	1609	0.119124	0.0622658
chr1	8570001	8670000	1570	0.136065	0.0704543
chr1	8580001	8680000	1411	0.191223	0.104103
chr1	8590001	8690000	1310	0.213157	0.123985
chr1	8600001	8700000	1152	0.269991	0.163455
chr1	8610001	8710000	1216	0.260979	0.157664
chr1	8620001	8720000	1239	0.260692	0.150086
chr1	8630001	8730000	1299	0.256798	0.147134
chr1	8640001	8740000	1271	0.264701	0.141511
chr1	8650001	8750000	1297	0.268552	0.128454
chr1	8660001	8760000	1266	0.269344	0.117952
chr1	8670001	8770000	1231	0.279236	0.124256
chr1	8680001	8780000	1317	0.274198	0.129697
chr1	8690001	8790000	1331	0.312496	0.145249
chr1	8700001	8800000	1380	0.312569	0.153096
chr1	8710001	8810000	1315	0.408703	0.216757
chr1	8720001	8820000	1303	0.476973	0.284353
chr1	8730001	8830000	1316	0.491515	0.320651
chr1	8740001	8840000	1241	0.498535	0.348335
chr1	8750001	8850000	1147	0.508806	0.384934
chr1	8760001	8860000	1092	0.51806	0.399223
chr1	8770001	8870000	1153	0.525347	0.401564
chr1	8780001	8880000	1167	0.576162	0.45347
chr1	8790001	8890000	1209	0.549065	0.430477
chr1	8800001	8900000	1129	0.572282	0.449112
chr1	8810001	8910000	1018	0.587459	0.453529
chr1	8820001	8920000	869	0.583011	0.442129
chr1	8830001	8930000	808	0.597565	0.440397
chr1	8840001	8940000	728	0.614376	0.461304
chr1	8850001	8950000	674	0.629664	0.479929
chr1	8860001	8960000	635	0.639591	0.490076
chr1	8870001	8970000	630	0.601547	0.467574
chr1	8880001	8980000	524	0.535018	0.375841
chr1	8890001	8990000	494	0.5471	0.382992
chr1	8900001	9000000	448	0.512626	0.360689
chr1	8910001	9010000	438	0.439289	0.315945
chr1	8920001	9020000	407	0.426245	0.311795
chr1	8930001	9030000	357	0.377508	0.278017
chr1	8940001	9040000	403	0.351549	0.250301
chr1	8950001	9050000	411	0.344193	0.245979
chr1	8960001	9060000	535	0.47096	0.3322
chr1	8970001	9070000	770	0.586414	0.408631
chr1	8980001	9080000	873	0.608245	0.427735
chr1	8990001	9090000	856	0.600107	0.422832
chr1	9000001	9100000	910	0.588751	0.40526
chr1	9010001	9110000	969	0.577357	0.385435
chr1	9020001	9120000	1036	0.57397	0.376233
chr1	9030001	9130000	1128	0.554033	0.359153
chr1	9040001	9140000	1129	0.55684	0.359613
chr1	9050001	9150000	1188	0.558813	0.356665
chr1	9060001	9160000	1142	0.513064	0.313789
chr1	9070001	9170000	971	0.388194	0.226747
chr1	9080001	9180000	842	0.298065	0.182283
chr1	9090001	9190000	826	0.292354	0.172982
chr1	9100001	9200000	881	0.268564	0.15692
chr1	9110001	9210000	872	0.280658	0.169996
chr1	9120001	9220000	813	0.280759	0.17289
chr1	9130001	9230000	823	0.378895	0.24071
chr1	9140001	9240000	923	0.409933	0.26463
chr1	9150001	9250000	972	0.441205	0.290284
chr1	9160001	9260000	924	0.470214	0.315627
chr1	9170001	9270000	816	0.498324	0.348704
chr1	9180001	9280000	894	0.477601	0.344819
chr1	9190001	9290000	905	0.483931	0.359856
chr1	9200001	9300000	837	0.500085	0.388294
chr1	9210001	9310000	750	0.510986	0.399935
chr1	9220001	9320000	746	0.507018	0.393295
chr1	9230001	9330000	627	0.47087	0.350993
chr1	9240001	9340000	480	0.470184	0.357137
chr1	9250001	9350000	356	0.40939	0.319795
chr1	9260001	9360000	303	0.365565	0.292889
chr1	9270001	9370000	279	0.325178	0.252552
chr1	9280001	9380000	157	0.219807	0.170679
chr1	9290001	9390000	97	0.118818	0.0651092
chr1	9300001	9400000	56	0.176647	0.0853289
chr1	9310001	9410000	103	0.186879	0.056791
chr1	9320001	9420000	100	0.156409	0.0221453
chr1	9330001	9430000	164	0.134968	0.0273611
chr1	9340001	9440000	286	0.155494	0.0723996
chr1	9350001	9450000	400	0.149294	0.0727408
chr1	9360001	9460000	494	0.144956	0.0693696
chr1	9370001	9470000	515	0.155152	0.0741568
chr1	9380001	9480000	643	0.181782	0.0989569
chr1	9390001	9490000	810	0.206498	0.13856
chr1	9400001	9500000	883	0.219184	0.144616
chr1	9410001	9510000	927	0.231702	0.155394
chr1	9420001	9520000	993	0.242709	0.161873
chr1	9430001	9530000	1006	0.280963	0.189311
chr1	9440001	9540000	950	0.322473	0.213309
chr1	9450001	9550000	946	0.330042	0.231045
chr1	9460001	9560000	936	0.345303	0.254146
chr1	9470001	9570000	1060	0.340377	0.23429
chr1	9480001	9580000	1074	0.358586	0.238904
chr1	9490001	9590000	1073	0.354743	0.218866
chr1	9500001	9600000	1098	0.357011	0.220776
chr1	9510001	9610000	1103	0.347583	0.209336
chr1	9520001	9620000	1134	0.352286	0.217084
chr1	9530001	9630000	1139	0.358167	0.21747
chr1	9540001	9640000	1226	0.352978	0.222161
chr1	9550001	9650000	1204	0.366781	0.232765
chr1	9560001	9660000	1278	0.378493	0.24621
chr1	9570001	9670000	1197	0.384565	0.264413
chr1	9580001	9680000	1114	0.388612	0.270817
chr1	9590001	9690000	1049	0.40444	0.282907
chr1	9600001	9700000	1061	0.403097	0.277946
chr1	9610001	9710000	1079	0.451283	0.327925
chr1	9620001	9720000	1020	0.469863	0.335912
chr1	9630001	9730000	940	0.475968	0.339185
chr1	9640001	9740000	921	0.51321	0.344105
chr1	9650001	9750000	989	0.52339	0.323063
chr1	9660001	9760000	849	0.541994	0.314342
chr1	9670001	9770000	888	0.564839	0.329646
chr1	9680001	9780000	966	0.587878	0.34852
chr1	9690001	9790000	922	0.600279	0.368173
chr1	9700001	9800000	912	0.652563	0.412488
chr1	9710001	9810000	907	0.648251	0.384047
chr1	9720001	9820000	936	0.638493	0.362294
chr1	9730001	9830000	963	0.648786	0.369098
chr1	9740001	9840000	893	0.666683	0.382785
chr1	9750001	9850000	997	0.70087	0.420372
chr1	9760001	9860000	1103	0.69645	0.413694
chr1	9770001	9870000	1033	0.706106	0.418039
chr1	9780001	9880000	1025	0.70357	0.398391
chr1	9790001	9890000	1279	0.669964	0.366495
chr1	9800001	9900000	1284	0.654808	0.352823
chr1	9810001	9910000	1399	0.651238	0.374253
chr1	9820001	9920000	1585	0.63902	0.384832
chr1	9830001	9930000	1616	0.626283	0.381697
chr1	9840001	9940000	1721	0.60095	0.373815
chr1	9850001	9950000	1580	0.546156	0.358803
chr1	9860001	9960000	1626	0.541029	0.367292
chr1	9870001	9970000	1631	0.531632	0.362201
chr1	9880001	9980000	1538	0.528038	0.366811
chr1	9890001	9990000	1273	0.558105	0.396604
chr1	9900001	10000000	1571	0.548176	0.37499
chr1	9910001	10010000	1467	0.547396	0.367316
chr1	9920001	10020000	1323	0.546935	0.369003
chr1	9930001	10030000	1485	0.504164	0.341946
chr1	9940001	10040000	1559	0.486579	0.311474
chr1	9950001	10050000	1680	0.481917	0.299187
chr1	9960001	10060000	1687	0.452596	0.283003
chr1	9970001	10070000	1841	0.451766	0.278262
chr1	9980001	10080000	1895	0.441167	0.272988
chr1	9990001	10090000	2066	0.428285	0.270494
chr1	10000001	10100000	1770	0.376696	0.256249
chr1	10010001	10110000	1775	0.352269	0.241744
chr1	10020001	10120000	1763	0.346058	0.241861
chr1	10030001	10130000	1612	0.408109	0.266985
chr1	10040001	10140000	1447	0.441454	0.29364
chr1	10050001	10150000	1266	0.455958	0.310574
chr1	10060001	10160000	1148	0.466671	0.317948
chr1	10070001	10170000	994	0.471806	0.342343
chr1	10080001	10180000	976	0.476551	0.352273
chr1	10090001	10190000	836	0.48328	0.346476
chr1	10100001	10200000	814	0.513244	0.358569
chr1	10110001	10210000	880	0.497603	0.363066
chr1	10120001	10220000	935	0.499755	0.373696
chr1	10130001	10230000	948	0.471207	0.356336
chr1	10140001	10240000	953	0.448057	0.341133
chr1	10150001	10250000	925	0.440029	0.341535
chr1	10160001	10260000	1000	0.44161	0.335109
chr1	10170001	10270000	1095	0.479378	0.36463
chr1	10180001	10280000	1065	0.478539	0.366787
chr1	10190001	10290000	1062	0.505978	0.39721
chr1	10200001	10300000	1098	0.508973	0.409737
chr1	10210001	10310000	1038	0.520165	0.41162
chr1	10220001	10320000	1239	0.491833	0.355341
chr1	10230001	10330000	1368	0.474604	0.328968
chr1	10240001	10340000	1567	0.455219	0.316852
chr1	10250001	10350000	1734	0.45223	0.315535
chr1	10260001	10360000	1832	0.521304	0.35318
chr1	10270001	10370000	1797	0.536497	0.352141
chr1	10280001	10380000	1785	0.548626	0.356916
chr1	10290001	10390000	1810	0.541024	0.342824
chr1	10300001	10400000	1731	0.5462	0.339814
chr1	10310001	10410000	1729	0.556259	0.353283
chr1	10320001	10420000	1440	0.597273	0.396189
chr1	10330001	10430000	1224	0.612307	0.420956
chr1	10340001	10440000	976	0.658902	0.46134
chr1	10350001	10450000	807	0.692808	0.488001
chr1	10360001	10460000	618	0.652029	0.442087
chr1	10370001	10470000	514	0.605483	0.399862
chr1	10380001	10480000	481	0.594143	0.396772
chr1	10390001	10490000	411	0.603962	0.400476
chr1	10400001	10500000	369	0.605143	0.394282
chr1	10410001	10510000	240	0.608599	0.354474
chr1	10420001	10520000	169	0.450631	0.232712
chr1	10430001	10530000	165	0.426118	0.231385
chr1	10440001	10540000	132	0.451636	0.250671
chr1	10450001	10550000	107	0.482844	0.248499
chr1	10460001	10560000	106	0.239543	0.0786658
chr1	10470001	10570000	348	0.0612945	0.0217014
chr1	10480001	10580000	575	0.0407565	0.0153008
chr1	10490001	10590000	731	0.0517312	0.0301865
chr1	10500001	10600000	823	0.139972	0.0810752
chr1	10510001	10610000	957	0.189325	0.114042
chr1	10520001	10620000	1080	0.219417	0.141971
chr1	10530001	10630000	1175	0.255997	0.169149
chr1	10540001	10640000	1341	0.285128	0.195749
chr1	10550001	10650000	1697	0.29742	0.212288
chr1	10560001	10660000	1857	0.305383	0.223298
chr1	10570001	10670000	1667	0.337834	0.261882
chr1	10580001	10680000	1507	0.367155	0.293173
chr1	10590001	10690000	1473	0.394761	0.313244
chr1	10600001	10700000	1660	0.370198	0.296857
chr1	10610001	10710000	1598	0.361949	0.291281
chr1	10620001	10720000	1543	0.362167	0.288053
chr1	10630001	10730000	1647	0.343069	0.26421
chr1	10640001	10740000	1573	0.332746	0.254394
chr1	10650001	10750000	1309	0.329657	0.249499
chr1	10660001	10760000	1189	0.325048	0.247677
chr1	10670001	10770000	1235	0.303885	0.222701
chr1	10680001	10780000	1245	0.305744	0.222474
chr1	10690001	10790000	1207	0.302521	0.219045
chr1	10700001	10800000	1086	0.299002	0.186813
chr1	10710001	10810000	1140	0.303757	0.17461
chr1	10720001	10820000	1178	0.302548	0.180765
chr1	10730001	10830000	1033	0.310595	0.180074
chr1	10740001	10840000	970	0.295281	0.163433
chr1	10750001	10850000	1023	0.388472	0.20722
chr1	10760001	10860000	1101	0.420399	0.220223
chr1	10770001	10870000	1037	0.441336	0.243275
chr1	10780001	10880000	1039	0.426158	0.242823
chr1	10790001	10890000	989	0.429771	0.241994
chr1	10800001	10900000	880	0.438237	0.263193
chr1	10810001	10910000	804	0.434949	0.286528
chr1	10820001	10920000	752	0.428654	0.274064
chr1	10830001	10930000	843	0.412963	0.276715
chr1	10840001	10940000	1003	0.392224	0.266138
chr1	10850001	10950000	1096	0.326058	0.215136
chr1	10860001	10960000	1183	0.274959	0.182429
chr1	10870001	10970000	1303	0.271248	0.181109
chr1	10880001	10980000	1329	0.274335	0.181621
chr1	10890001	10990000	1567	0.253693	0.168817
chr1	10900001	11000000	1653	0.25362	0.173641
chr1	10910001	11010000	1841	0.240006	0.164315
chr1	10920001	11020000	2056	0.225444	0.158956
chr1	10930001	11030000	2006	0.213356	0.148224
chr1	10940001	11040000	1887	0.203495	0.143577
chr1	10950001	11050000	1818	0.172634	0.129171
chr1	10960001	11060000	1842	0.157667	0.120201
chr1	10970001	11070000	1841	0.144283	0.111794
chr1	10980001	11080000	1943	0.133979	0.109481
chr1	10990001	11090000	1800	0.129093	0.109015
chr1	11000001	11100000	1885	0.102688	0.0907792
chr1	11010001	11110000	1715	0.0970442	0.0858639
chr1	11020001	11120000	1534	0.088629	0.0738711
chr1	11030001	11130000	1562	0.106444	0.0845963
chr1	11040001	11140000	1766	0.122448	0.112914
chr1	11050001	11150000	1911	0.144292	0.143867
chr1	11060001	11160000	1845	0.165063	0.163039
chr1	11070001	11170000	1698	0.164861	0.165937
chr1	11080001	11180000	1537	0.171187	0.170708
chr1	11090001	11190000	1491	0.170821	0.170735
chr1	11100001	11200000	1536	0.180795	0.174124
chr1	11110001	11210000	1616	0.180463	0.172661
chr1	11120001	11220000	1683	0.178548	0.175038
chr1	11130001	11230000	1742	0.156876	0.163281
chr1	11140001	11240000	1561	0.149607	0.144722
chr1	11150001	11250000	1329	0.130382	0.112325
chr1	11160001	11260000	1229	0.124923	0.0986312
chr1	11170001	11270000	1282	0.133059	0.101349
chr1	11180001	11280000	1370	0.160712	0.116744
chr1	11190001	11290000	1292	0.170908	0.123991
chr1	11200001	11300000	1165	0.201493	0.142456
chr1	11210001	11310000	1093	0.23116	0.170107
chr1	11220001	11320000	954	0.25894	0.18451
chr1	11230001	11330000	845	0.310946	0.222133
chr1	11240001	11340000	861	0.329846	0.235756
chr1	11250001	11350000	830	0.340139	0.245605
chr1	11260001	11360000	778	0.333034	0.245126
chr1	11270001	11370000	720	0.337785	0.252192
chr1	11280001	11380000	588	0.316253	0.252967
chr1	11290001	11390000	672	0.322821	0.280811
chr1	11300001	11400000	619	0.365602	0.323899
chr1	11310001	11410000	713	0.384541	0.308314
chr1	11320001	11420000	1058	0.400919	0.29083
chr1	11330001	11430000	1147	0.421986	0.296479
chr1	11340001	11440000	1143	0.440823	0.303284
chr1	11350001	11450000	1373	0.418981	0.287703
chr1	11360001	11460000	1428	0.408453	0.28555
chr1	11370001	11470000	1467	0.405523	0.281165
chr1	11380001	11480000	1504	0.404178	0.277533
chr1	11390001	11490000	1646	0.413536	0.274247
chr1	11400001	11500000	1681	0.406986	0.263917
chr1	11410001	11510000	1594	0.386973	0.25042
chr1	11420001	11520000	1372	0.351455	0.227303
chr1	11430001	11530000	1333	0.305043	0.200875
chr1	11440001	11540000	1412	0.26187	0.170835
chr1	11450001	11550000	1236	0.230795	0.154856
chr1	11460001	11560000	1158	0.234489	0.15326
chr1	11470001	11570000	1142	0.232951	0.155909
chr1	11480001	11580000	1157	0.227497	0.157202
chr1	11490001	11590000	1022	0.156682	0.121296
chr1	11500001	11600000	1031	0.130916	0.115245
chr1	11510001	11610000	1052	0.117616	0.103572
chr1	11520001	11620000	992	0.105395	0.0995383
chr1	11530001	11630000	1012	0.098189	0.0939535
chr1	11540001	11640000	1222	0.138636	0.140877
chr1	11550001	11650000	1181	0.151635	0.150868
chr1	11560001	11660000	1236	0.159623	0.156634
chr1	11570001	11670000	1467	0.176729	0.167952
chr1	11580001	11680000	1790	0.190247	0.182408
chr1	11590001	11690000	1957	0.195242	0.179728
chr1	11600001	11700000	2101	0.190292	0.179561
chr1	11610001	11710000	2306	0.209272	0.204032
chr1	11620001	11720000	2334	0.225151	0.216526
chr1	11630001	11730000	2235	0.237516	0.229141
chr1	11640001	11740000	1892	0.233319	0.229162
chr1	11650001	11750000	1852	0.236044	0.233435
chr1	11660001	11760000	1926	0.237019	0.231107
chr1	11670001	11770000	1733	0.235525	0.23113
chr1	11680001	11780000	1466	0.23245	0.221971
chr1	11690001	11790000	1283	0.242422	0.23138
chr1	11700001	11800000	1084	0.268119	0.246258
chr1	11710001	11810000	822	0.270212	0.221525
chr1	11720001	11820000	812	0.252479	0.203415
chr1	11730001	11830000	874	0.214721	0.174075
chr1	11740001	11840000	861	0.215519	0.170456
chr1	11750001	11850000	972	0.24941	0.184959
chr1	11760001	11860000	965	0.379079	0.266008
chr1	11770001	11870000	989	0.396034	0.289394
chr1	11780001	11880000	908	0.412526	0.310456
chr1	11790001	11890000	874	0.443648	0.348379
chr1	11800001	11900000	955	0.426486	0.332188
chr1	11810001	11910000	1007	0.404706	0.317868
chr1	11820001	11920000	978	0.400694	0.314783
chr1	11830001	11930000	966	0.411967	0.325065
chr1	11840001	11940000	1065	0.388554	0.303618
chr1	11850001	11950000	1175	0.317848	0.251344
chr1	11860001	11960000	1110	0.203827	0.181693
chr1	11870001	11970000	1029	0.18189	0.15697
chr1	11880001	11980000	1076	0.19816	0.168675
chr1	11890001	11990000	1135	0.149206	0.124742
chr1	11900001	12000000	1057	0.137074	0.116151
chr1	11910001	12010000	1125	0.122013	0.112231
chr1	11920001	12020000	1157	0.114309	0.107311
chr1	11930001	12030000	1096	0.115321	0.107945
chr1	11940001	12040000	1067	0.108701	0.105331
chr1	11950001	12050000	1021	0.121669	0.114652
chr1	11960001	12060000	1073	0.103313	0.0991798
chr1	11970001	12070000	1152	0.10925	0.104133
chr1	11980001	12080000	1205	0.106126	0.096608
chr1	11990001	12090000	1241	0.123997	0.110881
chr1	12000001	12100000	1252	0.125464	0.112456
chr1	12010001	12110000	1146	0.135654	0.116999
chr1	12020001	12120000	1183	0.142941	0.12145
chr1	12030001	12130000	1276	0.13537	0.11137
chr1	12040001	12140000	1261	0.137877	0.112297
chr1	12050001	12150000	1126	0.136474	0.110394
chr1	12060001	12160000	1179	0.144201	0.114457
chr1	12070001	12170000	1169	0.134745	0.106537
chr1	12080001	12180000	1146	0.117757	0.096033
chr1	12090001	12190000	1125	0.109832	0.0858035
chr1	12100001	12200000	1179	0.104915	0.081155
chr1	12110001	12210000	1186	0.099422	0.077757
chr1	12120001	12220000	1113	0.092005	0.0745173
chr1	12130001	12230000	1071	0.096812	0.0864605
chr1	12140001	12240000	1097	0.0966637	0.0925992
chr1	12150001	12250000	1157	0.102675	0.0938847
chr1	12160001	12260000	1110	0.128906	0.111853
chr1	12170001	12270000	1235	0.130516	0.10904
chr1	12180001	12280000	1331	0.138265	0.115318
chr1	12190001	12290000	1211	0.141009	0.120839
chr1	12200001	12300000	1069	0.143016	0.124151
chr1	12210001	12310000	1016	0.150878	0.129236
chr1	12220001	12320000	1206	0.161695	0.139593
chr1	12230001	12330000	1317	0.167402	0.136843
chr1	12240001	12340000	1376	0.176392	0.139233
chr1	12250001	12350000	1433	0.183943	0.145219
chr1	12260001	12360000	1288	0.17466	0.137902
chr1	12270001	12370000	1134	0.187506	0.151951
chr1	12280001	12380000	1263	0.188444	0.150011
chr1	12290001	12390000	1398	0.182619	0.147366
chr1	12300001	12400000	1411	0.181696	0.146024
chr1	12310001	12410000	1438	0.180772	0.144584
chr1	12320001	12420000	1290	0.17847	0.135763
chr1	12330001	12430000	1089	0.180372	0.138493
chr1	12340001	12440000	922	0.175698	0.133047
chr1	12350001	12450000	758	0.173124	0.131836
chr1	12360001	12460000	854	0.165384	0.12753
chr1	12370001	12470000	861	0.151658	0.115702
chr1	12380001	12480000	540	0.117793	0.09779
chr1	12390001	12490000	438	0.0992586	0.0793523
chr1	12400001	12500000	523	0.131125	0.103908
chr1	12410001	12510000	649	0.148757	0.121588
chr1	12420001	12520000	550	0.155561	0.130837
chr1	12430001	12530000	543	0.153654	0.129758
chr1	12440001	12540000	690	0.15279	0.132071
chr1	12450001	12550000	881	0.151916	0.128966
chr1	12460001	12560000	893	0.165656	0.142043
chr1	12470001	12570000	960	0.173709	0.148091
chr1	12480001	12580000	1105	0.176141	0.146058
chr1	12490001	12590000	1193	0.179193	0.149452
chr1	12500001	12600000	1259	0.174374	0.140893
chr1	12510001	12610000	1345	0.16444	0.124833
chr1	12520001	12620000	1547	0.160784	0.115857
chr1	12530001	12630000	1764	0.158179	0.110167
chr1	12540001	12640000	1787	0.157502	0.107717
chr1	12550001	12650000	1735	0.159402	0.107144
chr1	12560001	12660000	1758	0.142214	0.0934342
chr1	12570001	12670000	1684	0.134289	0.088335
chr1	12580001	12680000	1619	0.125367	0.0825047
chr1	12590001	12690000	1755	0.107604	0.0649158
chr1	12600001	12700000	1870	0.0925887	0.0557841
chr1	12610001	12710000	1887	0.0786186	0.0483894
chr1	12620001	12720000	1864	0.0687472	0.0459
chr1	12630001	12730000	1890	0.0564608	0.0416918
chr1	12640001	12740000	1847	0.0414381	0.0324853
chr1	12650001	12750000	1795	0.0210096	0.0238173
chr1	12660001	12760000	1669	0.0240424	0.0250939
chr1	12670001	12770000	1767	0.0257061	0.0244227
chr1	12680001	12780000	1957	0.0240781	0.0199742
chr1	12690001	12790000	1888	0.0251816	0.0210739
chr1	12700001	12800000	1860	0.0234862	0.0175348
chr1	12710001	12810000	1745	0.027445	0.0229261
chr1	12720001	12820000	1707	0.0267954	0.0216176
chr1	12730001	12830000	1559	0.0281139	0.0211362
chr1	12740001	12840000	1485	0.0294609	0.0218484
chr1	12750001	12850000	1395	0.029421	0.0202937
chr1	12760001	12860000	1588	0.0420809	0.028182
chr1	12770001	12870000	1761	0.0561482	0.0399154
chr1	12780001	12880000	1627	0.0630644	0.0466306
chr1	12790001	12890000	1461	0.0713951	0.0538987
chr1	12800001	12900000	1287	0.0781744	0.0608252
chr1	12810001	12910000	1280	0.0769834	0.0559426
chr1	12820001	12920000	1153	0.0847853	0.0601796
chr1	12830001	12930000	1479	0.0851214	0.0485253
chr1	12840001	12940000	1614	0.0891381	0.0483456
chr1	12850001	12950000	1704	0.0982927	0.0562229
chr1	12860001	12960000	1729	0.102963	0.0611976
chr1	12870001	12970000	1439	0.103318	0.0568431
chr1	12880001	12980000	1499	0.118186	0.0687862
chr1	12890001	12990000	1664	0.13577	0.0830602
chr1	12900001	13000000	1616	0.135497	0.0839253
chr1	12910001	13010000	1600	0.14134	0.0871573
chr1	12920001	13020000	1688	0.144627	0.0918459
chr1	12930001	13030000	1496	0.155367	0.114609
chr1	12940001	13040000	1455	0.155069	0.122361
chr1	12950001	13050000	1526	0.151641	0.118832
chr1	12960001	13060000	1506	0.159058	0.121974
chr1	12970001	13070000	1516	0.158233	0.122939
chr1	12980001	13080000	1374	0.156346	0.120964
chr1	12990001	13090000	1282	0.145958	0.112972
chr1	13000001	13100000	1279	0.152163	0.117902
chr1	13010001	13110000	1252	0.155316	0.121198
chr1	13020001	13120000	1337	0.146633	0.120073
chr1	13030001	13130000	1125	0.149324	0.123558
chr1	13040001	13140000	1085	0.176656	0.14427
chr1	13050001	13150000	1052	0.308393	0.216175
chr1	13060001	13160000	931	0.32785	0.231456
chr1	13070001	13170000	1067	0.31022	0.218287
chr1	13080001	13180000	1203	0.310417	0.216828
chr1	13090001	13190000	1250	0.314502	0.216828
chr1	13100001	13200000	1339	0.309387	0.209605
chr1	13110001	13210000	1347	0.310229	0.206894
chr1	13120001	13220000	1184	0.341429	0.21746
chr1	13130001	13230000	1194	0.352282	0.224895
chr1	13140001	13240000	1109	0.377411	0.237676
chr1	13150001	13250000	1089	0.360714	0.230843
chr1	13160001	13260000	1124	0.364281	0.236968
chr1	13170001	13270000	995	0.402185	0.264657
chr1	13180001	13280000	928	0.396575	0.26003
chr1	13190001	13290000	940	0.397934	0.256082
chr1	13200001	13300000	875	0.415307	0.273898
chr1	13210001	13310000	869	0.433168	0.300508
chr1	13220001	13320000	1006	0.436457	0.30494
chr1	13230001	13330000	1086	0.441815	0.307136
chr1	13240001	13340000	1168	0.413551	0.291433
chr1	13250001	13350000	1096	0.349378	0.250475
chr1	13260001	13360000	1062	0.324383	0.234767
chr1	13270001	13370000	1071	0.303001	0.217695
chr1	13280001	13380000	1065	0.309977	0.230037
chr1	13290001	13390000	1010	0.306268	0.236421
chr1	13300001	13400000	1064	0.29137	0.217395
chr1	13310001	13410000	1006	0.280209	0.200091
chr1	13320001	13420000	900	0.247679	0.171783
chr1	13330001	13430000	848	0.198451	0.139298
chr1	13340001	13440000	796	0.162929	0.110716
chr1	13350001	13450000	802	0.164344	0.105734
chr1	13360001	13460000	899	0.195552	0.116373
chr1	13370001	13470000	971	0.236213	0.139692
chr1	13380001	13480000	963	0.234741	0.138182
chr1	13390001	13490000	1043	0.232498	0.145322
chr1	13400001	13500000	1067	0.238476	0.152826
chr1	13410001	13510000	1132	0.290875	0.181223
chr1	13420001	13520000	1207	0.395036	0.241577
chr1	13430001	13530000	1153	0.405305	0.251052
chr1	13440001	13540000	1106	0.420267	0.261424
chr1	13450001	13550000	1062	0.428383	0.265706
chr1	13460001	13560000	1072	0.424609	0.290252
chr1	13470001	13570000	1018	0.419669	0.292442
chr1	13480001	13580000	981	0.436443	0.313797
chr1	13490001	13590000	870	0.472352	0.346352
chr1	13500001	13600000	830	0.488369	0.3744
chr1	13510001	13610000	780	0.455436	0.353498
chr1	13520001	13620000	706	0.329348	0.278599
chr1	13530001	13630000	827	0.317912	0.265267
chr1	13540001	13640000	861	0.308197	0.255907
chr1	13550001	13650000	877	0.295188	0.247903
chr1	13560001	13660000	751	0.280968	0.227932
chr1	13570001	13670000	719	0.274189	0.219318
chr1	13580001	13680000	775	0.231464	0.185451
chr1	13590001	13690000	770	0.21125	0.170162
chr1	13600001	13700000	775	0.199154	0.154951
chr1	13610001	13710000	870	0.2204	0.163094
chr1	13620001	13720000	936	0.226742	0.16353
chr1	13630001	13730000	919	0.216658	0.1556
chr1	13640001	13740000	941	0.225277	0.162047
chr1	13650001	13750000	979	0.237496	0.167931
chr1	13660001	13760000	1094	0.223298	0.144257
chr1	13670001	13770000	1314	0.19374	0.11334
chr1	13680001	13780000	1198	0.203812	0.116421
chr1	13690001	13790000	1196	0.18094	0.103734
chr1	13700001	13800000	1226	0.157881	0.0888367
chr1	13710001	13810000	1076	0.136936	0.0737335
chr1	13720001	13820000	1063	0.121861	0.0657173
chr1	13730001	13830000	1113	0.0995014	0.0533311
chr1	13740001	13840000	1235	0.0879753	0.0488445
chr1	13750001	13850000	1385	0.077436	0.046031
chr1	13760001	13860000	1461	0.0869087	0.0546334
chr1	13770001	13870000	1267	0.0967819	0.0685907
chr1	13780001	13880000	1328	0.0842285	0.0576988
chr1	13790001	13890000	1490	0.0787972	0.0471319
chr1	13800001	13900000	1499	0.0765305	0.0457873
chr1	13810001	13910000	1614	0.0645187	0.0392032
chr1	13820001	13920000	1629	0.057893	0.0360459
chr1	13830001	13930000	1561	0.0670993	0.0403935
chr1	13840001	13940000	1441	0.0773223	0.0424702
chr1	13850001	13950000	1295	0.0816219	0.0408565
chr1	13860001	13960000	1102	0.0900483	0.0422363
chr1	13870001	13970000	1288	0.137256	0.0689888
chr1	13880001	13980000	1288	0.164091	0.0860434
chr1	13890001	13990000	1169	0.18645	0.116258
chr1	13900001	14000000	1112	0.225013	0.149948
chr1	13910001	14010000	1045	0.265179	0.182761
chr1	13920001	14020000	1000	0.289302	0.206445
chr1	13930001	14030000	1038	0.281352	0.197179
chr1	13940001	14040000	1055	0.280054	0.19611
chr1	13950001	14050000	1074	0.287979	0.197349
chr1	13960001	14060000	1158	0.318311	0.211831
chr1	13970001	14070000	990	0.350233	0.229898
chr1	13980001	14080000	965	0.350248	0.230623
chr1	13990001	14090000	938	0.378774	0.248016
chr1	14000001	14100000	973	0.368653	0.244574
chr1	14010001	14110000	1010	0.360527	0.236815
chr1	14020001	14120000	1021	0.346409	0.225217
chr1	14030001	14130000	972	0.352325	0.242582
chr1	14040001	14140000	967	0.345219	0.246082
chr1	14050001	14150000	933	0.342956	0.252709
chr1	14060001	14160000	900	0.301038	0.229835
chr1	14070001	14170000	918	0.270862	0.210603
chr1	14080001	14180000	1032	0.238124	0.186475
chr1	14090001	14190000	1131	0.197934	0.169854
chr1	14100001	14200000	1159	0.176904	0.156733
chr1	14110001	14210000	1139	0.160414	0.152858
chr1	14120001	14220000	1270	0.151746	0.144258
chr1	14130001	14230000	1271	0.155698	0.145651
chr1	14140001	14240000	1423	0.204215	0.186321
chr1	14150001	14250000	1778	0.281568	0.242404
chr1	14160001	14260000	1781	0.314668	0.259148
chr1	14170001	14270000	1736	0.329265	0.271824
chr1	14180001	14280000	1721	0.363173	0.300823
chr1	14190001	14290000	1680	0.43713	0.342115
chr1	14200001	14300000	1590	0.46096	0.361142
chr1	14210001	14310000	1619	0.47164	0.372745
chr1	14220001	14320000	1545	0.492856	0.397554
chr1	14230001	14330000	1653	0.4781	0.377558
chr1	14240001	14340000	1577	0.465398	0.355549
chr1	14250001	14350000	1325	0.42677	0.308247
chr1	14260001	14360000	1390	0.410713	0.294065
chr1	14270001	14370000	1489	0.411598	0.290983
chr1	14280001	14380000	1441	0.403424	0.273425
chr1	14290001	14390000	1354	0.34648	0.233526
chr1	14300001	14400000	1372	0.330105	0.224419
chr1	14310001	14410000	1410	0.288575	0.198712
chr1	14320001	14420000	1352	0.282074	0.194747
chr1	14330001	14430000	1286	0.281719	0.195933
chr1	14340001	14440000	1257	0.253875	0.180981
chr1	14350001	14450000	1237	0.231827	0.180114
chr1	14360001	14460000	1159	0.195609	0.170463
chr1	14370001	14470000	1070	0.152748	0.148393
chr1	14380001	14480000	1103	0.135907	0.13733
chr1	14390001	14490000	1072	0.125894	0.138087
chr1	14400001	14500000	1104	0.133153	0.142253
chr1	14410001	14510000	1106	0.157023	0.154526
chr1	14420001	14520000	1165	0.148544	0.148602
chr1	14430001	14530000	1186	0.147925	0.145555
chr1	14440001	14540000	1126	0.156686	0.155442
chr1	14450001	14550000	1055	0.16471	0.153021
chr1	14460001	14560000	1039	0.162046	0.139365
chr1	14470001	14570000	1164	0.138746	0.113587
chr1	14480001	14580000	1174	0.128764	0.109068
chr1	14490001	14590000	1377	0.121887	0.106217
chr1	14500001	14600000	1644	0.0823114	0.0798012
chr1	14510001	14610000	1695	0.0628091	0.0654913
chr1	14520001	14620000	1808	0.0581535	0.0594821
chr1	14530001	14630000	1919	0.0522029	0.0548837
chr1	14540001	14640000	2076	0.0462224	0.0483199
chr1	14550001	14650000	2162	0.0418137	0.0442851
chr1	14560001	14660000	2280	0.0394739	0.0439885
chr1	14570001	14670000	2207	0.0407448	0.0461482
chr1	14580001	14680000	2203	0.0414755	0.0446014
chr1	14590001	14690000	2128	0.0328267	0.0363202
chr1	14600001	14700000	1949	0.0397919	0.0399638
chr1	14610001	14710000	1987	0.0432449	0.0431866
chr1	14620001	14720000	1893	0.0424216	0.0469579
chr1	14630001	14730000	1875	0.0344014	0.0433008
chr1	14640001	14740000	1921	0.0422127	0.0553183
chr1	14650001	14750000	1904	0.0500333	0.0669055
chr1	14660001	14760000	1900	0.0577552	0.0730867
chr1	14670001	14770000	1808	0.0625519	0.0786805
chr1	14680001	14780000	1761	0.072128	0.0890984
chr1	14690001	14790000	1724	0.0805121	0.0983648
chr1	14700001	14800000	1640	0.0793498	0.100867
chr1	14710001	14810000	1536	0.0847463	0.109858
chr1	14720001	14820000	1454	0.0871128	0.112473
chr1	14730001	14830000	1279	0.113106	0.136773
chr1	14740001	14840000	1092	0.137673	0.153551
chr1	14750001	14850000	1121	0.148052	0.167179
chr1	14760001	14860000	1045	0.173007	0.19561
chr1	14770001	14870000	1107	0.173563	0.19079
chr1	14780001	14880000	1117	0.170862	0.184806
chr1	14790001	14890000	1135	0.170693	0.177996
chr1	14800001	14900000	1167	0.191806	0.185992
chr1	14810001	14910000	1162	0.225702	0.214663
chr1	14820001	14920000	1147	0.232511	0.207571
chr1	14830001	14930000	1124	0.232813	0.204506
chr1	14840001	14940000	1138	0.238906	0.212766
chr1	14850001	14950000	1087	0.228776	0.193284
chr1	14860001	14960000	1006	0.221754	0.181219
chr1	14870001	14970000	1050	0.215384	0.18079
chr1	14880001	14980000	1051	0.221853	0.189194
chr1	14890001	14990000	1096	0.230819	0.198886
chr1	14900001	15000000	1145	0.208254	0.188388
chr1	14910001	15010000	1122	0.177743	0.153878
chr1	14920001	15020000	1144	0.166212	0.149705
chr1	14930001	15030000	1240	0.139695	0.13053
chr1	14940001	15040000	1260	0.138563	0.116718
chr1	14950001	15050000	1221	0.15293	0.12726
chr1	14960001	15060000	1233	0.15901	0.12707
chr1	14970001	15070000	1315	0.162779	0.12624
chr1	14980001	15080000	1554	0.161406	0.12191
chr1	14990001	15090000	1586	0.159131	0.121344
chr1	15000001	15100000	1594	0.164777	0.125362
chr1	15010001	15110000	1575	0.172635	0.131941
chr1	15020001	15120000	1573	0.186944	0.140897
chr1	15030001	15130000	1542	0.208797	0.160097
chr1	15040001	15140000	1676	0.188608	0.148241
chr1	15050001	15150000	1823	0.181404	0.146527
chr1	15060001	15160000	1836	0.174798	0.141882
chr1	15070001	15170000	1627	0.172993	0.142206
chr1	15080001	15180000	1386	0.169651	0.141596
chr1	15090001	15190000	1201	0.169298	0.138625
chr1	15100001	15200000	1059	0.167215	0.135795
chr1	15110001	15210000	1077	0.148943	0.123099
chr1	15120001	15220000	1059	0.133497	0.119655
chr1	15130001	15230000	1048	0.125334	0.111326
chr1	15140001	15240000	1162	0.0955847	0.0846462
chr1	15150001	15250000	1049	0.0646751	0.0578381
chr1	15160001	15260000	1312	0.0500333	0.0450614
chr1	15170001	15270000	1512	0.0557824	0.0484927
chr1	15180001	15280000	1625	0.0434645	0.0346617
chr1	15190001	15290000	1783	0.0381552	0.0256242
chr1	15200001	15300000	1914	0.0511455	0.0360442
chr1	15210001	15310000	1850	0.0574655	0.0403895
chr1	15220001	15320000	1810	0.0646208	0.0460159
chr1	15230001	15330000	1803	0.0710294	0.0530237
chr1	15240001	15340000	1571	0.0963796	0.073617
chr1	15250001	15350000	1675	0.104647	0.0819959
chr1	15260001	15360000	1442	0.133452	0.105452
chr1	15270001	15370000	1290	0.149453	0.118978
chr1	15280001	15380000	1066	0.174407	0.147593
chr1	15290001	15390000	897	0.208719	0.192408
chr1	15300001	15400000	824	0.232804	0.215248
chr1	15310001	15410000	868	0.227755	0.209058
chr1	15320001	15420000	958	0.212415	0.187262
chr1	15330001	15430000	957	0.22315	0.189097
chr1	15340001	15440000	928	0.251594	0.200231
chr1	15350001	15450000	872	0.27942	0.210455
chr1	15360001	15460000	880	0.270884	0.200523
chr1	15370001	15470000	955	0.244704	0.181044
chr1	15380001	15480000	1021	0.252067	0.191285
chr1	15390001	15490000	1023	0.250077	0.1889
chr1	15400001	15500000	997	0.237039	0.173472
chr1	15410001	15510000	1033	0.224597	0.16377
chr1	15420001	15520000	993	0.241446	0.180516
chr1	15430001	15530000	995	0.259687	0.184718
chr1	15440001	15540000	1057	0.287186	0.200354
chr1	15450001	15550000	1162	0.341645	0.239776
chr1	15460001	15560000	1238	0.369448	0.266441
chr1	15470001	15570000	1143	0.3964	0.290529
chr1	15480001	15580000	1182	0.398365	0.287583
chr1	15490001	15590000	1253	0.402235	0.286581
chr1	15500001	15600000	1228	0.412274	0.297381
chr1	15510001	15610000	1219	0.424408	0.307663
chr1	15520001	15620000	1184	0.425983	0.299792
chr1	15530001	15630000	1165	0.416328	0.292206
chr1	15540001	15640000	1036	0.405816	0.286237
chr1	15550001	15650000	858	0.364777	0.264259
chr1	15560001	15660000	776	0.36204	0.254848
chr1	15570001	15670000	792	0.355299	0.250426
chr1	15580001	15680000	728	0.379595	0.263868
chr1	15590001	15690000	671	0.386507	0.268515
chr1	15600001	15700000	657	0.377393	0.251021
chr1	15610001	15710000	637	0.399503	0.265634
chr1	15620001	15720000	673	0.449562	0.299022
chr1	15630001	15730000	707	0.484711	0.330315
chr1	15640001	15740000	717	0.507521	0.345704
chr1	15650001	15750000	659	0.530585	0.367405
chr1	15660001	15760000	615	0.531632	0.367256
chr1	15670001	15770000	704	0.498106	0.3281
chr1	15680001	15780000	766	0.469282	0.302921
chr1	15690001	15790000	750	0.456611	0.288821
chr1	15700001	15800000	792	0.453857	0.296567
chr1	15710001	15810000	841	0.435558	0.287424
chr1	15720001	15820000	837	0.396499	0.261144
chr1	15730001	15830000	870	0.369556	0.228345
chr1	15740001	15840000	986	0.34344	0.20881
chr1	15750001	15850000	990	0.343905	0.208226
chr1	15760001	15860000	965	0.342932	0.208389
chr1	15770001	15870000	899	0.353337	0.21698
chr1	15780001	15880000	986	0.307179	0.182783
chr1	15790001	15890000	1078	0.310859	0.187461
chr1	15800001	15900000	1114	0.310092	0.193241
chr1	15810001	15910000	1094	0.317182	0.195958
chr1	15820001	15920000	1036	0.336549	0.211451
chr1	15830001	15930000	962	0.330008	0.217593
chr1	15840001	15940000	839	0.324264	0.226674
chr1	15850001	15950000	853	0.311263	0.2192
chr1	15860001	15960000	910	0.327037	0.224489
chr1	15870001	15970000	1164	0.305093	0.202864
chr1	15880001	15980000	1050	0.346802	0.22924
chr1	15890001	15990000	931	0.358227	0.236615
chr1	15900001	16000000	832	0.361953	0.229606
chr1	15910001	16010000	865	0.343227	0.230601
chr1	15920001	16020000	917	0.313613	0.213863
chr1	15930001	16030000	1040	0.291827	0.184555
chr1	15940001	16040000	1127	0.283383	0.167284
chr1	15950001	16050000	1187	0.29108	0.172584
chr1	15960001	16060000	1201	0.284458	0.16933
chr1	15970001	16070000	930	0.306281	0.178203
chr1	15980001	16080000	935	0.311161	0.187554
chr1	15990001	16090000	993	0.334818	0.208287
chr1	16000001	16100000	1009	0.349186	0.218879
chr1	16010001	16110000	881	0.36573	0.218109
chr1	16020001	16120000	899	0.435497	0.25855
chr1	16030001	16130000	840	0.440314	0.282223
chr1	16040001	16140000	709	0.460073	0.317063
chr1	16050001	16150000	707	0.515688	0.368434
chr1	16060001	16160000	693	0.506772	0.369033
chr1	16070001	16170000	749	0.488427	0.376106
chr1	16080001	16180000	797	0.466777	0.358479
chr1	16090001	16190000	841	0.44012	0.336699
chr1	16100001	16200000	936	0.403517	0.308319
chr1	16110001	16210000	1072	0.38678	0.303468
chr1	16120001	16220000	1279	0.337463	0.277212
chr1	16130001	16230000	1405	0.325359	0.278352
chr1	16140001	16240000	1602	0.305866	0.257596
chr1	16150001	16250000	1711	0.263587	0.232284
chr1	16160001	16260000	1892	0.26594	0.233274
chr1	16170001	16270000	1905	0.248099	0.21858
chr1	16180001	16280000	1894	0.246971	0.216674
chr1	16190001	16290000	1881	0.243129	0.212374
chr1	16200001	16300000	1863	0.253134	0.220383
chr1	16210001	16310000	1776	0.260045	0.220296
chr1	16220001	16320000	1527	0.252741	0.214387
chr1	16230001	16330000	1334	0.259843	0.214114
chr1	16240001	16340000	1348	0.276202	0.23286
chr1	16250001	16350000	1179	0.284183	0.23886
chr1	16260001	16360000	1040	0.249342	0.211856
chr1	16270001	16370000	987	0.269326	0.231973
chr1	16280001	16380000	947	0.276862	0.23507
chr1	16290001	16390000	936	0.266063	0.226341
chr1	16300001	16400000	981	0.232454	0.197103
chr1	16310001	16410000	1089	0.219999	0.175215
chr1	16320001	16420000	1230	0.201573	0.164299
chr1	16330001	16430000	1589	0.184376	0.159484
chr1	16340001	16440000	1576	0.172905	0.150225
chr1	16350001	16450000	1758	0.169457	0.152216
chr1	16360001	16460000	1753	0.178373	0.157243
chr1	16370001	16470000	1833	0.176395	0.155453
chr1	16380001	16480000	1834	0.170251	0.151902
chr1	16390001	16490000	1847	0.17506	0.164309
chr1	16400001	16500000	1852	0.182291	0.17339
chr1	16410001	16510000	1764	0.175453	0.177713
chr1	16420001	16520000	1707	0.191035	0.191331
chr1	16430001	16530000	1449	0.184784	0.188425
chr1	16440001	16540000	1477	0.176175	0.182331
chr1	16450001	16550000	1255	0.176194	0.180197
chr1	16460001	16560000	1221	0.177937	0.186073
chr1	16470001	16570000	1148	0.168772	0.182593
chr1	16480001	16580000	1197	0.158744	0.179674
chr1	16490001	16590000	1227	0.155581	0.167865
chr1	16500001	16600000	1185	0.152367	0.160229
chr1	16510001	16610000	1218	0.142405	0.150145
chr1	16520001	16620000	1188	0.125475	0.132305
chr1	16530001	16630000	1166	0.149005	0.156532
chr1	16540001	16640000	1184	0.181746	0.190783
chr1	16550001	16650000	1384	0.207364	0.22104
chr1	16560001	16660000	1507	0.215884	0.224317
chr1	16570001	16670000	1601	0.228237	0.232986
chr1	16580001	16680000	1567	0.249265	0.24074
chr1	16590001	16690000	1513	0.271271	0.246687
chr1	16600001	16700000	1539	0.292832	0.255564
chr1	16610001	16710000	1538	0.329614	0.276159
chr1	16620001	16720000	1523	0.370973	0.294931
chr1	16630001	16730000	1476	0.384501	0.301175
chr1	16640001	16740000	1388	0.363116	0.291722
chr1	16650001	16750000	1291	0.343524	0.267967
chr1	16660001	16760000	1124	0.351451	0.272258
chr1	16670001	16770000	1068	0.339743	0.261412
chr1	16680001	16780000	1169	0.315415	0.263545
chr1	16690001	16790000	1220	0.312351	0.273558
chr1	16700001	16800000	1218	0.318323	0.283734
chr1	16710001	16810000	1204	0.300591	0.271144
chr1	16720001	16820000	1289	0.28998	0.270101
chr1	16730001	16830000	1301	0.278077	0.262112
chr1	16740001	16840000	1142	0.289262	0.269357
chr1	16750001	16850000	1032	0.295124	0.276993
chr1	16760001	16860000	989	0.299535	0.281909
chr1	16770001	16870000	896	0.311578	0.290118
chr1	16780001	16880000	816	0.319148	0.267646
chr1	16790001	16890000	773	0.311622	0.244018
chr1	16800001	16900000	718	0.267701	0.2155
chr1	16810001	16910000	771	0.24209	0.204821
chr1	16820001	16920000	757	0.18376	0.156997
chr1	16830001	16930000	837	0.178838	0.152911
chr1	16840001	16940000	923	0.168563	0.147749
chr1	16850001	16950000	1073	0.16743	0.150157
chr1	16860001	16960000	1639	0.178264	0.165147
chr1	16870001	16970000	1761	0.181191	0.166618
chr1	16880001	16980000	1643	0.185078	0.173839
chr1	16890001	16990000	1588	0.175486	0.169589
chr1	16900001	17000000	1560	0.172432	0.166801
chr1	16910001	17010000	1666	0.18624	0.183826
chr1	16920001	17020000	1904	0.209923	0.217153
chr1	16930001	17030000	1985	0.206869	0.212141
chr1	16940001	17040000	1982	0.2167	0.212235
chr1	16950001	17050000	1979	0.218564	0.210064
chr1	16960001	17060000	1496	0.213058	0.208353
chr1	16970001	17070000	1497	0.192404	0.196441
chr1	16980001	17080000	1662	0.167789	0.177704
chr1	16990001	17090000	1869	0.158531	0.167303
chr1	17000001	17100000	1926	0.155066	0.165157
chr1	17010001	17110000	1834	0.136133	0.144752
chr1	17020001	17120000	1503	0.101253	0.0959962
chr1	17030001	17130000	1307	0.0877161	0.0812532
chr1	17040001	17140000	1313	0.0775553	0.0741026
chr1	17050001	17150000	1249	0.0677828	0.0640484
chr1	17060001	17160000	1271	0.0620206	0.0598932
chr1	17070001	17170000	1200	0.0610803	0.0597927
chr1	17080001	17180000	1106	0.0752136	0.0691286
chr1	17090001	17190000	1113	0.105296	0.083934
chr1	17100001	17200000	1310	0.137429	0.101471
chr1	17110001	17210000	1233	0.134611	0.0959629
chr1	17120001	17220000	1248	0.130063	0.0915359
chr1	17130001	17230000	1308	0.128217	0.0936823
chr1	17140001	17240000	1393	0.132034	0.0968049
chr1	17150001	17250000	1329	0.135926	0.100668
chr1	17160001	17260000	1266	0.138865	0.103885
chr1	17170001	17270000	1184	0.143847	0.109446
chr1	17180001	17280000	1113	0.145186	0.111057
chr1	17190001	17290000	888	0.128084	0.100117
chr1	17200001	17300000	596	0.0761479	0.06564
chr1	17210001	17310000	498	0.079107	0.0684571
chr1	17220001	17320000	441	0.0793263	0.0633737
chr1	17230001	17330000	408	0.0856611	0.0525022
chr1	17240001	17340000	237	0.0821996	0.0457014
chr1	17250001	17350000	276	0.0918582	0.0546782
chr1	17260001	17360000	264	0.115217	0.0754113
chr1	17270001	17370000	411	0.168182	0.106041
chr1	17280001	17380000	598	0.127438	0.089719
chr1	17290001	17390000	593	0.131021	0.0933122
chr1	17300001	17400000	634	0.13802	0.0966036
chr1	17310001	17410000	749	0.134497	0.0950743
chr1	17320001	17420000	870	0.141135	0.105638
chr1	17330001	17430000	1031	0.133797	0.102622
chr1	17340001	17440000	1140	0.135499	0.103225
chr1	17350001	17450000	1237	0.144317	0.111958
chr1	17360001	17460000	1345	0.137543	0.106751
chr1	17370001	17470000	1449	0.115597	0.095297
chr1	17380001	17480000	1413	0.1276	0.0996219
chr1	17390001	17490000	1556	0.120674	0.093428
chr1	17400001	17500000	1652	0.118373	0.0993205
chr1	17410001	17510000	1968	0.116605	0.102166
chr1	17420001	17520000	1918	0.11629	0.102105
chr1	17430001	17530000	1693	0.122536	0.107455
chr1	17440001	17540000	1683	0.117668	0.10643
chr1	17450001	17550000	1567	0.11424	0.102094
chr1	17460001	17560000	1461	0.114693	0.102522
chr1	17470001	17570000	1207	0.119798	0.109385
chr1	17480001	17580000	1129	0.120446	0.111681
chr1	17490001	17590000	1206	0.128152	0.116354
chr1	17500001	17600000	1260	0.118711	0.0988608
chr1	17510001	17610000	893	0.119749	0.0930164
chr1	17520001	17620000	791	0.111146	0.0825843
chr1	17530001	17630000	766	0.109433	0.0800092
chr1	17540001	17640000	675	0.111207	0.0758976
chr1	17550001	17650000	726	0.10185	0.0725733
chr1	17560001	17660000	690	0.106285	0.0771513
chr1	17570001	17670000	695	0.106107	0.0765063
chr1	17580001	17680000	630	0.104355	0.0734347
chr1	17590001	17690000	547	0.0526265	0.0335256
chr1	17600001	17700000	442	0.0226423	0.00971601
chr1	17610001	17710000	493	0.0104656	-0.00425449
chr1	17620001	17720000	604	0.00889115	-0.00400075
chr1	17630001	17730000	736	0.00496643	-0.00375685
chr1	17640001	17740000	808	0.00541426	-0.00436394
chr1	17650001	17750000	815	-0.0120789	-0.0202512
chr1	17660001	17760000	967	-0.00995248	-0.0197505
chr1	17670001	17770000	1073	-0.00756125	-0.0189102
chr1	17680001	17780000	1364	0.00096984	-0.00651217
chr1	17690001	17790000	1354	0.0122351	0.00264926
chr1	17700001	17800000	1387	0.0187629	0.008166
chr1	17710001	17810000	1398	0.0233209	0.00989753
chr1	17720001	17820000	1635	0.0242474	0.00730168
chr1	17730001	17830000	1636	0.0294396	0.00817553
chr1	17740001	17840000	1754	0.0319961	0.00845144
chr1	17750001	17850000	1737	0.0337677	0.00852894
chr1	17760001	17860000	1590	0.036492	0.0111373
chr1	17770001	17870000	1484	0.0403809	0.014129
chr1	17780001	17880000	1217	0.046691	0.0109575
chr1	17790001	17890000	1160	0.0787246	0.0268648
chr1	17800001	17900000	1204	0.0976594	0.0397338
chr1	17810001	17910000	1229	0.103252	0.0474476
chr1	17820001	17920000	1233	0.116301	0.0643764
chr1	17830001	17930000	1558	0.106435	0.0677699
chr1	17840001	17940000	1758	0.101393	0.0680452
chr1	17850001	17950000	1814	0.102064	0.0735607
chr1	17860001	17960000	1944	0.104567	0.0743045
chr1	17870001	17970000	2082	0.124492	0.0838094
chr1	17880001	17980000	2151	0.125117	0.0855374
chr1	17890001	17990000	2207	0.114602	0.0761148
chr1	17900001	18000000	2139	0.115447	0.0746027
chr1	17910001	18010000	2134	0.121911	0.0741837
chr1	17920001	18020000	1944	0.127358	0.0711844
chr1	17930001	18030000	1596	0.155439	0.0765203
chr1	17940001	18040000	1233	0.183457	0.0906852
chr1	17950001	18050000	1261	0.18264	0.0915915
chr1	17960001	18060000	1258	0.178428	0.0858488
chr1	17970001	18070000	1211	0.14037	0.0626368
chr1	17980001	18080000	1240	0.132065	0.0500286
chr1	17990001	18090000	1258	0.147386	0.0488926
chr1	18000001	18100000	1342	0.142711	0.0407188
chr1	18010001	18110000	1306	0.158413	0.0419486
chr1	18020001	18120000	1349	0.163728	0.0469734
chr1	18030001	18130000	1334	0.201333	0.058821
chr1	18040001	18140000	1480	0.241325	0.0708553
chr1	18050001	18150000	1544	0.300707	0.0819756
chr1	18060001	18160000	1657	0.361567	0.112596
chr1	18070001	18170000	1783	0.400551	0.138929
chr1	18080001	18180000	1846	0.43065	0.164075
chr1	18090001	18190000	1866	0.435254	0.17201
chr1	18100001	18200000	1806	0.43317	0.178509
chr1	18110001	18210000	1853	0.405403	0.174085
chr1	18120001	18220000	1784	0.412632	0.190327
chr1	18130001	18230000	1740	0.395397	0.182892
chr1	18140001	18240000	1645	0.374367	0.181586
chr1	18150001	18250000	1574	0.334611	0.164932
chr1	18160001	18260000	1404	0.286553	0.139874
chr1	18170001	18270000	1292	0.230444	0.119874
chr1	18180001	18280000	1172	0.151442	0.0893793
chr1	18190001	18290000	1072	0.10918	0.0769103
chr1	18200001	18300000	1062	0.16053	0.117995
chr1	18210001	18310000	1085	0.209719	0.147843
chr1	18220001	18320000	1103	0.231398	0.158932
chr1	18230001	18330000	1110	0.250054	0.170209
chr1	18240001	18340000	1103	0.276017	0.184481
chr1	18250001	18350000	1252	0.328673	0.231718
chr1	18260001	18360000	1211	0.342755	0.249002
chr1	18270001	18370000	1139	0.355026	0.255597
chr1	18280001	18380000	1258	0.369745	0.269688
chr1	18290001	18390000	1271	0.384751	0.285755
chr1	18300001	18400000	1311	0.3682	0.270466
chr1	18310001	18410000	1233	0.370039	0.27928
chr1	18320001	18420000	1112	0.373653	0.281044
chr1	18330001	18430000	1145	0.366993	0.275341
chr1	18340001	18440000	1143	0.35893	0.268564
chr1	18350001	18450000	837	0.341035	0.268085
chr1	18360001	18460000	842	0.33274	0.263841
chr1	18370001	18470000	969	0.308713	0.246465
chr1	18380001	18480000	1099	0.269921	0.21782
chr1	18390001	18490000	1318	0.241745	0.193858
chr1	18400001	18500000	1398	0.240751	0.189802
chr1	18410001	18510000	1420	0.239558	0.180316
chr1	18420001	18520000	1576	0.227597	0.16662
chr1	18430001	18530000	1819	0.202065	0.144878
chr1	18440001	18540000	1879	0.192153	0.136194
chr1	18450001	18550000	2023	0.189956	0.135059
chr1	18460001	18560000	2094	0.18588	0.131044
chr1	18470001	18570000	2021	0.180728	0.128008
chr1	18480001	18580000	1937	0.169034	0.12153
chr1	18490001	18590000	1707	0.162534	0.117117
chr1	18500001	18600000	1533	0.142888	0.100167
chr1	18510001	18610000	1508	0.128261	0.0898815
chr1	18520001	18620000	1337	0.128075	0.0904515
chr1	18530001	18630000	1125	0.129026	0.0891262
chr1	18540001	18640000	1085	0.134589	0.0898681
chr1	18550001	18650000	1383	0.116136	0.0752179
chr1	18560001	18660000	1472	0.109738	0.0713031
chr1	18570001	18670000	1392	0.105969	0.0690094
chr1	18580001	18680000	1154	0.0923631	0.057411
chr1	18590001	18690000	1079	0.090437	0.0546873
chr1	18600001	18700000	1100	0.0942486	0.0584461
chr1	18610001	18710000	1010	0.0945307	0.0575815
chr1	18620001	18720000	992	0.0961372	0.0591669
chr1	18630001	18730000	869	0.103401	0.0659363
chr1	18640001	18740000	775	0.0920678	0.0665105
chr1	18650001	18750000	334	0.108424	0.0826962
chr1	18660001	18760000	161	0.110346	0.086381
chr1	18670001	18770000	150	0.107983	0.0819134
chr1	18680001	18780000	169	0.11103	0.0812307
chr1	18690001	18790000	194	0.108835	0.0933686
chr1	18700001	18800000	163	0.0755019	0.100508
chr1	18710001	18810000	293	0.124244	0.200701
chr1	18720001	18820000	502	0.0390886	0.105989
chr1	18730001	18830000	623	0.0642721	0.0988372
chr1	18740001	18840000	695	0.0986389	0.110777
chr1	18750001	18850000	717	0.0984533	0.111059
chr1	18760001	18860000	818	0.101535	0.11053
chr1	18770001	18870000	889	0.111484	0.114913
chr1	18780001	18880000	923	0.135801	0.126758
chr1	18790001	18890000	1013	0.158403	0.140118
chr1	18800001	18900000	1025	0.151931	0.12998
chr1	18810001	18910000	1088	0.161874	0.124096
chr1	18820001	18920000	1111	0.198746	0.161682
chr1	18830001	18930000	1047	0.200621	0.167611
chr1	18840001	18940000	1081	0.190133	0.156105
chr1	18850001	18950000	1131	0.189319	0.153453
chr1	18860001	18960000	1104	0.227998	0.175494
chr1	18870001	18970000	1124	0.256269	0.193806
chr1	18880001	18980000	1220	0.247274	0.182226
chr1	18890001	18990000	1247	0.246145	0.177351
chr1	18900001	19000000	1354	0.270848	0.193777
chr1	18910001	19010000	1240	0.270377	0.184487
chr1	18920001	19020000	1099	0.276972	0.178004
chr1	18930001	19030000	1194	0.263285	0.17085
chr1	18940001	19040000	1205	0.268913	0.184098
chr1	18950001	19050000	1136	0.273451	0.188617
chr1	18960001	19060000	1039	0.249159	0.17808
chr1	18970001	19070000	970	0.214488	0.155934
chr1	18980001	19080000	851	0.209476	0.155659
chr1	18990001	19090000	712	0.194089	0.14687
chr1	19000001	19100000	529	0.137939	0.120319
chr1	19010001	19110000	449	0.130723	0.118304
chr1	19020001	19120000	372	0.13841	0.129957
chr1	19030001	19130000	275	0.150567	0.143326
chr1	19040001	19140000	156	0.0863935	0.0810239
chr1	19050001	19150000	289	0.0616836	0.0470963
chr1	19060001	19160000	397	0.09661	0.0759061
chr1	19070001	19170000	694	0.172165	0.128513
chr1	19080001	19180000	826	0.186813	0.141376
chr1	19090001	19190000	948	0.192511	0.138594
chr1	19100001	19200000	1024	0.207221	0.142041
chr1	19110001	19210000	1094	0.222357	0.147908
chr1	19120001	19220000	1212	0.225591	0.152729
chr1	19130001	19230000	1250	0.234222	0.160674
chr1	19140001	19240000	1331	0.235137	0.160269
chr1	19150001	19250000	1289	0.238752	0.166896
chr1	19160001	19260000	1323	0.229687	0.155522
chr1	19170001	19270000	1218	0.195033	0.126692
chr1	19180001	19280000	1229	0.18503	0.116037
chr1	19190001	19290000	1131	0.179785	0.112959
chr1	19200001	19300000	1106	0.170729	0.110476
chr1	19210001	19310000	1137	0.190373	0.129382
chr1	19220001	19320000	1218	0.174225	0.128632
chr1	19230001	19330000	1200	0.168544	0.129647
chr1	19240001	19340000	1200	0.175598	0.144311
chr1	19250001	19350000	1160	0.195238	0.162081
chr1	19260001	19360000	1112	0.207066	0.178261
chr1	19270001	19370000	1074	0.227557	0.208874
chr1	19280001	19380000	1096	0.231856	0.227019
chr1	19290001	19390000	1226	0.232548	0.230733
chr1	19300001	19400000	1297	0.235702	0.242194
chr1	19310001	19410000	1488	0.203947	0.222394
chr1	19320001	19420000	1372	0.216431	0.23428
chr1	19330001	19430000	1571	0.218501	0.23004
chr1	19340001	19440000	1770	0.215385	0.219195
chr1	19350001	19450000	1902	0.219825	0.221079
chr1	19360001	19460000	1874	0.228416	0.229312
chr1	19370001	19470000	1766	0.245186	0.236853
chr1	19380001	19480000	1623	0.25852	0.242297
chr1	19390001	19490000	1845	0.23757	0.227651
chr1	19400001	19500000	2050	0.217513	0.207344
chr1	19410001	19510000	1774	0.22144	0.20786
chr1	19420001	19520000	1868	0.220386	0.2019
chr1	19430001	19530000	1675	0.218394	0.197924
chr1	19440001	19540000	1528	0.217922	0.195209
chr1	19450001	19550000	1492	0.212271	0.185573
chr1	19460001	19560000	1536	0.208311	0.178122
chr1	19470001	19570000	1769	0.204228	0.171906
chr1	19480001	19580000	1979	0.203891	0.172324
chr1	19490001	19590000	1660	0.211168	0.173853
chr1	19500001	19600000	1394	0.226339	0.181848
chr1	19510001	19610000	1439	0.227716	0.183726
chr1	19520001	19620000	1303	0.231982	0.187343
chr1	19530001	19630000	1274	0.23703	0.189561
chr1	19540001	19640000	1361	0.22702	0.174746
chr1	19550001	19650000	1483	0.220927	0.164222
chr1	19560001	19660000	1513	0.217217	0.150368
chr1	19570001	19670000	1302	0.215033	0.143724
chr1	19580001	19680000	1135	0.222624	0.141981
chr1	19590001	19690000	1116	0.232841	0.150158
chr1	19600001	19700000	1051	0.232652	0.150142
chr1	19610001	19710000	1033	0.258902	0.161866
chr1	19620001	19720000	1176	0.272798	0.157978
chr1	19630001	19730000	1269	0.259699	0.150574
chr1	19640001	19740000	1470	0.29507	0.193744
chr1	19650001	19750000	1279	0.323407	0.213334
chr1	19660001	19760000	1276	0.336739	0.239395
chr1	19670001	19770000	1522	0.363436	0.25946
chr1	19680001	19780000	1908	0.355297	0.253736
chr1	19690001	19790000	2395	0.353564	0.253689
chr1	19700001	19800000	2395	0.353565	0.253478
chr1	19710001	19810000	2346	0.347279	0.2487
chr1	19720001	19820000	2331	0.347817	0.258581
chr1	19730001	19830000	2348	0.34643	0.260929
chr1	19740001	19840000	2033	0.339469	0.252147
chr1	19750001	19850000	2083	0.334877	0.245796
chr1	19760001	19860000	2191	0.339969	0.244693
chr1	19770001	19870000	2181	0.33439	0.236989
chr1	19780001	19880000	1936	0.327083	0.228512
chr1	19790001	19890000	1550	0.320673	0.215402
chr1	19800001	19900000	1654	0.320768	0.214493
chr1	19810001	19910000	1886	0.298938	0.192581
chr1	19820001	19920000	1855	0.278222	0.174051
chr1	19830001	19930000	1801	0.291338	0.170722
chr1	19840001	19940000	1840	0.289113	0.166652
chr1	19850001	19950000	1850	0.274213	0.158807
chr1	19860001	19960000	1684	0.248487	0.143134
chr1	19870001	19970000	1507	0.195393	0.103882
chr1	19880001	19980000	1474	0.190253	0.0965064
chr1	19890001	19990000	1436	0.188403	0.0929777
chr1	19900001	20000000	1384	0.186301	0.0908413
chr1	19910001	20010000	1222	0.212273	0.110723
chr1	19920001	20020000	1145	0.235264	0.124794
chr1	19930001	20030000	1268	0.24109	0.134677
chr1	19940001	20040000	1296	0.264721	0.144214
chr1	19950001	20050000	1311	0.281245	0.152014
chr1	19960001	20060000	1436	0.273796	0.144293
chr1	19970001	20070000	1545	0.29534	0.161638
chr1	19980001	20080000	1746	0.308117	0.164211
chr1	19990001	20090000	1889	0.310163	0.165437
chr1	20000001	20100000	2067	0.287203	0.148856
chr1	20010001	20110000	2150	0.276039	0.140729
chr1	20020001	20120000	2114	0.270566	0.136322
chr1	20030001	20130000	2180	0.249968	0.126603
chr1	20040001	20140000	2261	0.228269	0.121336
chr1	20050001	20150000	2192	0.217796	0.119391
chr1	20060001	20160000	2041	0.226589	0.128068
chr1	20070001	20170000	1836	0.219008	0.127823
chr1	20080001	20180000	1452	0.187724	0.116627
chr1	20090001	20190000	1300	0.154578	0.0983568
chr1	20100001	20200000	1425	0.18681	0.116501
chr1	20110001	20210000	1433	0.19027	0.117688
chr1	20120001	20220000	1487	0.191004	0.115336
chr1	20130001	20230000	1300	0.21434	0.123602
chr1	20140001	20240000	1315	0.238995	0.130415
chr1	20150001	20250000	1256	0.249415	0.13241
chr1	20160001	20260000	1210	0.244401	0.124228
chr1	20170001	20270000	1331	0.242328	0.124305
chr1	20180001	20280000	1499	0.241695	0.127461
chr1	20190001	20290000	1532	0.248167	0.134926
chr1	20200001	20300000	1267	0.251583	0.138944
chr1	20210001	20310000	1148	0.255178	0.142314
chr1	20220001	20320000	1096	0.260908	0.145994
chr1	20230001	20330000	1212	0.243439	0.13231
chr1	20240001	20340000	1033	0.234107	0.127782
chr1	20250001	20350000	1031	0.232068	0.126724
chr1	20260001	20360000	1128	0.228281	0.131266
chr1	20270001	20370000	1013	0.223565	0.131383
chr1	20280001	20380000	825	0.223098	0.129857
chr1	20290001	20390000	714	0.222607	0.130699
chr1	20300001	20400000	709	0.216264	0.13682
chr1	20310001	20410000	877	0.209587	0.143403
chr1	20320001	20420000	1032	0.202399	0.142597
chr1	20330001	20430000	1028	0.208488	0.1596
chr1	20340001	20440000	1141	0.208735	0.162798
chr1	20350001	20450000	1237	0.208464	0.161534
chr1	20360001	20460000	1475	0.192258	0.145309
chr1	20370001	20470000	1518	0.185544	0.140515
chr1	20380001	20480000	1596	0.183054	0.137833
chr1	20390001	20490000	1709	0.177592	0.134763
chr1	20400001	20500000	1699	0.178706	0.133977
chr1	20410001	20510000	1585	0.187503	0.137437
chr1	20420001	20520000	1546	0.203458	0.151057
chr1	20430001	20530000	1460	0.206738	0.153385
chr1	20440001	20540000	1346	0.212661	0.156717
chr1	20450001	20550000	1294	0.222715	0.168847
chr1	20460001	20560000	954	0.250844	0.194806
chr1	20470001	20570000	850	0.25955	0.201047
chr1	20480001	20580000	909	0.271197	0.222633
chr1	20490001	20590000	908	0.276448	0.233666
chr1	20500001	20600000	907	0.27682	0.241964
chr1	20510001	20610000	866	0.277544	0.252837
chr1	20520001	20620000	769	0.277199	0.25906
chr1	20530001	20630000	680	0.295772	0.275115
chr1	20540001	20640000	626	0.302716	0.282618
chr1	20550001	20650000	646	0.310525	0.290974
chr1	20560001	20660000	896	0.305687	0.287946
chr1	20570001	20670000	1039	0.314145	0.293607
chr1	20580001	20680000	1116	0.326626	0.300687
chr1	20590001	20690000	1097	0.333014	0.297965
chr1	20600001	20700000	1212	0.3331	0.291771
chr1	20610001	20710000	1309	0.328915	0.285029
chr1	20620001	20720000	1385	0.322262	0.279901
chr1	20630001	20730000	1389	0.316657	0.277319
chr1	20640001	20740000	1452	0.309637	0.266615
chr1	20650001	20750000	1458	0.292351	0.251008
chr1	20660001	20760000	1294	0.285018	0.236763
chr1	20670001	20770000	1171	0.272276	0.223613
chr1	20680001	20780000	1045	0.252195	0.197794
chr1	20690001	20790000	1023	0.256181	0.193083
chr1	20700001	20800000	901	0.244526	0.177686
chr1	20710001	20810000	784	0.227261	0.158144
chr1	20720001	20820000	678	0.217014	0.140974
chr1	20730001	20830000	679	0.222556	0.146162
chr1	20740001	20840000	691	0.21791	0.142372
chr1	20750001	20850000	850	0.190114	0.108361
chr1	20760001	20860000	796	0.18839	0.0994344
chr1	20770001	20870000	848	0.217376	0.108182
chr1	20780001	20880000	855	0.240209	0.112043
chr1	20790001	20890000	828	0.261217	0.125842
chr1	20800001	20900000	1009	0.257717	0.120808
chr1	20810001	20910000	1215	0.254627	0.116128
chr1	20820001	20920000	1269	0.260949	0.122647
chr1	20830001	20930000	1429	0.26623	0.126673
chr1	20840001	20940000	1434	0.278864	0.132622
chr1	20850001	20950000	1232	0.306352	0.155089
chr1	20860001	20960000	1289	0.316971	0.168396
chr1	20870001	20970000	1347	0.307537	0.164732
chr1	20880001	20980000	1318	0.309745	0.164092
chr1	20890001	20990000	1325	0.296605	0.153515
chr1	20900001	21000000	1158	0.303457	0.158347
chr1	20910001	21010000	982	0.318621	0.168089
[truncated: 71,007 more rows]

## Sheet: Table S20
Table S20. Pearson correlation analysis of genotype frequencies and environmental variables of biological origin.
bio	SNP	Correlation	p-value
bio7	snp2697	-0.220696	0.634392
bio7	snp7407	0.647654	0.115761
bio7	snp7408	0.644321	0.118278
bio7	snp10965	0.874895	0.00992875
bio7	snp11043	-0.388376	0.389252
bio7	snp12304	0.874895	0.00992875
bio7	snp13661	0.80838	0.0277621
bio7	snp27468	-0.0342755	0.941846
bio7	snp27472	0.72236	0.0667279
bio7	snp39002	0.814594	0.025657
bio7	snp75295	0.629595	0.129731
bio7	snp75323	-0.0541226	0.908253
bio7	snp75331	-0.27341	0.552997
bio7	snp75336	0.408931	0.362336
bio7	snp102928	-0.554361	0.196562
bio7	snp104460	0.434647	0.329798
bio7	snp128215	-0.659907	0.106749
bio7	snp161904	-0.270147	0.557934
bio7	snp161945	0.339319	0.456536
bio7	snp162059	0.00846957	0.985622
bio7	snp162907	-0.083699	0.858405
bio7	snp162930	-0.547303	0.203528
bio7	snp162956	-0.329523	0.470456
bio7	snp163016	0.570257	0.181303
bio7	snp163257	0.083752	0.858316
bio7	snp163521	0.0822403	0.860856
bio7	snp163659	-0.155504	0.739189
bio7	snp163705	-0.0586825	0.900549
bio7	snp163834	-0.0832953	0.859084
bio7	snp164158	0.115138	0.805829
bio7	snp164875	-0.125879	0.78799
bio7	snp168589	0.141687	0.761871
bio7	snp168590	0.0343892	0.941654
bio7	snp168675	0.0294782	0.949978
bio7	snp168901	0.874895	0.00992875
bio7	snp168991	-0.596061	0.15782
bio7	snp169111	-0.596061	0.15782
bio7	snp169152	-0.13036	0.780569
bio7	snp169188	0.774487	0.0409066
bio7	snp170468	-0.583755	0.168818
bio7	snp177060	0.0586825	0.900549
bio7	snp186414	-0.0519508	0.911925
bio7	snp191613	-0.358317	0.429988
bio7	snp191650	-0.552813	0.19808
bio7	snp199784	-0.0319553	0.945779
bio7	snp200807	0.575509	0.176393
bio7	snp244029	0.896845	0.00620512
bio7	snp244686	-0.525759	0.225507
bio7	snp245156	-0.645486	0.117395
bio7	snp245180	0.240166	0.603937
bio7	snp263088	0.874895	0.00992875
bio7	snp304849	0.874895	0.00992875
bio7	snp304879	0.874895	0.00992875
bio7	snp332487	-0.619889	0.137576
bio7	snp332489	-0.236176	0.610143
bio7	snp354796	-0.245488	0.59569
bio7	snp354861	0.156735	0.737175
bio7	snp370307	0.12615	0.787542
bio7	snp370516	0.023856	0.959512
bio7	snp370792	-0.369257	0.414978
bio7	snp370809	-0.0589523	0.900093
bio7	snp370827	-0.100709	0.829897
bio7	snp370835	-0.450522	0.310365
bio7	snp370845	0.0586825	0.900549
bio7	snp370853	-0.0070801	0.987981
bio7	snp371000	0.0905626	0.846886
bio7	snp388253	0.551739	0.199137
bio7	snp388258	-0.857035	0.0137224
bio7	snp388987	-0.141705	0.761843
bio7	snp431657	-0.206151	0.657417
bio7	snp432295	-0.097091	0.835949
bio7	snp432296	0.514469	0.237448
bio7	snp448333	0.0510679	0.913417
bio7	snp448334	-0.329632	0.470299
bio7	snp451659	-0.456047	0.303722
bio7	snp451672	-0.100709	0.829897
bio7	snp461093	-0.212305	0.647647
bio7	snp461094	-0.535908	0.215019
bio7	snp464600	0.649376	0.114472
bio7	snp474896	-0.314228	0.492492
bio7	snp476635	-0.127954	0.784553
bio7	snp496289	0.080571	0.863662
bio7	snp511373	0.836862	0.0188709
bio7	snp513441	-0.433098	0.33172
bio7	snp513442	-0.0817318	0.861711
bio7	snp551038	-0.475032	0.281381
bio7	snp557303	0.244947	0.596526
bio7	snp561729	-0.638779	0.122525
bio7	snp566928	0.230471	0.619049
bio7	snp566939	-0.150751	0.746975
bio7	snp566994	-0.544378	0.206449
bio7	snp566999	-0.250219	0.588386
bio7	snp567003	-0.24814	0.591594
bio7	snp567012	0.779973	0.0385866
bio7	snp567016	-0.328049	0.472563
bio7	snp567087	0.166215	0.721707
bio7	snp567088	0.0580297	0.901651
bio7	snp569289	-0.327384	0.473516
bio7	snp572025	0.295527	0.519916
bio7	snp575721	-0.550428	0.20043
bio7	snp579418	-0.0924573	0.84371
bio7	snp580717	0.0273941	0.953512
bio7	snp582195	-0.0643946	0.890907
bio7	snp582203	0.273643	0.552644
bio7	snp582211	-0.35254	0.437997
bio7	snp583152	-0.35254	0.437997
bio7	snp583178	-0.130912	0.779656
bio7	snp583181	0.816195	0.0251296
bio7	snp583183	0.864917	0.0119615
bio7	snp589276	0.609198	0.146486
bio7	snp593048	0.0768683	0.86989
bio7	snp603031	0.712263	0.0725257
bio7	snp604267	0.162925	0.727066
bio7	snp604797	0.0894628	0.84873
bio7	snp604799	0.411672	0.358807
bio7	snp604808	0.367235	0.417737
bio7	snp604902	-0.16299	0.726961
bio7	snp604924	0.0871928	0.852539
bio7	snp605172	0.0586825	0.900549
bio7	snp606840	0.0586825	0.900549
bio7	snp606864	0.607555	0.14788
bio7	snp607966	-0.204401	0.660202
bio7	snp607974	0.673345	0.0973012
bio7	snp608593	-0.444462	0.317723
bio7	snp609055	0.0759157	0.871493
bio7	snp609326	0.589134	0.163966
bio7	snp609327	0.0520106	0.911823
bio7	snp609662	0.0752573	0.872601
bio7	snp609942	0.527136	0.22407
bio7	snp609958	0.0713896	0.879114
bio7	snp609959	0.0586825	0.900549
bio7	snp609980	-0.452036	0.308538
bio7	snp609985	-0.100709	0.829897
bio7	snp610011	0.538805	0.212069
bio7	snp610012	-0.100709	0.829897
bio7	snp610032	-0.303021	0.508864
bio7	snp610035	-0.300795	0.512138
bio7	snp610065	-0.164837	0.723951
bio7	snp610067	0.122474	0.793638
bio7	snp610075	-0.244266	0.59758
bio7	snp610078	0.199994	0.667229
bio7	snp610080	0.60469	0.150327
bio7	snp610081	-0.271995	0.555137
bio7	snp610083	0.0535079	0.909292
bio7	snp610086	0.718932	0.0686672
bio7	snp610088	0.0586825	0.900549
bio7	snp610089	0.0314183	0.946689
bio7	snp610092	0.0713061	0.879254
bio7	snp610098	0.87503	0.00990269
bio7	snp610102	-0.0682361	0.884428
bio7	snp610108	-0.000215647	0.999634
bio7	snp610141	-0.329035	0.471153
bio7	snp610142	-0.120297	0.797252
bio7	snp610199	-0.329632	0.470299
bio7	snp610828	0.115775	0.804768
bio7	snp610832	0.722631	0.066576
bio7	snp610833	-0.409336	0.361814
bio7	snp610835	-0.540964	0.209884
bio7	snp610838	0.0586825	0.900549
bio7	snp610840	-0.338952	0.457054
bio7	snp610848	0.71853	0.0688964
bio7	snp610851	0.55194	0.198938
bio7	snp610855	-0.563418	0.187794
bio7	snp610859	-0.563418	0.187794
bio7	snp610860	0.407919	0.363643
bio7	snp610866	-0.416221	0.352982
bio7	snp610873	0.0586825	0.900549
bio7	snp610883	-0.500033	0.253133
bio7	snp610884	-0.413743	0.35615
bio7	snp610893	-0.0543345	0.907895
bio7	snp610896	0.534978	0.21597
bio7	snp610899	0.0989403	0.832855
bio7	snp610900	0.101089	0.829261
bio7	snp610901	-0.620679	0.136928
bio7	snp610902	-0.340651	0.454654
bio7	snp610905	0.667014	0.101696
bio7	snp610915	-0.30247	0.509674
bio7	snp610922	-0.329632	0.470299
bio7	snp610924	-0.329632	0.470299
bio7	snp610929	0.0586825	0.900549
bio7	snp610937	-0.000585424	0.999006
bio7	snp610939	-0.693872	0.0837536
bio7	snp610951	-0.676741	0.0949861
bio7	snp612047	-0.316116	0.489751
bio7	snp612104	-0.487943	0.266624
bio7	snp612113	-0.039661	0.932722
bio7	snp613670	0.444013	0.318271
bio7	snp613703	-0.139979	0.764685
bio7	snp613775	0.0118449	0.979893
bio7	snp616009	-0.343779	0.45025
bio7	snp620398	-0.0372702	0.936772
bio7	snp622064	-0.0857597	0.854945
bio7	snp622081	-0.556174	0.194791
bio7	snp622109	-0.315905	0.490057
bio7	snp622283	-0.253485	0.583362
bio7	snp624517	-0.460315	0.298634
bio7	snp624522	0.0586825	0.900549
bio7	snp637492	0.222941	0.630858
bio7	snp637497	-0.187598	0.687098
bio7	snp647348	-0.329632	0.470299
bio7	snp656542	-0.329632	0.470299
bio7	snp656587	-0.329632	0.470299
bio7	snp656936	0.0768683	0.86989
bio7	snp657621	0.116581	0.803428
bio7	snp657702	0.0586825	0.900549
bio7	snp657707	0.0976408	0.835029
bio7	snp657986	-0.0294314	0.950057
bio7	snp658131	-0.0164409	0.972093
bio7	snp658132	-0.212075	0.648012
bio7	snp658144	0.0448168	0.923993
bio7	snp658177	0.404223	0.368431
bio7	snp663145	0.470989	0.286075
bio7	snp664235	0.0305981	0.948079
bio7	snp721685	0.225458	0.626904
bio7	snp725678	-0.203724	0.661279
bio7	snp735624	-0.341824	0.453
bio7	snp739498	0.0666039	0.88718
bio7	snp739504	-0.354313	0.435533
bio7	snp739509	0.235348	0.611433
bio7	snp739510	-0.316922	0.488584
bio7	snp762593	0.874895	0.00992875
bio7	snp790812	-0.317396	0.487898
bio7	snp804518	-0.615353	0.141321
bio7	snp808536	-0.317396	0.487898
bio7	snp835233	-0.317396	0.487898
bio7	snp835332	-0.317396	0.487898
bio7	snp849581	-0.317396	0.487898
bio7	snp873964	-0.538013	0.212874
bio7	snp874165	-0.316922	0.488584
bio7	snp874167	-0.202462	0.66329
bio7	snp874170	-0.23403	0.613488
bio7	snp874225	-0.49441	0.259368
bio7	snp876149	-0.470074	0.287142
bio7	snp877133	0.874895	0.00992875
bio7	snp879057	-0.248297	0.59135
bio7	snp879061	0.488336	0.266181
bio7	snp879065	-0.656199	0.109436
bio7	snp880114	-0.306359	0.503968
bio7	snp882208	-0.253418	0.583464
bio7	snp882209	0.0586825	0.900549
bio7	snp882211	0.530895	0.22017
bio7	snp882216	0.0546353	0.907387
bio7	snp882217	-0.485325	0.269587
bio7	snp885517	0.0450035	0.923677
bio7	snp885534	-0.0405178	0.931271
bio7	snp897893	-0.201916	0.664161
bio7	snp898030	-0.305334	0.505469
bio7	snp898042	-0.304034	0.507377
bio7	snp905099	0.763097	0.0459634
bio7	snp911078	-0.510013	0.24224
bio7	snp911079	0.874895	0.00992875
bio7	snp924198	-0.0986858	0.83328
bio7	snp924199	-0.324215	0.478061
bio7	snp924200	0.9058	0.0049694
bio7	snp924202	0.500233	0.252913
bio7	snp936226	0.655678	0.109817
bio7	snp938621	0.395168	0.380271
bio7	snp938773	0.324351	0.477866
bio7	snp943450	0.912393	0.00416015
bio7	snp943454	0.300357	0.512783
bio7	snp943460	0.484702	0.270295
bio7	snp943475	-0.100709	0.829897
bio7	snp943516	0.874895	0.00992875
bio7	snp943527	0.874895	0.00992875
bio7	snp943810	0.0768683	0.86989
bio7	snp943933	0.0379536	0.935614
bio7	snp943938	0.204676	0.659763
bio7	snp944001	-0.365129	0.420618
bio7	snp944032	0.348564	0.443542
bio7	snp949773	-0.267955	0.561258
bio7	snp949777	-0.282743	0.538954
bio7	snp949780	0.181633	0.696711
bio7	snp971468	0.0933066	0.842286
bio7	snp971493	0.0269471	0.95427
bio7	snp988255	0.497501	0.255932
bio7	snp988256	0.518485	0.233167
bio7	snp988261	-0.529231	0.221892
bio7	snp988262	0.871348	0.0106265
bio7	snp995064	-0.329632	0.470299
bio7	snp996222	0.16958	0.716234
bio7	snp999291	-0.100124	0.830874
bio7	snp999326	0.43	0.335581
bio7	snp1002559	0.27583	0.549344
bio7	snp1002604	-0.327384	0.473516
bio7	snp1002607	0.451042	0.309737
bio7	snp1002608	0.874895	0.00992875
bio7	snp1002620	-0.192565	0.679119
bio7	snp1002623	0.436768	0.327171
bio7	snp1002629	-0.2407	0.603108
bio7	snp1002630	-0.118274	0.800614
bio7	snp1004223	-0.416139	0.353087
bio7	snp1012568	0.908157	0.00467044
bio7	snp1012577	0.874895	0.00992875
bio7	snp1036364	-0.0322153	0.945338
bio7	snp1038502	0.573886	0.177904
bio7	snp1038504	0.604029	0.150895
bio7	snp1038529	-0.0576849	0.902234
bio7	snp1049987	-0.100709	0.829897
bio7	snp1052814	-0.331401	0.467775
bio7	snp1052815	0.295132	0.520501
bio7	snp1066826	0.0768683	0.86989
bio7	snp1066832	0.161589	0.729246
bio7	snp1066833	-0.427807	0.338326
bio7	snp1066834	-0.312205	0.495433
bio7	snp1066835	0.874895	0.00992875
bio7	snp1066836	-0.113393	0.808734
bio7	snp7536	-0.690807	0.0857083
bio7	snp8273	-0.239468	0.605021
bio7	snp8276	-0.328602	0.471772
bio7	snp8481	0.531172	0.219884
bio7	snp10377	-0.0371628	0.936954
bio7	snp11283	-0.327379	0.473523
bio7	snp11288	0.0586825	0.900549
bio7	snp11289	-0.469982	0.287249
bio7	snp13280	-0.329632	0.470299
bio7	snp14104	-0.0739228	0.874847
bio7	snp14576	0.874895	0.00992875
bio7	snp14580	-0.490973	0.263213
bio7	snp15290	-0.64242	0.119726
bio7	snp15431	-0.64242	0.119726
bio7	snp15510	-0.640591	0.121128
bio7	snp15511	-0.0551274	0.906555
bio7	snp15527	-0.64242	0.119726
bio7	snp15631	-0.640591	0.121128
bio7	snp16441	-0.370017	0.413943
bio7	snp16634	-0.64242	0.119726
bio7	snp18116	0.0586825	0.900549
bio7	snp29211	0.0567182	0.903867
bio7	snp29265	0.0545749	0.907489
bio7	snp30977	0.0644723	0.890776
bio7	snp32306	0.0586825	0.900549
bio7	snp38473	0.567173	0.184217
bio7	snp44825	0.186864	0.688279
bio7	snp45192	0.0507886	0.91389
bio7	snp94456	0.121179	0.795788
bio7	snp94716	0.0671608	0.886241
bio7	snp94722	-0.0191364	0.967519
bio7	snp94989	0.063054	0.893169
bio7	snp96285	-0.423843	0.343311
bio7	snp97207	0.874895	0.00992875
bio7	snp101962	0.540657	0.210194
bio7	snp101969	-0.491347	0.262793
bio7	snp101986	-0.329632	0.470299
bio7	snp102434	0.874895	0.00992875
bio7	snp102464	-0.333063	0.465407
bio7	snp102659	-0.333023	0.465464
bio7	snp102790	-0.648914	0.114817
bio7	snp103128	-0.0486171	0.917563
bio7	snp104749	0.767038	0.0441771
bio7	snp104758	0.191693	0.680518
bio7	snp104785	0.468106	0.289443
bio7	snp105858	-0.0989679	0.832808
bio7	snp105923	-0.11169	0.811569
bio7	snp106258	0.160339	0.731285
bio7	snp114102	0.14065	0.763581
bio7	snp114111	-0.24197	0.601138
bio7	snp114114	-0.329632	0.470299
bio7	snp119643	0.00143474	0.997564
bio7	snp123106	-0.00936653	0.9841
bio7	snp123110	-0.307639	0.502095
bio7	snp123111	0.754587	0.0499546
bio7	snp123119	0.0250976	0.957406
bio7	snp128324	-0.427853	0.338268
bio7	snp138031	0.79238	0.0336149
bio7	snp143263	-0.474822	0.281624
bio7	snp143264	0.173864	0.709281
bio7	snp149940	0.911169	0.0043041
bio7	snp149951	-0.148801	0.750175
bio7	snp152759	-0.374432	0.407951
bio7	snp152764	0.89407	0.00662068
bio7	snp154921	-0.14455	0.757161
bio7	snp156272	0.550596	0.200264
bio7	snp158573	0.348954	0.442997
bio7	snp158576	-0.145373	0.755807
bio7	snp158578	0.110398	0.813722
bio7	snp159273	-0.328681	0.471658
bio7	snp160904	-0.336635	0.460335
bio7	snp160968	-0.332262	0.466548
bio7	snp161447	0.775046	0.0406668
bio7	snp161502	0.759762	0.0475059
bio7	snp161533	0.798071	0.0314614
bio7	snp161676	0.0385826	0.934549
bio7	snp161677	-0.101533	0.828519
bio7	snp161678	0.419111	0.349302
bio7	snp161681	-0.389052	0.388354
bio7	snp161743	-0.692783	0.0844456
bio7	snp162638	0.162371	0.727969
bio7	snp162682	-0.329632	0.470299
bio7	snp163053	0.0477325	0.919059
bio7	snp163124	-0.0386645	0.93441
bio7	snp163204	-0.703735	0.0776249
bio7	snp163727	-0.329632	0.470299
bio7	snp163873	-0.010729	0.981787
bio7	snp164034	-0.0141936	0.975907
bio7	snp164169	0.0964404	0.837038
bio7	snp164770	0.0998948	0.831258
bio7	snp164831	0.874895	0.00992875
bio7	snp164868	-0.287419	0.531965
bio7	snp165304	-0.329632	0.470299
bio7	snp165413	0.889972	0.00726305
bio7	snp165421	0.177635	0.703172
bio7	snp165447	0.259445	0.574225
bio7	snp165544	-0.329632	0.470299
bio7	snp165591	-0.329632	0.470299
bio7	snp167589	0.46397	0.294306
bio7	snp167733	0.448674	0.312601
bio7	snp168160	0.0502741	0.91476
bio7	snp168252	0.230579	0.618879
bio7	snp168439	0.874435	0.0100177
bio7	snp168458	0.381285	0.398717
bio7	snp168567	-0.329632	0.470299
bio7	snp168582	-0.0705653	0.880503
bio7	snp168585	0.439119	0.324272
bio7	snp168813	0.481651	0.27377
bio7	snp169528	-0.614492	0.142039
bio7	snp169561	-0.0444475	0.924618
bio7	snp170312	-0.074036	0.874657
bio7	snp170318	0.10449	0.823579
bio7	snp173124	-0.41551	0.35389
bio7	snp173436	-0.299175	0.514526
bio7	snp173524	0.59243	0.161027
bio7	snp173555	0.164275	0.724866
bio7	snp174287	0.874895	0.00992875
bio7	snp174300	0.0586825	0.900549
bio7	snp177067	-0.0228101	0.961287
bio7	snp177075	-0.254645	0.58158
bio7	snp177122	-0.0148571	0.974781
bio7	snp177141	0.641323	0.120566
bio7	snp177175	0.0586825	0.900549
bio7	snp177270	-0.106877	0.819594
bio7	snp177271	0.874895	0.00992875
bio7	snp177320	-0.100709	0.829897
bio7	snp177323	-0.163397	0.726296
bio7	snp177327	-0.302233	0.510022
bio7	snp177328	-0.323036	0.479757
bio7	snp177329	-0.277597	0.546683
bio7	snp177491	0.723229	0.0662409
bio7	snp177654	-0.322258	0.480876
bio7	snp177676	-0.107856	0.817962
bio7	snp177679	0.0541282	0.908244
bio7	snp177846	0.079632	0.865241
bio7	snp177887	-0.288927	0.529716
bio7	snp177888	0.874895	0.00992875
bio7	snp178047	-0.155493	0.739206
bio7	snp178423	0.0934153	0.842104
bio7	snp178427	0.897179	0.00615609
bio7	snp178985	0.167361	0.719841
bio7	snp179261	0.874895	0.00992875
bio7	snp179265	0.471019	0.28604
bio7	snp179327	-0.193022	0.678385
bio7	snp179333	0.726867	0.0642237
bio7	snp179343	-0.568954	0.182531
bio7	snp179351	-0.499833	0.253355
bio7	snp179353	0.42482	0.342079
bio7	snp179382	0.0586825	0.900549
bio7	snp179474	0.0914817	0.845345
bio7	snp180655	0.785564	0.0362988
bio7	snp181334	0.874895	0.00992875
bio7	snp181411	-0.783642	0.0370763
bio7	snp181438	-0.580662	0.171641
bio7	snp181771	0.792473	0.0335788
bio7	snp182140	0.0586825	0.900549
bio7	snp182147	-0.515432	0.236418
bio7	snp182296	0.455564	0.304301
bio7	snp183220	-0.559817	0.191257
bio7	snp183556	-0.56957	0.18195
bio7	snp183735	0.0561837	0.90477
bio7	snp183872	-0.564656	0.186612
bio7	snp183888	-0.596825	0.157149
bio7	snp183901	-0.60047	0.153969
bio7	snp183903	-0.631243	0.128422
bio7	snp184824	-0.54746	0.203372
bio7	snp184825	-0.560918	0.190195
bio7	snp184841	0.124782	0.789809
bio7	snp184842	0.124354	0.790519
bio7	snp184849	-0.148393	0.750844
bio7	snp184850	-0.248585	0.590906
bio7	snp184852	-0.248585	0.590906
bio7	snp184853	0.889715	0.00730447
bio7	snp184857	0.889715	0.00730447
bio7	snp184862	-0.24511	0.596274
bio7	snp184873	-0.24511	0.596274
bio7	snp185530	-0.248585	0.590906
bio7	snp186073	-0.24511	0.596274
bio7	snp186270	-0.248585	0.590906
bio7	snp186542	-0.24735	0.592812
bio7	snp186876	-0.248585	0.590906
bio7	snp187489	-0.24735	0.592812
bio7	snp187490	-0.248585	0.590906
bio7	snp187494	-0.248585	0.590906
bio7	snp187571	-0.0550207	0.906735
bio7	snp188082	-0.248585	0.590906
bio7	snp189939	-0.24511	0.596274
bio7	snp189970	0.0679478	0.884914
bio7	snp189971	-0.0586825	0.900549
bio7	snp190371	-0.249401	0.589648
bio7	snp190535	0.350609	0.440686
bio7	snp190551	0.0586825	0.900549
bio7	snp190553	-0.0249563	0.957646
bio7	snp190684	-0.539594	0.21127
bio7	snp190685	-0.113253	0.808967
bio7	snp190718	-0.351246	0.439798
bio7	snp190797	0.874895	0.00992875
bio7	snp190805	0.7523	0.0510582
bio7	snp191256	-0.414804	0.354792
bio7	snp191404	-0.414804	0.354792
bio7	snp191564	0.874895	0.00992875
bio7	snp191584	-0.255884	0.579678
bio7	snp191587	0.420184	0.347939
bio7	snp191733	0.753924	0.050273
bio7	snp191774	-0.064	0.891573
bio7	snp191934	-0.329632	0.470299
bio7	snp191945	0.00685121	0.988369
bio7	snp192109	0.0586825	0.900549
bio7	snp192704	-0.0909375	0.846257
bio7	snp192705	-0.607133	0.14824
bio7	snp192714	-0.323301	0.479376
bio7	snp192729	-0.0581139	0.901509
bio7	snp193910	-0.339111	0.45683
bio7	snp195077	-0.532283	0.218738
bio7	snp195358	-0.225143	0.627398
bio7	snp195366	0.0586825	0.900549
bio7	snp195940	0.22658	0.625143
bio7	snp196152	0.835234	0.0193273
bio7	snp196307	0.496674	0.25685
bio7	snp200494	0.365782	0.419724
bio7	snp203516	0.0586825	0.900549
bio7	snp203545	0.247605	0.592418
bio7	snp203963	0.0392275	0.933457
bio7	snp204259	0.717325	0.0695867
bio7	snp205987	-0.594422	0.159264
bio7	snp206220	0.404542	0.368016
bio7	snp206319	0.761742	0.0465868
bio7	snp207059	-0.290567	0.527276
bio7	snp207420	-0.137141	0.769366
bio7	snp207758	0.0281531	0.952225
bio7	snp211730	0.16262	0.727564
bio7	snp211745	-0.327408	0.473481
bio7	snp212498	0.642365	0.119768
bio7	snp218962	0.827608	0.0215482
bio7	snp226792	-0.0568924	0.903573
bio7	snp230448	-0.195939	0.673712
bio7	snp232697	-0.288938	0.529701
bio7	snp235957	-0.233157	0.614851
bio7	snp237138	0.677323	0.0945923
bio7	snp237581	-0.404039	0.36867
bio7	snp238213	0.875798	0.00975542
bio7	snp238621	-0.384806	0.394006
bio7	snp239864	-0.253898	0.582728
bio7	snp239865	0.0419458	0.928853
bio7	snp240197	0.0132666	0.97748
bio7	snp240220	-0.324329	0.477897
bio7	snp241455	-0.324097	0.478231
bio7	snp241463	0.0668914	0.886695
bio7	snp242715	0.447374	0.314177
bio7	snp242874	-0.224995	0.62763
bio7	snp242881	-0.268756	0.560043
bio7	snp242887	0.816923	0.0248918
bio7	snp242894	0.0586825	0.900549
bio7	snp242896	0.666648	0.101953
bio7	snp242897	0.0033424	0.994326
bio7	snp242902	-0.0829447	0.859673
bio7	snp242910	-0.27542	0.549962
bio7	snp242911	-0.159888	0.732022
bio7	snp242918	-0.279492	0.543833
bio7	snp243057	-0.312654	0.494779
bio7	snp243376	-0.2997	0.513752
bio7	snp243407	0.0768683	0.86989
bio7	snp243682	0.455272	0.30465
bio7	snp243685	-0.548204	0.202633
bio7	snp243700	-0.503819	0.248975
bio7	snp243707	0.0586825	0.900549
bio7	snp243732	-0.63801	0.12312
bio7	snp243809	-0.650323	0.113766
bio7	snp243813	-0.652403	0.112223
bio7	snp243868	-0.451511	0.309171
bio7	snp243905	0.693215	0.0841702
bio7	snp243914	0.720556	0.0677447
bio7	snp243916	-0.401862	0.371504
bio7	snp243917	-0.473302	0.283385
bio7	snp243953	0.874895	0.00992875
bio7	snp243954	-0.156125	0.738173
bio7	snp244552	-0.467527	0.290122
bio7	snp244598	-0.283654	0.53759
bio7	snp244684	0.874895	0.00992875
bio7	snp244723	-0.513616	0.238362
bio7	snp244752	-0.684425	0.0898553
bio7	snp245203	0.301424	0.511213
bio7	snp246813	0.0586825	0.900549
bio7	snp246814	0.355704	0.433604
bio7	snp246894	-0.498624	0.25469
bio7	snp251559	-0.504284	0.248466
bio7	snp253974	-0.537911	0.212978
bio7	snp254950	0.0792533	0.865878
bio7	snp258330	0.386911	0.391199
bio7	snp258785	0.0938522	0.841372
bio7	snp259730	0.0226716	0.961521
bio7	snp260321	-0.100709	0.829897
bio7	snp260359	-0.522171	0.22927
bio7	snp260820	-0.186072	0.689554
bio7	snp261959	-0.329632	0.470299
bio7	snp262167	-0.329632	0.470299
bio7	snp262308	-0.25421	0.582247
bio7	snp262313	0.874591	0.00998747
bio7	snp262919	0.297214	0.51742
bio7	snp263097	0.0586825	0.900549
bio7	snp263105	-0.0543526	0.907864
bio7	snp263310	0.862972	0.012383
bio7	snp263376	0.0586825	0.900549
bio7	snp265083	0.64829	0.115284
bio7	snp267653	0.6339	0.126327
bio7	snp267836	0.64823	0.115329
bio7	snp277324	-0.257825	0.576704
bio7	snp278885	0.309612	0.499212
bio7	snp279707	-0.532999	0.218002
bio7	snp286622	-0.02614	0.955638
bio7	snp286979	-0.491937	0.262132
bio7	snp287020	0.875943	0.00972777
bio7	snp289906	-0.649316	0.114517
bio7	snp289907	-0.358338	0.42996
bio7	snp291194	0.781747	0.0378522
bio7	snp296376	0.0586825	0.900549
bio7	snp296609	-0.476914	0.279207
bio7	snp296639	0.119347	0.79883
bio7	snp299505	-0.591483	0.161869
bio7	snp300604	-0.541215	0.20963
bio7	snp300630	-0.309965	0.498698
bio7	snp300633	-0.542688	0.208146
bio7	snp301010	-0.152318	0.744406
bio7	snp301016	-0.513507	0.238479
bio7	snp304756	0.881391	0.00872134
bio7	snp304821	-0.389619	0.387601
bio7	snp304834	-0.143164	0.75944
bio7	snp304847	-0.513507	0.238479
bio7	snp304850	0.123691	0.791619
bio7	snp304855	0.584505	0.168138
bio7	snp304896	-0.380665	0.399549
bio7	snp304902	-0.391857	0.384638
bio7	snp304911	-0.484935	0.27003
bio7	snp304913	0.0586825	0.900549
bio7	snp304931	0.0318836	0.9459
bio7	snp304980	0.78357	0.0371057
bio7	snp306581	-0.122716	0.793235
bio7	snp309644	-0.556917	0.194068
bio7	snp309785	-0.160551	0.730939
bio7	snp309796	0.780986	0.0381664
bio7	snp310155	-0.489406	0.264974
bio7	snp316506	0.543878	0.206951
bio7	snp316509	-0.498924	0.254358
bio7	snp320739	0.0951007	0.839281
bio7	snp327143	0.52898	0.222153
bio7	snp339857	-0.319131	0.485388
bio7	snp343172	0.0547779	0.907146
bio7	snp355710	0.0859333	0.854653
bio7	snp356644	0.887076	0.00773792
bio7	snp356674	-0.516915	0.234836
bio7	snp363818	0.0768683	0.86989
bio7	snp365068	0.716526	0.0700462
bio7	snp365069	-0.379769	0.400752
bio7	snp365132	0.0508874	0.913723
bio7	snp365199	0.37887	0.401961
bio7	snp365200	0.797117	0.0318167
bio7	snp379598	-0.609569	0.146172
bio7	snp380245	-0.199486	0.66804
bio7	snp380248	0.294541	0.521376
bio7	snp380310	0.452578	0.307886
bio7	snp381051	-0.238998	0.605752
bio7	snp389950	-0.235526	0.611155
bio7	snp392728	-0.234162	0.613282
bio7	snp393531	-0.239024	0.605712
bio7	snp393572	-0.0462389	0.921586
bio7	snp396039	-0.0464567	0.921218
bio7	snp401369	0.0586825	0.900549
bio7	snp401422	0.440139	0.323017
bio7	snp401423	0.0518829	0.912039
bio7	snp401601	0.20914	0.652666
bio7	snp401602	-0.326031	0.475455
bio7	snp401604	0.0591319	0.89979
bio7	snp401608	-0.181794	0.696452
bio7	snp401609	-0.433986	0.330618
bio7	snp401613	0.820868	0.0236256
bio7	snp401618	0.786062	0.0360989
bio7	snp401621	-0.201627	0.664622
bio7	snp401627	0.552189	0.198693
bio7	snp401923	0.552189	0.198693
bio7	snp402413	0.110797	0.813058
bio7	snp403863	-0.291894	0.525304
bio7	snp407605	-0.408061	0.36346
bio7	snp407606	0.650645	0.113526
bio7	snp407607	0.760708	0.0470654
bio7	snp407609	0.331577	0.467524
bio7	snp407612	0.369869	0.414145
bio7	snp407615	0.147148	0.75289
bio7	snp407618	0.410928	0.359764
bio7	snp407619	-0.205686	0.658156
bio7	snp407622	-0.304018	0.5074
bio7	snp407623	-0.100709	0.829897
bio7	snp407625	0.174095	0.708905
bio7	snp407626	0.875369	0.00983761
bio7	snp407629	0.361647	0.425398
bio7	snp407630	0.0586825	0.900549
bio7	snp407631	-0.183434	0.693805
bio7	snp407634	-0.588209	0.164796
bio7	snp407635	0.586417	0.166408
bio7	snp407651	-0.231216	0.617884
bio7	snp411622	-0.551096	0.19977
bio7	snp414271	0.874895	0.00992875
bio7	snp414286	0.305552	0.50515
bio7	snp415449	0.303887	0.507593
bio7	snp415753	-0.20362	0.661446
bio7	snp415759	0.0624205	0.894238
bio7	snp415773	-0.255389	0.580439
bio7	snp415872	-0.522397	0.229032
bio7	snp415873	0.0457477	0.922418
bio7	snp415876	-0.0357547	0.93934
bio7	snp421361	-0.308538	0.500781
bio7	snp421886	0.457881	0.301531
bio7	snp421940	0.216771	0.640583
bio7	snp422174	-0.0011333	0.998076
bio7	snp423362	-0.201832	0.664296
bio7	snp423373	0.243183	0.599258
bio7	snp423578	0.305117	0.505787
bio7	snp423859	0.27554	0.549781
bio7	snp423861	0.0586825	0.900549
bio7	snp423918	-0.0428899	0.927255
bio7	snp423923	-0.140978	0.76304
bio7	snp424041	-0.0469309	0.920415
bio7	snp424056	0.0383018	0.935025
bio7	snp424322	-0.132757	0.776606
bio7	snp424337	0.0383018	0.935025
bio7	snp424620	0.407326	0.364409
bio7	snp424722	-0.389184	0.388178
bio7	snp424798	0.450931	0.309871
bio7	snp425291	-0.097499	0.835266
bio7	snp425306	0.533932	0.217043
bio7	snp425460	0.874895	0.00992875
bio7	snp426269	0.71736	0.0695664
bio7	snp427217	0.716288	0.0701836
bio7	snp427440	-0.383684	0.395504
bio7	snp428694	-0.455036	0.304934
bio7	snp430297	-0.312276	0.495329
bio7	snp430509	-0.383916	0.395195
bio7	snp430762	-0.444681	0.317456
bio7	snp430905	-0.444681	0.317456
bio7	snp430988	0.0799893	0.86464
bio7	snp431810	0.734116	0.0603041
bio7	snp432790	0.726492	0.0644299
bio7	snp432847	0.722998	0.0663703
bio7	snp432853	0.706145	0.0761652
bio7	snp439469	0.71154	0.072951
bio7	snp439792	0.715243	0.0707875
bio7	snp440593	0.715243	0.0707875
bio7	snp440594	0.71736	0.0695664
bio7	snp440596	0.874895	0.00992875
bio7	snp440612	0.71452	0.0712072
bio7	snp440613	0.718586	0.0688646
bio7	snp445755	0.718586	0.0688646
bio7	snp445897	0.874895	0.00992875
bio7	snp445900	0.719612	0.0682804
bio7	snp446068	-0.408696	0.362639
bio7	snp446350	0.0613748	0.896003
bio7	snp446414	-0.264136	0.567066
bio7	snp446498	0.874895	0.00992875
bio7	snp446542	-0.31276	0.494626
bio7	snp448009	0.751634	0.0513819
bio7	snp448024	0.682251	0.0912915
bio7	snp448035	0.920828	0.00324501
bio7	snp448036	-0.541387	0.209457
bio7	snp448040	0.114754	0.806467
bio7	snp448041	0.114335	0.807165
bio7	snp448060	0.874895	0.00992875
bio7	snp448246	0.798281	0.0313834
bio7	snp448277	0.0586825	0.900549
bio7	snp448330	0.798281	0.0313834
bio7	snp451657	0.798281	0.0313834
bio7	snp458496	0.448397	0.312937
bio7	snp458499	0.796233	0.0321483
bio7	snp458501	0.791486	0.0339605
bio7	snp469486	0.0586825	0.900549
bio7	snp470037	0.798281	0.0313834
bio7	snp472287	0.793004	0.0333749
bio7	snp476185	0.797454	0.031691
bio7	snp476580	0.910965	0.00432828
bio7	snp477494	0.798281	0.0313834
bio7	snp477765	0.798281	0.0313834
bio7	snp478765	0.796233	0.0321483
bio7	snp479112	0.803848	0.0293564
bio7	snp479778	0.798281	0.0313834
bio7	snp479875	0.798281	0.0313834
bio7	snp481769	0.798281	0.0313834
bio7	snp485814	0.79608	0.0322056
bio7	snp486177	0.794285	0.0328851
bio7	snp486188	0.0586825	0.900549
bio7	snp486278	0.81332	0.0260808
bio7	snp486288	0.911565	0.00425717
bio7	snp486289	0.796233	0.0321483
bio7	snp490974	0.907244	0.004785
bio7	snp494959	0.0586825	0.900549
bio7	snp494981	-0.511461	0.240678
bio7	snp494988	0.874895	0.00992875
bio7	snp513440	0.0586825	0.900549
bio7	snp518415	0.0672947	0.886015
bio7	snp521559	0.307276	0.502626
bio7	snp526952	-0.54301	0.207822
bio7	snp539891	-0.00958295	0.983732
bio7	snp541615	-0.0808097	0.863261
bio7	snp550113	-0.0791224	0.866098
bio7	snp550707	-0.214442	0.644264
bio7	snp559024	0.0675815	0.885532
bio7	snp569330	-0.0902164	0.847466
bio7	snp570189	0.00962678	0.983658
bio7	snp570191	0.875902	0.00973565
bio7	snp570220	0.0170714	0.971023
bio7	snp570334	0.217602	0.63927
bio7	snp570837	-0.450761	0.310076
bio7	snp570945	-0.122443	0.793689
bio7	snp571330	-0.25862	0.575488
bio7	snp572028	0.0586825	0.900549
bio7	snp572066	-0.11105	0.812637
bio7	snp573025	0.911977	0.00420877
bio7	snp580853	-0.0458654	0.922218
bio7	snp582643	0.557888	0.193124
bio7	snp583060	0.852679	0.0147554
bio7	snp583080	-0.100709	0.829897
bio7	snp583082	-0.145668	0.755322
bio7	snp583086	-0.0744639	0.873936
bio7	snp583091	-0.280838	0.541811
bio7	snp583094	0.561882	0.189267
bio7	snp583095	0.0586825	0.900549
bio7	snp583097	-0.100709	0.829897
bio7	snp583162	-0.173981	0.70909
bio7	snp583365	0.388147	0.389555
bio7	snp583456	0.0923189	0.843942
bio7	snp585209	0.133343	0.775638
bio7	snp585556	0.345754	0.447476
bio7	snp587903	-0.0271437	0.953936
bio7	snp587938	-0.00402229	0.993172
bio7	snp587945	-0.285621	0.534649
bio7	snp587947	-0.285621	0.534649
bio7	snp587951	-0.343296	0.450929
bio7	snp588010	-0.343296	0.450929
bio7	snp589288	-0.637991	0.123135
bio7	snp589738	-0.300523	0.512539
bio7	snp589743	0.0844259	0.857184
bio7	snp589838	0.247698	0.592275
bio7	snp589846	-0.0730602	0.8763
bio7	snp590313	-0.0147887	0.974897
bio7	snp590918	-0.226774	0.624839
bio7	snp603229	-0.685082	0.0894237
bio7	snp603513	0.451357	0.309357
bio7	snp603531	-0.329632	0.470299
bio7	snp606027	0.266392	0.563633
bio7	snp606029	-0.301973	0.510405
bio7	snp607252	0.0240294	0.959218
bio7	snp608324	-0.397306	0.377462
bio7	snp608601	0.468414	0.289082
bio7	snp608959	0.0586825	0.900549
bio7	snp608984	0.864876	0.0119701
bio7	snp608990	-0.529464	0.221651
bio7	snp609093	0.795262	0.0325142
bio7	snp609323	-0.210159	0.65105
bio7	snp609358	-0.51482	0.237073
bio7	snp610099	0.234947	0.612059
bio7	snp610100	0.0901483	0.847581
bio7	snp610103	-0.509849	0.242418
bio7	snp610131	-0.0822105	0.860906
bio7	snp610133	0.0586825	0.900549
bio7	snp610659	0.115382	0.805422
bio7	snp610700	0.872614	0.0103743
bio7	snp610703	-0.51497	0.236912
bio7	snp611269	-0.210159	0.651049
bio7	snp611289	0.0872671	0.852414
bio7	snp612323	-0.2018	0.664346
bio7	snp612537	0.0586825	0.900549
bio7	snp612673	-0.51497	0.236912
bio7	snp612719	-0.51497	0.236912
bio7	snp612781	0.695898	0.0824745
bio7	snp612803	0.892312	0.006892
bio7	snp612810	-0.105723	0.821521
bio7	snp613100	0.0586825	0.900549
bio7	snp613352	-0.51497	0.236912
bio7	snp613940	-0.199308	0.668324
bio7	snp616032	-0.713848	0.0715987
bio7	snp617144	-0.40843	0.362983
bio7	snp617154	-0.483861	0.271251
bio7	snp620371	0.874895	0.00992875
bio7	snp621899	-0.115966	0.804451
bio7	snp622075	-0.100709	0.829897
bio7	snp623147	-0.0269922	0.954193
bio7	snp625027	-0.548239	0.202597
bio7	snp625052	-0.386493	0.391756
bio7	snp635544	0.0586825	0.900549
bio7	snp635548	0.45557	0.304293
bio7	snp635550	0.343116	0.451182
bio7	snp637405	0.0768683	0.86989
bio7	snp638033	-0.155693	0.73888
bio7	snp638392	0.0606138	0.897288
bio7	snp640589	-0.0723412	0.877511
bio7	snp640731	0.899686	0.00579577
bio7	snp645086	-0.118165	0.800794
bio7	snp646602	-0.0715115	0.878909
bio7	snp652086	0.151545	0.745674
bio7	snp652167	0.910866	0.00434014
bio7	snp657157	-0.319524	0.48482
bio7	snp657610	0.760199	0.0473023
bio7	snp657798	0.120636	0.796689
bio7	snp658471	-0.329632	0.470299
bio7	snp658477	-0.213906	0.645113
bio7	snp658502	-0.217345	0.639676
bio7	snp658505	-0.0421195	0.928559
bio7	snp658532	-0.102915	0.82621
bio7	snp658535	0.369869	0.414145
bio7	snp658544	-0.319286	0.485164
bio7	snp658548	-0.0914222	0.845445
bio7	snp658552	0.0586825	0.900549
bio7	snp658558	0.874895	0.00992875
bio7	snp658625	-0.101955	0.827814
bio7	snp658626	0.728305	0.0634355
bio7	snp658667	-0.718101	0.0691419
bio7	snp658829	-0.559547	0.191518
bio7	snp658842	0.0586825	0.900549
bio7	snp658928	-0.559547	0.191518
bio7	snp658929	-0.242128	0.600893
bio7	snp659205	0.874895	0.00992875
bio7	snp659390	-0.66615	0.102303
bio7	snp661035	0.0586825	0.900549
bio7	snp661037	-0.0305397	0.948178
bio7	snp661044	0.898703	0.00593558
bio7	snp665356	-0.45581	0.304005
bio7	snp665604	-0.217193	0.639916
bio7	snp666683	0.88035	0.00890873
bio7	snp667377	-0.272299	0.554676
bio7	snp674743	-0.36225	0.424568
bio7	snp675421	-0.764956	0.0451162
bio7	snp694008	-0.129178	0.782526
bio7	snp700672	0.0586825	0.900549
bio7	snp700837	-0.0712458	0.879356
bio7	snp701509	0.771551	0.0421792
bio7	snp701525	-0.112947	0.809476
bio7	snp701619	-0.22952	0.620537
bio7	snp706351	-0.255373	0.580462
bio7	snp717601	-0.232582	0.615748
bio7	snp717659	-0.553158	0.197741
bio7	snp728239	-0.55783	0.193181
bio7	snp728255	-0.347403	0.445166
bio7	snp732374	0.874895	0.00992875
bio7	snp732378	0.881459	0.00870907
bio7	snp734315	0.253632	0.583135
bio7	snp743045	0.47373	0.282889
bio7	snp747711	0.510537	0.241674
bio7	snp748942	-0.145649	0.755353
bio7	snp755288	0.0644964	0.890735
bio7	snp795834	-0.520538	0.230992
bio7	snp796337	0.874895	0.00992875
bio7	snp796361	0.722428	0.0666896
bio7	snp797195	-0.561845	0.189303
bio7	snp802582	0.722428	0.0666896
bio7	snp821072	-0.258973	0.574947
bio7	snp826559	0.874895	0.00992875
bio7	snp852795	-0.523424	0.227952
bio7	snp852811	0.874895	0.00992875
bio7	snp852813	-0.308102	0.501418
bio7	snp852815	-0.446855	0.314808
bio7	snp852826	-0.523512	0.22786
bio7	snp852851	0.245473	0.595714
bio7	snp852859	-0.253323	0.583611
bio7	snp852868	0.874895	0.00992875
bio7	snp852869	-0.523424	0.227952
bio7	snp852874	-0.446283	0.315504
bio7	snp852875	-0.419954	0.348231
bio7	snp852878	-0.523424	0.227952
bio7	snp852880	-0.445628	0.316301
bio7	snp852886	-0.524852	0.226455
bio7	snp852888	-0.297115	0.517567
bio7	snp852896	0.18627	0.689236
bio7	snp852897	0.712747	0.0722421
bio7	snp852904	-0.642152	0.119931
bio7	snp852905	0.348688	0.443369
bio7	snp852906	-0.304546	0.506626
bio7	snp852909	-0.35881	0.429307
bio7	snp852941	-0.235665	0.61094
bio7	snp852949	0.297883	0.516433
bio7	snp852952	-0.235665	0.61094
bio7	snp856488	-0.325449	0.476289
bio7	snp863462	0.374048	0.40847
bio7	snp864845	-0.0176738	0.970001
bio7	snp864880	0.0586825	0.900549
bio7	snp869472	-0.217335	0.639692
bio7	snp874307	0.566437	0.184915
bio7	snp874313	-0.235665	0.61094
bio7	snp874760	-0.183299	0.694023
bio7	snp874855	-0.384626	0.394246
bio7	snp875097	0.874895	0.00992875
bio7	snp875372	0.486535	0.268216
bio7	snp875909	-0.238604	0.606365
bio7	snp875917	-0.0136345	0.976856
bio7	snp876345	0.606707	0.148603
bio7	snp876348	0.566437	0.184915
bio7	snp876349	-0.235665	0.61094
bio7	snp876352	-0.235665	0.61094
bio7	snp876353	0.308412	0.500965
bio7	snp876354	0.681965	0.0914814
bio7	snp876404	0.599922	0.154445
bio7	snp891973	0.311523	0.496427
bio7	snp892799	-0.207538	0.655212
bio7	snp892883	-0.235665	0.61094
bio7	snp895406	0.0586825	0.900549
bio7	snp896354	0.337141	0.459616
bio7	snp896368	0.676493	0.0951543
bio7	snp897048	-0.331076	0.468238
bio7	snp897062	-0.331002	0.468344
bio7	snp897067	-0.204293	0.660373
bio7	snp897485	-0.315608	0.490489
bio7	snp897508	-0.0772554	0.869238
bio7	snp897538	-0.0770471	0.869589
bio7	snp898061	0.899134	0.00587402
bio7	snp898325	0.886985	0.00775325
bio7	snp899091	-0.479734	0.275965
bio7	snp899145	0.538612	0.212265
bio7	snp899190	-0.270217	0.557827
bio7	snp899198	-0.278638	0.545116
bio7	snp899200	0.00596039	0.989882
bio7	snp899293	0.615439	0.14125
bio7	snp901196	-0.175145	0.707204
bio7	snp902254	0.140909	0.763154
bio7	snp902255	0.0152661	0.974087
bio7	snp908209	0.0712272	0.879387
bio7	snp910998	0.669522	0.0999422
bio7	snp911105	-0.139712	0.765125
bio7	snp913170	-0.301486	0.511121
bio7	snp913214	-0.20502	0.659216
bio7	snp920247	-0.301486	0.511121
bio7	snp920258	-0.301486	0.511121
bio7	snp920306	-0.301486	0.511121
bio7	snp920311	-0.0385791	0.934555
bio7	snp920312	-0.578936	0.173226
bio7	snp920768	0.874895	0.00992875
bio7	snp923276	-0.696472	0.0821137
bio7	snp924187	-0.259385	0.574316
bio7	snp924192	-0.0240647	0.959158
bio7	snp924489	0.898113	0.00602034
bio7	snp924513	-0.417278	0.351634
bio7	snp924515	-0.410772	0.359964
bio7	snp942297	-0.402177	0.371093
bio7	snp945965	-0.417278	0.351634
bio7	snp945985	-0.417626	0.351191
bio7	snp946635	-0.283313	0.538101
bio7	snp951600	-0.151457	0.745817
bio7	snp951603	0.79448	0.032811
bio7	snp951685	-0.132686	0.776723
bio7	snp961758	0.64974	0.1142
bio7	snp968698	-0.146029	0.754729
bio7	snp968709	0.562629	0.188551
bio7	snp968710	-0.342054	0.452677
bio7	snp968722	-0.26775	0.56157
bio7	snp979771	-0.329632	0.470299
bio7	snp989221	0.393454	0.382529
bio7	snp989241	-0.27928	0.544152
bio7	snp989246	0.687345	0.0879451
bio7	snp989259	0.0315434	0.946477
bio7	snp990802	0.028814	0.951104
bio7	snp990872	0.894875	0.00649843
bio7	snp990877	0.243768	0.598352
bio7	snp990917	0.886048	0.00791078
bio7	snp994663	0.449807	0.311229
bio7	snp996310	-0.558647	0.192388
bio7	snp996946	-0.359287	0.428649
bio7	snp998034	0.85706	0.0137165
bio7	snp998971	-0.618055	0.139084
bio7	snp999257	0.874895	0.00992875
bio7	snp1000150	0.921218	0.00320579
bio7	snp1000936	0.594399	0.159284
bio7	snp1001158	0.0586825	0.900549
bio7	snp1001205	-0.692062	0.0849052
bio7	snp1001207	-0.692062	0.0849052
bio7	snp1002736	0.912687	0.00412603
bio7	snp1004307	-0.0968683	0.836322
bio7	snp1018930	-0.329632	0.470299
bio7	snp1019244	-0.329632	0.470299
bio7	snp1019685	0.0556082	0.905742
bio7	snp1019694	0.0387194	0.934317
bio7	snp1019717	-0.488781	0.265679
bio7	snp1020101	-0.51506	0.236815
bio7	snp1034913	-0.51506	0.236815
bio7	snp1038243	0.639792	0.121743
bio7	snp1038279	0.900647	0.00566102
bio7	snp1052898	-0.326084	0.475378
bio7	snp1058258	0.0600942	0.898165
bio7	snp1058439	-0.531279	0.219773
bio7	snp1058446	-0.194881	0.675407
bio7	snp1059500	-0.204332	0.660312
bio7	snp1061467	0.40109	0.37251
bio7	snp1061557	0.58487	0.167807
bio7	snp1068930	-0.402903	0.370147
bio7	snp1068973	-0.329632	0.470299
bio7	snp15748	0.3866	0.391614
bio7	snp23837	-0.209183	0.652598
bio7	snp23839	0.618271	0.138906
bio7	snp27474	-0.343118	0.451179
bio7	snp27484	0.858781	0.0133204
bio7	snp27528	-0.343401	0.450781
bio7	snp27530	-0.343401	0.450781
bio7	snp44403	-0.463597	0.294747
bio7	snp46573	-0.343401	0.450781
bio7	snp54146	-0.365235	0.420472
bio7	snp131972	-0.31856	0.486214
bio7	snp132085	0.410693	0.360066
bio7	snp168519	0.885328	0.00803313
bio7	snp186405	-0.0134818	0.977115
bio7	snp188677	0.0486717	0.91747
bio7	snp188800	0.0586825	0.900549
bio7	snp189709	0.0641455	0.891327
bio7	snp192271	-0.307856	0.501777
bio7	snp192734	0.576087	0.175857
bio7	snp210190	0.0586825	0.900549
bio7	snp220632	0.0612925	0.896142
bio7	snp241102	-0.0999155	0.831224
bio7	snp241494	-0.101547	0.828496
bio7	snp243825	-0.233435	0.614417
bio7	snp333954	-0.117801	0.801399
bio7	snp354870	-0.490439	0.263813
bio7	snp408083	-0.109772	0.814766
bio7	snp412780	-0.490439	0.263813
bio7	snp412835	-0.123311	0.792249
bio7	snp439770	-0.109772	0.814766
bio7	snp439771	-0.500119	0.253038
bio7	snp458829	0.456728	0.302908
bio7	snp465048	-0.0423131	0.928231
bio7	snp517877	-0.117801	0.801399
bio7	snp538564	0.0586825	0.900549
bio7	snp549790	-0.0948886	0.839636
bio7	snp566908	-0.110005	0.814378
bio7	snp566935	0.874895	0.00992875
bio7	snp566989	-0.0993352	0.832194
bio7	snp567000	-0.368607	0.415864
bio7	snp568471	0.874895	0.00992875
bio7	snp572555	0.215757	0.642186
bio7	snp582131	0.874895	0.00992875
bio7	snp583448	-0.098248	0.834013
bio7	snp604310	-0.454817	0.305195
bio7	snp604349	-0.082225	0.860882
bio7	snp606704	0.874895	0.00992875
bio7	snp606705	-0.0916238	0.845107
bio7	snp606708	0.609843	0.145941
bio7	snp606781	-0.369057	0.41525
bio7	snp608745	0.888818	0.00745023
bio7	snp610201	0.609843	0.145941
bio7	snp630982	0.874895	0.00992875
bio7	snp639188	0.6283	0.130764
bio7	snp688723	0.215757	0.642186
bio7	snp695036	0.215458	0.642658
bio7	snp695038	0.0471153	0.920103
bio7	snp695063	-0.0986433	0.833351
bio7	snp704984	0.199745	0.667626
bio7	snp710922	-0.0839677	0.857954
bio7	snp737135	-0.0986433	0.833351
bio7	snp737136	0.874895	0.00992875
bio7	snp737140	-0.114145	0.807482
bio7	snp766760	0.874895	0.00992875
bio7	snp786372	0.241617	0.601686
bio7	snp791036	0.874895	0.00992875
bio7	snp791386	0.61978	0.137665
bio7	snp791550	0.627559	0.131357
bio7	snp808537	0.618748	0.138513
bio7	snp836166	-0.0453278	0.923128
bio7	snp841605	0.874895	0.00992875
bio7	snp842839	0.0817983	0.861599
bio7	snp864788	0.580432	0.171851
bio7	snp864817	-0.388121	0.38959
bio7	snp864819	-0.385405	0.393206
bio7	snp864820	-0.305389	0.505388
bio7	snp864823	0.301178	0.511575
bio7	snp864844	0.0586825	0.900549
bio7	snp864848	0.495301	0.258376
bio7	snp864852	-0.265852	0.564454
bio7	snp864855	0.863912	0.0121782
bio7	snp864860	0.0374134	0.936529
bio7	snp864862	0.874895	0.00992875
bio7	snp864873	-0.434005	0.330594
bio7	snp864876	0.874895	0.00992875
bio7	snp864882	-0.329632	0.470299
bio7	snp864887	0.882602	0.00850604
bio7	snp864971	0.886069	0.00790719
bio7	snp865007	0.0768683	0.86989
bio7	snp865024	0.539675	0.211187
bio7	snp865027	0.49959	0.253622
bio7	snp865028	0.537758	0.213133
bio7	snp865029	-0.0338438	0.942578
bio7	snp865054	0.537758	0.213133
bio7	snp865057	0.49114	0.263026
bio7	snp865084	-0.100709	0.829897
bio7	snp865090	-0.0962239	0.8374
bio7	snp865093	-0.266817	0.562987
bio7	snp865094	-0.323036	0.479758
bio7	snp865104	0.342164	0.452522
bio7	snp872101	0.303726	0.507829
bio7	snp872105	-0.000857133	0.998545
bio7	snp872106	-0.317108	0.488314
bio7	snp872135	-0.0160181	0.97281
bio7	snp872204	0.795325	0.0324904
bio7	snp872222	-0.652286	0.11231
bio7	snp879632	0.0768683	0.86989
bio7	snp882397	0.205534	0.658398
bio7	snp882398	0.579115	0.173061
bio7	snp893967	-0.294969	0.520742
bio7	snp893968	0.874895	0.00992875
bio7	snp904951	-0.439705	0.323551
bio7	snp907899	-0.439705	0.323551
bio7	snp908210	-0.474038	0.282531
bio7	snp908211	0.0366489	0.937825
bio7	snp936799	-0.576292	0.175667
bio7	snp942810	0.824941	0.0223573
bio7	snp942818	0.109049	0.815971
bio7	snp942938	0.0586825	0.900549
bio7	snp943153	-0.0219871	0.962683
bio7	snp943302	-0.270422	0.557518
bio7	snp943312	0.454483	0.305597
bio7	snp943459	-0.100709	0.829897
bio7	snp943461	0.390377	0.386596
bio7	snp943463	0.51641	0.235375
bio7	snp943473	0.5851	0.167598
bio7	snp943474	-0.665418	0.102819
bio7	snp943501	-0.535363	0.215576
bio7	snp943502	0.874895	0.00992875
bio7	snp943514	0.872348	0.0104269
bio7	snp943538	-0.599998	0.154379
bio7	snp943547	0.874895	0.00992875
bio7	snp943563	0.459539	0.299557
bio7	snp943569	-0.00447276	0.992407
bio7	snp943577	0.35569	0.433623
bio7	snp943589	0.38492	0.393854
bio7	snp943590	0.618754	0.138508
bio7	snp943594	-0.300684	0.512302
bio7	snp943595	0.173864	0.709281
bio7	snp943598	0.321473	0.482008
bio7	snp943599	-0.313313	0.493821
bio7	snp943606	-0.100709	0.829897
bio7	snp943642	-0.140845	0.763258
bio7	snp943645	0.0219346	0.962772
bio7	snp943653	0.861075	0.0128025
bio7	snp943665	-0.040515	0.931276
bio7	snp943667	0.561078	0.190041
bio7	snp943670	-0.533511	0.217475
bio7	snp943674	-0.531002	0.22006
bio7	snp943675	0.561049	0.190069
bio7	snp943679	0.0668914	0.886695
bio7	snp943687	0.874895	0.00992875
bio7	snp943688	-0.533511	0.217475
bio7	snp943689	-0.210998	0.649719
bio7	snp943703	0.576874	0.175128
bio7	snp943704	0.20691	0.656209
bio7	snp943706	-0.0265151	0.955002
bio7	snp943707	-0.100709	0.829897
bio7	snp943823	0.644659	0.118022
bio7	snp944600	0.378245	0.402803
bio7	snp949305	0.899138	0.00587346
bio7	snp949306	0.0586825	0.900549
bio7	snp958862	0.67792	0.0941894
bio7	snp1011698	0.240492	0.603431
bio7	snp1011710	-0.193216	0.678074
bio7	snp1011737	0.874895	0.00992875
bio7	snp1011919	0.0450078	0.92367
bio7	snp1023559	0.617931	0.139187
bio7	snp1030480	-0.456093	0.303667
bio7	snp1034238	0.0586825	0.900549
bio7	snp1034809	-0.520753	0.230766
bio7	snp1034852	0.639188	0.122209
bio7	snp1034889	0.272119	0.554949
bio7	snp1034897	0.858164	0.0134617
bio7	snp1034899	-0.202729	0.662866
bio7	snp1034923	0.129985	0.781189
bio7	snp1034929	0.0586825	0.900549
bio7	snp1034930	-0.5087	0.243661
bio7	snp1034959	-0.644281	0.118309
bio7	snp1034990	-0.464657	0.293496
bio7	snp1038091	-0.464657	0.293496
bio7	snp1038111	-0.610191	0.145647
bio7	snp1038120	-0.610191	0.145647
bio7	snp1038128	-0.609627	0.146123
bio7	snp1038494	0.567217	0.184175
bio7	snp1066827	-0.100709	0.829897
bio18	snp2697	0.0196447	0.966657
bio18	snp7407	-0.645854	0.117117
bio18	snp7408	-0.644971	0.117785
bio18	snp10965	-0.415976	0.353294
bio18	snp11043	0.22447	0.628455
bio18	snp12304	-0.415976	0.353294
bio18	snp13661	-0.495213	0.258474
bio18	snp27468	-0.146886	0.75332
bio18	snp27472	-0.656063	0.109535
bio18	snp39002	-0.842184	0.0174217
bio18	snp75295	-0.861358	0.0127394
bio18	snp75323	-0.451225	0.309516
bio18	snp75331	0.65884	0.107519
bio18	snp75336	-0.0828774	0.859786
bio18	snp102928	0.449199	0.311965
bio18	snp104460	-0.250544	0.587886
bio18	snp128215	0.64923	0.114581
bio18	snp161904	0.439673	0.323591
bio18	snp161945	-0.490095	0.2642
bio18	snp162059	-0.389327	0.387989
bio18	snp162907	-0.214689	0.643874
bio18	snp162930	0.877469	0.00943941
bio18	snp162956	-0.10812	0.817521
bio18	snp163016	-0.698832	0.0806408
bio18	snp163257	0.296938	0.51783
bio18	snp163521	-0.309479	0.499406
bio18	snp163659	0.0040453	0.993133
bio18	snp163705	0.489827	0.264501
bio18	snp163834	-0.310404	0.498056
bio18	snp164158	-0.171718	0.712761
bio18	snp164875	-0.0223877	0.962003
bio18	snp168589	-0.238324	0.6068
bio18	snp168590	-0.0861164	0.854346
bio18	snp168675	-0.0837164	0.858376
bio18	snp168901	-0.415976	0.353294
bio18	snp168991	0.577686	0.174378
bio18	snp169111	0.577686	0.174378
bio18	snp169152	-0.0544707	0.907665
bio18	snp169188	-0.490917	0.263276
bio18	snp170468	0.863247	0.012323
bio18	snp177060	-0.489827	0.264501
bio18	snp186414	-0.517075	0.234666
bio18	snp191613	0.526406	0.224831
bio18	snp191650	0.460289	0.298664
bio18	snp199784	0.441342	0.32154
bio18	snp200807	-0.421452	0.346333
bio18	snp244029	-0.494883	0.258841
bio18	snp244686	0.495108	0.25859
bio18	snp245156	0.642861	0.11939
bio18	snp245180	-0.55367	0.197239
bio18	snp263088	-0.415976	0.353294
bio18	snp304849	-0.415976	0.353294
bio18	snp304879	-0.415976	0.353294
bio18	snp332487	0.654387	0.110762
bio18	snp332489	0.180773	0.698099
bio18	snp354796	0.035782	0.939294
bio18	snp354861	-0.537585	0.21331
bio18	snp370307	-0.160274	0.731392
bio18	snp370516	-0.191185	0.681333
bio18	snp370792	0.382556	0.397013
bio18	snp370809	-0.073187	0.876086
bio18	snp370827	-0.0678222	0.885126
bio18	snp370835	0.307931	0.501668
bio18	snp370845	-0.489827	0.264501
bio18	snp370853	0.30419	0.507147
bio18	snp371000	-0.205471	0.658498
bio18	snp388253	-0.373225	0.409585
bio18	snp388258	0.967204	0.000367558
bio18	snp388987	0.202568	0.663122
bio18	snp431657	0.258781	0.57524
bio18	snp432295	-0.0825808	0.860284
bio18	snp432296	-0.343059	0.451262
bio18	snp448333	-0.556865	0.194119
bio18	snp448334	0.649586	0.114315
bio18	snp451659	0.0679599	0.884894
bio18	snp451672	-0.0678222	0.885126
bio18	snp461093	0.247613	0.592406
bio18	snp461094	0.433757	0.330902
bio18	snp464600	-0.35233	0.438289
bio18	snp474896	0.782696	0.0374626
bio18	snp476635	-0.149491	0.749043
bio18	snp496289	-0.574734	0.177113
bio18	snp511373	-0.415823	0.35349
bio18	snp513441	0.306935	0.503125
bio18	snp513442	0.603467	0.151378
bio18	snp551038	0.251528	0.586371
bio18	snp557303	0.0828759	0.859788
bio18	snp561729	0.904455	0.00514485
bio18	snp566928	-0.525042	0.226256
bio18	snp566939	0.450152	0.310812
bio18	snp566994	0.507507	0.244955
bio18	snp566999	0.365199	0.420522
bio18	snp567003	0.365313	0.420365
bio18	snp567012	-0.603169	0.151635
bio18	snp567016	0.641468	0.120455
bio18	snp567087	-0.283796	0.537378
bio18	snp567088	-0.0127421	0.97837
bio18	snp569289	0.638613	0.122653
bio18	snp572025	-0.0793798	0.865665
bio18	snp575721	0.482218	0.273123
bio18	snp579418	-0.0160424	0.972769
bio18	snp580717	-0.426422	0.340065
bio18	snp582195	-0.0358115	0.939244
bio18	snp582203	-0.227415	0.623833
bio18	snp582211	0.61023	0.145613
bio18	snp583152	0.61023	0.145613
bio18	snp583178	-0.383276	0.396051
bio18	snp583181	-0.502634	0.250274
bio18	snp583183	-0.394634	0.380974
bio18	snp589276	-0.589729	0.163434
bio18	snp593048	-0.247174	0.593084
bio18	snp603031	-0.594474	0.159218
bio18	snp604267	-0.622884	0.13513
bio18	snp604797	0.0801696	0.864337
bio18	snp604799	-0.453479	0.306802
bio18	snp604808	-0.634831	0.125597
bio18	snp604902	-0.223472	0.630024
bio18	snp604924	-0.578793	0.173357
bio18	snp605172	-0.489827	0.264501
bio18	snp606840	-0.489827	0.264501
bio18	snp606864	-0.557512	0.19349
bio18	snp607966	0.45695	0.302642
bio18	snp607974	-0.255495	0.580275
bio18	snp608593	0.471828	0.285098
bio18	snp609055	-0.559968	0.191112
bio18	snp609326	-0.615573	0.141139
bio18	snp609327	-0.341692	0.453187
bio18	snp609662	-0.336473	0.460563
bio18	snp609942	-0.68796	0.0875458
bio18	snp609958	-0.0842993	0.857397
bio18	snp609959	-0.489827	0.264501
bio18	snp609980	0.720783	0.0676162
bio18	snp609985	-0.0678222	0.885126
bio18	snp610011	-0.767483	0.0439779
bio18	snp610012	-0.0678222	0.885126
bio18	snp610032	0.443036	0.319465
bio18	snp610035	0.480593	0.274981
bio18	snp610065	0.267013	0.562689
bio18	snp610067	-0.190918	0.681761
bio18	snp610075	0.213068	0.646439
bio18	snp610078	-0.612228	0.143932
bio18	snp610080	-0.438931	0.324504
bio18	snp610081	0.345865	0.44732
bio18	snp610083	-0.436541	0.327452
bio18	snp610086	-0.260111	0.573207
bio18	snp610088	-0.489827	0.264501
bio18	snp610089	-0.512585	0.239469
bio18	snp610092	-0.598056	0.156072
bio18	snp610098	-0.471316	0.285694
bio18	snp610102	0.507767	0.244672
bio18	snp610108	-0.0522364	0.911442
bio18	snp610141	0.646179	0.116871
bio18	snp610142	0.570319	0.181244
bio18	snp610199	0.649586	0.114315
bio18	snp610828	-0.119312	0.798888
bio18	snp610832	-0.254122	0.582382
bio18	snp610833	0.328008	0.472622
bio18	snp610835	0.45666	0.30299
bio18	snp610838	-0.489827	0.264501
bio18	snp610840	0.630328	0.129149
bio18	snp610848	-0.277756	0.546443
bio18	snp610851	-0.804721	0.0290456
bio18	snp610855	0.435417	0.328844
bio18	snp610859	0.435417	0.328844
bio18	snp610860	-0.541497	0.209346
bio18	snp610866	0.366202	0.419149
bio18	snp610873	-0.489827	0.264501
bio18	snp610883	0.762001	0.0464676
bio18	snp610884	0.658495	0.107768
bio18	snp610893	-0.318367	0.486492
bio18	snp610896	-0.151628	0.745537
bio18	snp610899	-0.592375	0.161075
bio18	snp610900	-0.590234	0.162982
bio18	snp610901	0.67863	0.0937112
bio18	snp610902	0.632371	0.127531
bio18	snp610905	-0.373515	0.409192
bio18	snp610915	0.392237	0.384136
bio18	snp610922	0.649586	0.114315
bio18	snp610924	0.649586	0.114315
bio18	snp610929	-0.489827	0.264501
bio18	snp610937	-0.378306	0.402721
bio18	snp610939	0.965879	0.000405524
bio18	snp610951	0.96141	0.000550291
bio18	snp612047	0.575422	0.176474
bio18	snp612104	0.470732	0.286375
bio18	snp612113	-0.220107	0.63532
bio18	snp613670	-0.10255	0.82682
bio18	snp613703	0.123428	0.792055
bio18	snp613775	0.352436	0.438142
bio18	snp616009	0.61862	0.138619
bio18	snp620398	-0.0990992	0.832589
bio18	snp622064	-0.121082	0.795949
bio18	snp622081	0.454953	0.305033
bio18	snp622109	0.0962091	0.837425
bio18	snp622283	0.250876	0.587375
bio18	snp624517	0.337196	0.45954
bio18	snp624522	-0.489827	0.264501
bio18	snp637492	-0.286103	0.533929
bio18	snp637497	0.399216	0.374959
bio18	snp647348	0.649586	0.114315
bio18	snp656542	0.649586	0.114315
bio18	snp656587	0.649586	0.114315
bio18	snp656936	-0.247174	0.593084
bio18	snp657621	0.0935061	0.841952
bio18	snp657702	-0.489827	0.264501
bio18	snp657707	-0.52854	0.22261
bio18	snp657986	-0.231732	0.617076
bio18	snp658131	-0.468684	0.288767
bio18	snp658132	0.530517	0.220561
bio18	snp658144	-0.513585	0.238396
bio18	snp658177	-0.0232311	0.960572
bio18	snp663145	-0.0974671	0.83532
bio18	snp664235	-0.27067	0.557142
bio18	snp721685	-0.430387	0.335099
bio18	snp725678	0.0544143	0.90776
bio18	snp735624	-0.0353816	0.939972
bio18	snp739498	0.190261	0.682817
bio18	snp739504	0.0582514	0.901277
bio18	snp739509	-0.343643	0.450441
bio18	snp739510	0.56474	0.186531
bio18	snp762593	-0.415976	0.353294
bio18	snp790812	0.573402	0.178355
bio18	snp804518	0.228731	0.621772
bio18	snp808536	0.573402	0.178355
bio18	snp835233	0.573402	0.178355
bio18	snp835332	0.573402	0.178355
bio18	snp849581	0.573402	0.178355
bio18	snp873964	0.438109	0.325516
bio18	snp874165	0.56474	0.186531
bio18	snp874167	0.403637	0.369193
bio18	snp874170	0.325335	0.476453
bio18	snp874225	0.0285096	0.95162
bio18	snp876149	0.409384	0.361752
bio18	snp877133	-0.415976	0.353294
bio18	snp879057	0.240469	0.603467
bio18	snp879061	-0.463846	0.294453
bio18	snp879065	0.58239	0.170061
bio18	snp880114	0.546974	0.203855
bio18	snp882208	0.44228	0.320391
bio18	snp882209	-0.489827	0.264501
bio18	snp882211	-0.662363	0.104989
bio18	snp882216	-0.204246	0.660449
bio18	snp882217	0.359535	0.428307
bio18	snp885517	0.109518	0.81519
bio18	snp885534	0.246988	0.593371
bio18	snp897893	0.170156	0.715297
bio18	snp898030	0.458295	0.301038
bio18	snp898042	0.451498	0.309187
bio18	snp905099	-0.425724	0.340941
bio18	snp911078	0.388459	0.389141
bio18	snp911079	-0.415976	0.353294
bio18	snp924198	0.0325698	0.944737
bio18	snp924199	0.574562	0.177274
bio18	snp924200	-0.604795	0.150238
bio18	snp924202	-0.732296	0.0612755
bio18	snp936226	-0.220183	0.635201
bio18	snp938621	-0.494008	0.259817
bio18	snp938773	0.0307828	0.947766
bio18	snp943450	-0.562182	0.18898
bio18	snp943454	-0.0273082	0.953657
bio18	snp943460	-0.574477	0.177353
bio18	snp943475	-0.0678222	0.885126
bio18	snp943516	-0.415976	0.353294
bio18	snp943527	-0.415976	0.353294
bio18	snp943810	-0.247174	0.593084
bio18	snp943933	-0.50638	0.246181
bio18	snp943938	-0.2533	0.583646
bio18	snp944001	0.110169	0.814105
bio18	snp944032	-0.0608863	0.896828
bio18	snp949773	-0.225547	0.626765
bio18	snp949777	0.627507	0.131399
bio18	snp949780	0.30283	0.509144
bio18	snp971468	-0.589349	0.163773
bio18	snp971493	-0.449256	0.311896
bio18	snp988255	-0.336562	0.460437
bio18	snp988256	-0.344605	0.449089
bio18	snp988261	0.663163	0.104418
bio18	snp988262	-0.465002	0.29309
bio18	snp995064	0.649586	0.114315
bio18	snp996222	0.049794	0.915572
bio18	snp999291	0.189698	0.683721
bio18	snp999326	-0.672328	0.0980003
bio18	snp1002559	-0.200999	0.665625
bio18	snp1002604	0.638613	0.122653
bio18	snp1002607	-0.735884	0.0593682
bio18	snp1002608	-0.415976	0.353294
bio18	snp1002620	0.521136	0.230361
bio18	snp1002623	-0.562914	0.188277
bio18	snp1002629	0.726528	0.0644099
bio18	snp1002630	0.204922	0.659371
bio18	snp1004223	0.0881346	0.850959
bio18	snp1012568	-0.504875	0.247821
bio18	snp1012577	-0.415976	0.353294
bio18	snp1036364	-0.432846	0.332034
bio18	snp1038502	-0.479888	0.275789
bio18	snp1038504	-0.250363	0.588165
bio18	snp1038529	-0.188043	0.686383
bio18	snp1049987	-0.0678222	0.885126
bio18	snp1052814	0.635039	0.125434
bio18	snp1052815	-0.172642	0.711262
bio18	snp1066826	-0.247174	0.593084
bio18	snp1066832	-0.193135	0.678205
bio18	snp1066833	0.284015	0.537049
bio18	snp1066834	0.559989	0.191091
bio18	snp1066835	-0.415976	0.353294
bio18	snp1066836	0.202964	0.662491
bio18	snp7536	0.477394	0.278655
bio18	snp8273	0.0171543	0.970882
bio18	snp8276	0.644017	0.118509
bio18	snp8481	-0.116945	0.802822
bio18	snp10377	-0.135359	0.772307
bio18	snp11283	0.638592	0.122669
bio18	snp11288	-0.489827	0.264501
bio18	snp11289	0.317054	0.488392
bio18	snp13280	0.649586	0.114315
bio18	snp14104	-0.119323	0.79887
bio18	snp14576	-0.415976	0.353294
bio18	snp14580	0.671683	0.0984453
bio18	snp15290	0.89524	0.00644356
bio18	snp15431	0.89524	0.00644356
bio18	snp15510	0.895419	0.00641674
bio18	snp15511	-0.192808	0.678729
bio18	snp15527	0.89524	0.00644356
bio18	snp15631	0.895419	0.00641674
bio18	snp16441	0.815213	0.0254523
bio18	snp16634	0.89524	0.00644356
bio18	snp18116	-0.489827	0.264501
bio18	snp29211	-0.579918	0.172323
bio18	snp29265	-0.25747	0.577248
bio18	snp30977	-0.51119	0.24097
bio18	snp32306	-0.489827	0.264501
bio18	snp38473	-0.389828	0.387325
bio18	snp44825	-0.356996	0.431814
bio18	snp45192	-0.488491	0.266006
bio18	snp94456	-0.632104	0.127741
bio18	snp94716	-0.595642	0.158188
bio18	snp94722	-0.242411	0.600455
bio18	snp94989	-0.147303	0.752635
bio18	snp96285	0.271575	0.555771
bio18	snp97207	-0.415976	0.353294
bio18	snp101962	-0.67565	0.0957269
bio18	snp101969	0.425573	0.341132
bio18	snp101986	0.649586	0.114315
bio18	snp102434	-0.415976	0.353294
bio18	snp102464	0.650338	0.113755
bio18	snp102659	0.650331	0.11376
bio18	snp102790	0.792596	0.0335317
bio18	snp103128	-0.281841	0.540307
bio18	snp104749	-0.694731	0.0832098
bio18	snp104758	-0.177037	0.70414
bio18	snp104785	-0.715257	0.0707797
bio18	snp105858	0.353421	0.436772
bio18	snp105923	0.375695	0.406243
bio18	snp106258	-0.238279	0.606871
bio18	snp114102	-0.309634	0.49918
bio18	snp114111	0.43004	0.335531
bio18	snp114114	0.649586	0.114315
bio18	snp119643	-0.408945	0.362318
bio18	snp123106	0.12108	0.795952
bio18	snp123110	0.577023	0.17499
bio18	snp123111	-0.575403	0.176492
bio18	snp123119	-0.443439	0.318972
bio18	snp128324	0.27651	0.548319
bio18	snp138031	-0.448694	0.312577
bio18	snp143263	0.337258	0.459451
bio18	snp143264	-0.198736	0.669238
bio18	snp149940	-0.535941	0.214986
bio18	snp149951	0.164916	0.723822
bio18	snp152759	0.692384	0.0846993
bio18	snp152764	-0.484194	0.270872
bio18	snp154921	0.45248	0.308004
bio18	snp156272	-0.510244	0.241991
bio18	snp158573	-0.061096	0.896474
bio18	snp158576	0.174741	0.707859
bio18	snp158578	0.313667	0.493307
bio18	snp159273	0.622941	0.135084
bio18	snp160904	0.750245	0.0520613
bio18	snp160968	0.61738	0.139641
bio18	snp161447	-0.317569	0.487647
bio18	snp161502	-0.529476	0.221638
bio18	snp161533	-0.433373	0.331378
bio18	snp161676	-0.125192	0.789129
bio18	snp161677	-0.188489	0.685666
bio18	snp161678	0.0250116	0.957552
bio18	snp161681	0.0392743	0.933377
bio18	snp161743	0.707182	0.0755415
bio18	snp162638	-0.442005	0.320727
bio18	snp162682	0.649586	0.114315
bio18	snp163053	0.190266	0.68281
bio18	snp163124	0.380648	0.399571
bio18	snp163204	0.836445	0.018987
bio18	snp163727	0.649586	0.114315
bio18	snp163873	-0.399257	0.374906
bio18	snp164034	-0.38059	0.399649
bio18	snp164169	-0.592168	0.16126
bio18	snp164770	-0.591762	0.161621
bio18	snp164831	-0.415976	0.353294
bio18	snp164868	0.608492	0.147084
bio18	snp165304	0.649586	0.114315
bio18	snp165413	-0.471752	0.285186
bio18	snp165421	-0.638716	0.122573
bio18	snp165447	-0.671607	0.0984974
bio18	snp165544	0.649586	0.114315
bio18	snp165591	0.649586	0.114315
bio18	snp167589	0.116905	0.802889
bio18	snp167733	-0.317116	0.488303
bio18	snp168160	-0.448714	0.312553
bio18	snp168252	-0.636756	0.124094
bio18	snp168439	-0.429073	0.336741
bio18	snp168458	-0.17921	0.700626
bio18	snp168567	0.649586	0.114315
bio18	snp168582	-0.0118522	0.97988
bio18	snp168585	0.146641	0.753723
bio18	snp168813	-0.642989	0.119291
bio18	snp169528	0.679294	0.0932648
bio18	snp169561	0.309895	0.4988
bio18	snp170312	-0.0157771	0.973219
bio18	snp170318	-0.576319	0.175642
bio18	snp173124	0.0245793	0.958286
bio18	snp173436	0.554401	0.196523
bio18	snp173524	-0.276708	0.548021
bio18	snp173555	0.381392	0.398573
bio18	snp174287	-0.415976	0.353294
bio18	snp174300	-0.489827	0.264501
bio18	snp177067	-0.276644	0.548117
bio18	snp177075	0.431384	0.333855
bio18	snp177122	-0.184033	0.692839
bio18	snp177141	-0.45054	0.310343
bio18	snp177175	-0.489827	0.264501
bio18	snp177270	0.444943	0.317136
bio18	snp177271	-0.415976	0.353294
bio18	snp177320	-0.0678222	0.885126
bio18	snp177323	0.543268	0.207562
bio18	snp177327	0.448076	0.313326
bio18	snp177328	0.576624	0.17536
bio18	snp177329	-0.235403	0.611347
bio18	snp177491	-0.309197	0.499818
bio18	snp177654	0.592691	0.160796
bio18	snp177676	-0.0224537	0.961891
bio18	snp177679	0.028134	0.952257
bio18	snp177846	-0.623194	0.134878
bio18	snp177887	0.333867	0.464264
bio18	snp177888	-0.415976	0.353294
bio18	snp178047	0.125983	0.787818
bio18	snp178423	-0.589483	0.163653
bio18	snp178427	-0.720933	0.0675316
bio18	snp178985	-0.547566	0.203267
bio18	snp179261	-0.415976	0.353294
bio18	snp179265	-0.142054	0.761267
bio18	snp179327	0.355841	0.433414
bio18	snp179333	-0.276256	0.548702
bio18	snp179343	0.753799	0.0503331
bio18	snp179351	0.321907	0.481383
bio18	snp179353	-0.40129	0.37225
bio18	snp179382	-0.489827	0.264501
bio18	snp179474	-0.58678	0.166081
bio18	snp180655	-0.430875	0.334489
bio18	snp181334	-0.415976	0.353294
bio18	snp181411	0.690277	0.0860488
bio18	snp181438	0.693908	0.0837307
bio18	snp181771	-0.368608	0.415863
bio18	snp182140	-0.489827	0.264501
bio18	snp182147	0.758805	0.0479537
bio18	snp182296	-0.57418	0.177629
bio18	snp183220	0.806696	0.0283486
bio18	snp183556	0.808514	0.0277159
bio18	snp183735	-0.51913	0.232483
bio18	snp183872	0.813324	0.0260796
bio18	snp183888	0.819355	0.0241071
bio18	snp183901	0.816609	0.0249942
bio18	snp183903	0.885175	0.0080592
bio18	snp184824	0.800757	0.0304725
bio18	snp184825	0.808476	0.0277288
bio18	snp184841	-0.0551952	0.90644
bio18	snp184842	0.183002	0.694503
bio18	snp184849	-0.197639	0.670992
bio18	snp184850	0.563145	0.188056
bio18	snp184852	0.563145	0.188056
bio18	snp184853	-0.439508	0.323793
bio18	snp184857	-0.439508	0.323793
bio18	snp184862	0.561748	0.189396
bio18	snp184873	0.561748	0.189396
bio18	snp185530	0.563145	0.188056
bio18	snp186073	0.561748	0.189396
bio18	snp186270	0.563145	0.188056
bio18	snp186542	0.559442	0.191619
bio18	snp186876	0.563145	0.188056
bio18	snp187489	0.559442	0.191619
bio18	snp187490	0.563145	0.188056
bio18	snp187494	0.563145	0.188056
bio18	snp187571	-0.339567	0.456185
bio18	snp188082	0.563145	0.188056
bio18	snp189939	0.561748	0.189396
bio18	snp189970	-0.538095	0.212791
bio18	snp189971	0.489827	0.264501
bio18	snp190371	-0.0641567	0.891308
bio18	snp190535	-0.228789	0.62168
bio18	snp190551	-0.489827	0.264501
bio18	snp190553	-0.213032	0.646495
bio18	snp190684	0.52718	0.224024
bio18	snp190685	0.00409126	0.993055
bio18	snp190718	0.415817	0.353497
bio18	snp190797	-0.415976	0.353294
bio18	snp190805	-0.493087	0.260846
bio18	snp191256	0.551809	0.199067
bio18	snp191404	0.551809	0.199067
bio18	snp191564	-0.415976	0.353294
bio18	snp191584	0.124529	0.790229
bio18	snp191587	-0.455979	0.303803
bio18	snp191733	-0.379237	0.401467
bio18	snp191774	0.000378678	0.999357
bio18	snp191934	0.649586	0.114315
bio18	snp191945	-0.502124	0.250833
bio18	snp192109	-0.489827	0.264501
bio18	snp192704	-0.257271	0.577552
bio18	snp192705	0.676933	0.094856
bio18	snp192714	0.396881	0.378019
bio18	snp192729	-0.258233	0.57608
bio18	snp193910	0.545651	0.205176
bio18	snp195077	0.387841	0.389963
bio18	snp195358	0.0475425	0.919381
bio18	snp195366	-0.489827	0.264501
bio18	snp195940	-0.215048	0.643306
bio18	snp196152	-0.542403	0.208432
bio18	snp196307	-0.295555	0.519875
bio18	snp200494	0.193107	0.678249
bio18	snp203516	-0.489827	0.264501
bio18	snp203545	-0.37665	0.404953
bio18	snp203963	-0.454595	0.305462
bio18	snp204259	-0.702114	0.0786155
bio18	snp205987	0.630088	0.129339
bio18	snp206220	-0.486413	0.268355
bio18	snp206319	-0.431781	0.333359
bio18	snp207059	0.107729	0.818173
bio18	snp207420	0.131941	0.777954
bio18	snp207758	0.067322	0.885969
bio18	snp211730	-0.553772	0.197139
bio18	snp211745	0.358957	0.429104
bio18	snp212498	-0.739617	0.0574187
bio18	snp218962	-0.798271	0.031387
bio18	snp226792	-0.189539	0.683978
bio18	snp230448	-0.288017	0.531073
bio18	snp232697	-0.197913	0.670554
bio18	snp235957	-0.251907	0.585787
bio18	snp237138	-0.227044	0.624415
bio18	snp237581	-0.0280471	0.952404
bio18	snp238213	-0.419506	0.348799
bio18	snp238621	0.587212	0.165692
bio18	snp239864	0.573536	0.17823
bio18	snp239865	0.415818	0.353497
bio18	snp240197	0.439184	0.324192
bio18	snp240220	0.589664	0.163491
bio18	snp241455	0.588728	0.16433
bio18	snp241463	-0.51973	0.231847
bio18	snp242715	-0.274494	0.551361
bio18	snp242874	0.206495	0.65687
bio18	snp242881	0.404086	0.368609
bio18	snp242887	-0.436461	0.327551
bio18	snp242894	-0.489827	0.264501
bio18	snp242896	-0.403019	0.369997
bio18	snp242897	-0.078049	0.867903
bio18	snp242902	-0.282589	0.539186
bio18	snp242910	0.576301	0.175659
bio18	snp242911	-0.266064	0.564131
bio18	snp242918	0.583511	0.16904
bio18	snp243057	-0.115976	0.804435
bio18	snp243376	0.141259	0.762576
bio18	snp243407	-0.247174	0.593084
bio18	snp243682	-0.422025	0.345607
bio18	snp243685	0.852291	0.0148495
bio18	snp243700	0.82382	0.0227027
bio18	snp243707	-0.489827	0.264501
bio18	snp243732	0.878496	0.00924833
bio18	snp243809	0.85968	0.0131159
bio18	snp243813	0.87351	0.0101978
bio18	snp243868	0.700568	0.079566
bio18	snp243905	-0.549816	0.201034
bio18	snp243914	-0.553957	0.196958
bio18	snp243916	0.423116	0.344228
bio18	snp243917	0.345236	0.448203
bio18	snp243953	-0.415976	0.353294
bio18	snp243954	-0.0244765	0.95846
bio18	snp244552	0.48658	0.268165
bio18	snp244598	0.113443	0.80865
bio18	snp244684	-0.415976	0.353294
bio18	snp244723	0.395999	0.379178
bio18	snp244752	0.78217	0.0376785
bio18	snp245203	-0.255455	0.580337
bio18	snp246813	-0.489827	0.264501
bio18	snp246814	-0.384541	0.394359
bio18	snp246894	0.70424	0.0773181
bio18	snp251559	0.42558	0.341123
bio18	snp253974	0.169764	0.715934
bio18	snp254950	-0.558958	0.192088
bio18	snp258330	0.197037	0.671955
bio18	snp258785	-0.589998	0.163193
bio18	snp259730	-0.269499	0.558916
bio18	snp260321	-0.0678222	0.885126
bio18	snp260359	0.462732	0.295769
bio18	snp260820	-0.0892377	0.849108
bio18	snp261959	0.649586	0.114315
bio18	snp262167	0.649586	0.114315
bio18	snp262308	0.592909	0.160602
bio18	snp262313	-0.428801	0.337081
bio18	snp262919	-0.409557	0.361529
bio18	snp263097	-0.489827	0.264501
bio18	snp263105	-0.235797	0.610734
bio18	snp263310	-0.749537	0.0524092
bio18	snp263376	-0.489827	0.264501
bio18	snp265083	-0.839149	0.0182399
bio18	snp267653	-0.825011	0.0223359
bio18	snp267836	-0.838952	0.0182939
bio18	snp277324	0.45263	0.307823
bio18	snp278885	0.216121	0.64161
bio18	snp279707	0.930253	0.00237601
bio18	snp286622	-0.41309	0.356987
bio18	snp286979	0.389677	0.387525
bio18	snp287020	-0.424747	0.342171
bio18	snp289906	0.903722	0.00524194
bio18	snp289907	0.322394	0.480681
bio18	snp291194	-0.534879	0.216072
bio18	snp296376	-0.489827	0.264501
bio18	snp296609	0.759143	0.0477955
bio18	snp296639	0.383472	0.395787
bio18	snp299505	0.407259	0.364496
bio18	snp300604	0.445123	0.316917
bio18	snp300630	0.531788	0.219248
bio18	snp300633	0.385236	0.393431
bio18	snp301010	-0.151551	0.745663
bio18	snp301016	0.386676	0.391512
bio18	snp304756	-0.649097	0.11468
bio18	snp304821	0.237385	0.608261
bio18	snp304834	-0.169797	0.715882
bio18	snp304847	0.386676	0.391512
bio18	snp304850	-0.566583	0.184776
bio18	snp304855	-0.329541	0.470429
bio18	snp304896	0.249485	0.589519
bio18	snp304902	0.226018	0.626024
bio18	snp304911	0.36595	0.419493
bio18	snp304913	-0.489827	0.264501
bio18	snp304931	-0.279005	0.544565
bio18	snp304980	-0.793466	0.0331976
bio18	snp306581	-0.00911487	0.984527
bio18	snp309644	0.826062	0.0220154
bio18	snp309785	-0.0239929	0.95928
bio18	snp309796	-0.505231	0.247432
bio18	snp310155	0.753935	0.0502676
bio18	snp316506	-0.766693	0.0443318
bio18	snp316509	0.352314	0.438311
bio18	snp320739	0.00163035	0.997232
bio18	snp327143	-0.60177	0.152842
bio18	snp339857	0.502472	0.250451
bio18	snp343172	-0.605672	0.149486
bio18	snp355710	-0.45281	0.307607
bio18	snp356644	-0.570082	0.181468
bio18	snp356674	0.399552	0.374519
bio18	snp363818	-0.247174	0.593084
bio18	snp365068	-0.275454	0.549912
bio18	snp365069	0.080371	0.863998
bio18	snp365132	-0.515488	0.236358
bio18	snp365199	-0.433403	0.331341
bio18	snp365200	-0.72698	0.0641612
bio18	snp379598	0.296308	0.51876
bio18	snp380245	0.130272	0.780715
bio18	snp380248	0.0542959	0.90796
bio18	snp380310	-0.340074	0.45547
bio18	snp381051	0.585518	0.167221
bio18	snp389950	0.573799	0.177984
bio18	snp392728	0.575425	0.176471
bio18	snp393531	0.586022	0.166765
bio18	snp393572	-0.179198	0.700645
bio18	snp396039	-0.178015	0.702557
bio18	snp401369	-0.489827	0.264501
bio18	snp401422	-0.437073	0.326795
bio18	snp401423	-0.385009	0.393735
bio18	snp401601	0.105704	0.821552
bio18	snp401602	0.590703	0.162564
bio18	snp401604	0.256001	0.579499
bio18	snp401608	0.442317	0.320344
bio18	snp401609	0.284185	0.536796
bio18	snp401613	-0.588763	0.164298
bio18	snp401618	-0.689524	0.086534
bio18	snp401621	-0.0698283	0.881745
bio18	snp401627	-0.357384	0.431278
bio18	snp401923	-0.357384	0.431278
bio18	snp402413	-0.162947	0.727031
bio18	snp403863	0.20607	0.657545
bio18	snp407605	0.444183	0.318064
bio18	snp407606	-0.39238	0.383947
bio18	snp407607	-0.425135	0.341683
bio18	snp407609	-0.400082	0.373827
bio18	snp407612	-0.284675	0.536063
bio18	snp407615	0.175965	0.705875
bio18	snp407618	-0.804265	0.0292079
bio18	snp407619	0.0716312	0.878707
bio18	snp407622	0.071619	0.878727
bio18	snp407623	-0.0678222	0.885126
bio18	snp407625	0.162042	0.728506
bio18	snp407626	-0.427078	0.33924
bio18	snp407629	-0.287914	0.531227
bio18	snp407630	-0.489827	0.264501
bio18	snp407631	-0.258161	0.576189
bio18	snp407634	0.502323	0.250614
bio18	snp407635	-0.177665	0.703125
bio18	snp407651	0.414659	0.354977
bio18	snp411622	0.497833	0.255565
bio18	snp414271	-0.415976	0.353294
bio18	snp414286	0.0118758	0.97984
bio18	snp415449	0.0108185	0.981635
bio18	snp415753	0.347523	0.444998
bio18	snp415759	-0.523776	0.227583
bio18	snp415773	0.280799	0.541869
bio18	snp415872	0.40876	0.362557
bio18	snp415873	-0.186956	0.688131
bio18	snp415876	-0.20035	0.66666
bio18	snp421361	0.430397	0.335086
bio18	snp421886	-0.174642	0.708019
[truncated: 1,845 more rows]
